# Supplementary material for: Dual-RNAseq Analysis Unravels Virus-Host Interactions of MetSV and Methanosarcina mazei
Source: Viruses. 2022 Nov 21;14(11):2585. doi: 10.3390/v14112585 (PMC9694453; doi:10.3390/v14112585)
Supplement: Supplementary file 1 [file viruses-14-02585-s001.zip › Table_S1.xlsx]

## Sheet: primers
Table_S1: List of used primers. Table summarizes DNA oligos used for PCRs and qRT-PCRs.
Locus_ID	old_locus_tag	Primer_name	Sequence
MM_RS01605	MM_0293	MM_0293_qRT_for	5-CGGGGAATACAATGATAGG-3
MM_RS01605	MM_0293	MM_0293_qRT_rev	5-CCACTGGTTTCCTGTAAGG-3
MM_RS02400	MM_0447	MM_0447_qRT_for	5-TAACCGCCCTAACCTGCTTG-3
MM_RS02400	MM_0447	MM_0447_qRT_rev	5-CCGCTTCTATATCCGCACCC-3
MM_RS02450	MM_0457	MM_0457_qRT_for	5-GAATTCCTGCAGAACATCC-3
MM_RS02450	MM_0457	MM_0457_qRT_rev	5-TCCTCTTCCGACA T ACTCAG-3
MM_RS02940	MM_0560	MM_0560_qRT_for	5-CGGATTAGACGAAGGTTCAA-3
MM_RS02940	MM_0560	MM_0560_qRT_rev	5-TAAAGCGAGCCAAGGAGT-3
MM_RS02965	MM_0565	MM_0565_qRT_for	5-CCTGTTATTATCTGTGTGACGC-3
MM_RS02965	MM_0565	MM_0565_qRT_rev	5-ATGACCTGGTTGCCTCTATC-3
MM_RS04525	MM_0866	MM_0866_qRT_for	5-TTACGGGCTTGGTTTCGGAG-3
MM_RS04525	MM_0866	MM_0866_qRT_rev	5-AGCCTCCACCGCTGTTTAC-3
MM_RS09325	MM_1797	MM_1797_qRT_for	5-GTCAAACCTATTGGCGAACGTG-3
MM_RS09325	MM_1797	MM_1797_qRT_rev	5-TCATCAGCCTGATATCCCCCG-3
MM_RS09330	MM_1798	MM_1798_qRT_for	5-CGGTGTGGATAAGGTCGCAA-3
MM_RS09330	MM_1798	MM_1798_qRT_rev	5-CGGTGTTGTCCTGGGTTTTG-3
MM_RS15030	MM_2897	MM_2897_qRT_for	5-GCAGGGGCAAATAAGGCATG-3
MM_RS15030	MM_2897	MM_2897_qRT_rev	5-CTCCCTGATAGCGTGGTTCC-3
MM_RS16885	MM_3249	MM_3249_qRT_for	5-CAACTACAGAAGAGCCTCAAG-3
MM_RS16885	MM_3249	MM_3249_qRT_rev	5-GGAGGAAGCATAGTAGTTAGAAGC-3
MM_RS17415	MM_3354	MM_3354_qRT_for	5-CAGGCACTCATGAAAGATAC-3
MM_RS17415	MM_3354	MM_3354_qRT_rev	5-GGTCGTTTCTAAGAGTCTATTCC-3
MM_RS17670	/	MM_RS17670_qRT_for	5-TGTTGTTATCGAACAGGACGAA-3
MM_RS17670	/	MM_RS17670_qRT_rev	5-TCTTTTTCAGCTTCAGCCTCAA-3
MM_RS06290	MM_1215	Mm 1215_qrt for	5-TCAAGAGCGAGGGCATGAATG-3
MM_RS06290	MM_1215	Mm 1215_qrt rev	5-GCACTACCGAGAACAATAGCC-3
MM_RS11300	MM_2181	Mm 2181_qrt for	5-GCCTCCATGAGAAGAATGCTC-3
MM_RS11300	MM_2181	Mm 2181_qrt rev	5-CTTCAAGGTCTCCAACTCCTG-3
MM_RS08385	MM_1621	Mm 1621_qrt for	5-TAGGAGGTTTTCTCGGAAGCG-3
MM_RS08385	MM_1621	Mm 1621_qrt rev	5-AAGCGTATCTCCATCAAGCCC-3
ATB56171.1	/	MetSVORF01_qRT_for	5-TTGATTAACGCACAGAACGCAA-3
ATB56171.1	/	MetSVORF01_qRT_rev	5-TGTTTCAGCCTGCATCTGCT-3
ATB56172.1	/	MetSVORF02_qRT_for	5-AAATTTATTCTCTAATGACTAGGTTTAACACT-3
ATB56172.1	/	MetSVORF02_qRT_rev	5-TAATCGGCTTCCTGTTCTTTTTCA-3
ATB56173.1	/	MetSVORF03_qRT_for	5-GTATGTCCAATCTGTAAACATGAAGG-3
ATB56173.1	/	MetSVORF03_qRT_rev	5-TGTGCCCACATTTATTGCATATAAA-3
ATB56174.1	/	MetSVORF04_qRT_for	5-CGAAGTTAATCGAGGTAAAAGTTCACA-3
ATB56174.1	/	MetSVORF04_qRT_rev	5-CCTGCCAAATGATGAAAGTGTCC-3
ATB56175.1	/	MetSVORF05_qRT_for	5-GTTACACTATCAGACGGTTCAACC-3
ATB56175.1	/	MetSVORF05_qRT_rev	5-GAGTATAACCCATTCTGCAAAGGC-3
ATB56176.1	/	MetSVORF06_qRT_for	5-GCTTCAGGCGTCAACAGATG-3
ATB56176.1	/	MetSVORF06_qRT_rev	5-TTTTCAGTCCTTACCCGGCT-3
ATB56177.1	/	MetSVORF07_qRT_for	5-TTAGCGCTCTTCAGAACGGC-3
ATB56177.1	/	MetSVORF07_qRT_rev	5-GCTTCCGTTCTGCCTCCA-3
ATB56178.1	/	MetSVORF08_qRT_for	5-ACTTTACAGAGCCGGCGA-3
ATB56178.1	/	MetSVORF08_qRT_rev	5-CCACGTCGTAGGGTTCACTT-3
ATB56179.1	/	MetSVORF09_qRT_for	5-CAATTGAACGGCATACCAGGG-3
ATB56179.1	/	MetSVORF09_qRT_rev	5-TTAAGTTCTCTATAGTCGAAAACAAGTTCT-3
ATB56180.1	/	MetSVORF10_qRT_for	5-AGAACAGACAGGAGCAAGCG-3
ATB56180.1	/	MetSVORF10_qRT_rev	5-TTCTTCCTTCGCCTCTTCCTG-3
ATB56181.1	/	MetSVORF11_qRT_for	5-GGAGCAGAATTTTAATGGTACCACT-3
ATB56181.1	/	MetSVORF11_qRT_rev	5-TGGTCGAAATGGTATGTTTTTACTGT-3
ATB56182.1	/	MetSVORF12_qRT_for	5-AGAATAGAAATTAATGGAAAGCAGGT-3
ATB56182.1	/	MetSVORF12_qRT_rev	5-CATCATCCCCATTCTTATTTTTGAAA-3
ATB56183.1	/	MetSVORF13_qRT_for	5-TTACGCCACACTTTACAGGCT-3
ATB56183.1	/	MetSVORF13_qRT_rev	5-GAAGCCGGTCTTTGTGTTGAC-3
ATB56184.1	/	MetSVORF14_qRT_for	5-ATGAGGTTTAAACATGGTCGACT-3
ATB56184.1	/	MetSVORF14_qRT_rev	5-ATAGCCTTTACTGCTCCGATAG-3
ATB56185.1	/	MetSVORF15_qRT_for	5-AGTGGGAGCCTTTGGGATTC-3
ATB56185.1	/	MetSVORF15_qRT_rev	5-GGCGCTCTTAAGGCTACCAT-3
ATB56186.1	/	MetSVORF16_qRT_for	5-CAGACTCGCACCAATTGTTCC-3
ATB56186.1	/	MetSVORF16_qRT_rev	5-ACCGGTTATCTGGGAAGCTG-3
ATB56187.1	/	MetSVORF17_qRT_for	5-AAGAAGCATTGTTTGAACCCTTCTT-3
ATB56187.1	/	MetSVORF17_qRT_rev	5-ACAGCTATTTTTTCGTTAAACTTACTTCT-3
ATB56188.1	/	MetSVORF18_qRT_for	5-CAGGCTTCAGCTATCCCCAC-3
ATB56188.1	/	MetSVORF18_qRT_rev	5-CCTTAATTATCACTGCACCGCC-3
ATB56189.1	/	MetSVORF19_qRT_for	5-CAGTCAGAACCGGAAACATTCA-3
ATB56189.1	/	MetSVORF19_qRT_rev	5-ACTCGCCTTTCTGTTTTCGG-3
ATB56190.1	/	MetSVORF20_qRT_for	5-GCAGAGCGGTGATATTTGCA-3
ATB56190.1	/	MetSVORF20_qRT_rev	5-TTCGTACTGCTTCTGTCCGT-3
ATB56191.1	/	MetSVORF21_qRT_for	5-AATTTCGGAGGTCTAGGCGG-3
ATB56191.1	/	MetSVORF21_qRT_rev	5-ACGGGTCAACAGCAGGAAAA-3
ATB56192.1	/	MetSVORF22_qRT_for	5-AGGTTGCGAAGGATGGATTCA-3
ATB56192.1	/	MetSVORF22_qRT_rev	5-CCTATCACATCCCGGCACAT-3
