# Supplementary material for: Dual-RNAseq Analysis Unravels Virus-Host Interactions of MetSV and Methanosarcina mazei
Source: Viruses. 2022 Nov 21;14(11):2585. doi: 10.3390/v14112585 (PMC9694453; doi:10.3390/v14112585)
Supplement: Supplementary file 1 [file viruses-14-02585-s001.zip › Table_S2.xlsx]

## Sheet: Tabelle1
Table_S2: Final Dual-RNAseq dataset. Table summarizes tpm normalized data (READemption output), Deseq2 results of comparisons of defined timepoints, as well as eggNOG-mapper-2.1.7 results.
locustag	organism	RNA-type	category	tpm_Mm_t0_1	tpm_Mm_t0_2	tpm_Mm_plus_MetSV_t30_1	tpm_Mm_plus_MetSV_t30_2	tpm_Mm_plus_MetSV_t180_1	tpm_Mm_plus_MetSV_t180_2	baseMean	log2FoldChange_30_0	lfcSE_30_0	stat_30_0	pvalue_30_0	padj_30_0	log2FoldChange_180_0	lfcSE_180_0	stat_180_0	pvalue_180_0	padj_180_0	log2FoldChange_180_30	lfcSE_180_30	stat_180_30	pvalue_180_30	padj_180_30
asRNA001	mmazei	sRNA	not_classified	4	5	1	5	1	2	5.81144	-0.354558	0.602277	-0.588696	0.556065	NA	-0.387445	0.684631	-0.565918	0.571449	0.676846	-0.0328873	0.712282	-0.0461717	0.963173	0.973437
asRNA002	mmazei	sRNA	not_classified	2	1	1	1	0	0	12.4196	-0.29786	0.421812	-0.706145	0.480098	NA	-0.958804	0.541755	-1.76981	0.0767586	0.1369	-0.660944	0.559522	-1.18127	0.237497	0.342629
asRNA003	mmazei	sRNA	not_classified	224	266	271	133	198	226	553.626	-0.0949912	0.587303	-0.161741	0.871509	0.971629	1.06524	0.587217	1.81405	0.0696699	0.125786	1.16023	0.587615	1.97448	0.0483276	0.0909277
asRNA004	mmazei	sRNA	not_classified	5	5	4	3	2	3	20.7766	-0.442771	0.377084	-1.1742	0.240316	0.688414	0.292014	0.392711	0.743584	0.457128	0.57261	0.734785	0.419191	1.75287	0.079625	0.138408
asRNA005	mmazei	sRNA	not_classified	262	241	231	136	204	182	945.993	-0.28171	0.546928	-0.515077	0.606499	0.887139	0.947729	0.546826	1.73315	0.0830697	0.145986	1.22944	0.547188	2.24683	0.0246509	0.0511406
asRNA006	mmazei	sRNA	not_classified	3	4	3	2	1	0	2.63443	-0.327286	0.761674	-0.429693	0.667419	NA	-1.34095	0.917456	-1.46159	0.143853	0.227858	-1.01366	0.935104	-1.08401	0.278361	0.386363
asRNA007	mmazei	sRNA	not_classified	2	1	1	2	0	0	1.19877	-0.143103	0.948039	-0.150947	0.880018	NA	-1.34395	1.00363	-1.33908	0.180545	0.273927	-1.20084	1.01024	-1.18867	0.23457	0.339333
asRNA008	mmazei	sRNA	not_classified	5	5	3	3	1	2	10.0163	-0.594544	0.477164	-1.24599	0.212767	NA	-0.360523	0.536887	-0.671507	0.501898	0.612713	0.234021	0.572571	0.408719	0.682746	0.767856
asRNA009	mmazei	sRNA	not_classified	29	32	31	22	17	18	98.5634	-0.0845011	0.329594	-0.256379	0.797658	0.950054	0.569014	0.334415	1.70152	0.0888451	0.154363	0.653515	0.338625	1.92991	0.0536184	0.0992665
asRNA010	mmazei	sRNA	not_classified	0	0	0	0	0	0	0.341491	-0.21525	0.942455	-0.228392	0.819341	NA	-0.308143	0.939888	-0.327851	0.743025	NA	-0.0928933	0.927781	-0.100124	0.920246	NA
asRNA011	mmazei	sRNA	not_classified	1	1	1	2	0	0	7.52198	-0.116284	0.523679	-0.222052	0.824274	NA	-0.442083	0.626201	-0.705976	0.480203	0.595665	-0.325799	0.643778	-0.506073	0.612805	0.707701
asRNA012	mmazei	sRNA	not_classified	13	12	10	21	6	9	90.8449	0.276239	0.223886	1.23383	0.217265	0.671658	0.518014	0.239017	2.16727	0.0302144	0.0620217	0.241775	0.240674	1.00457	0.315102	0.423225
asRNA013	mmazei	sRNA	not_classified	4	5	3	4	1	1	8.01157	-0.14907	0.497597	-0.299579	0.764498	NA	-0.814069	0.631683	-1.28873	0.197492	0.294803	-0.664999	0.648164	-1.02597	0.304904	0.412222
asRNA014	mmazei	sRNA	not_classified	18	20	13	13	5	5	43.9935	-0.53688	0.28813	-1.86332	0.0624167	0.373082	-0.667851	0.330228	-2.0224	0.0431355	0.0841109	-0.130972	0.344765	-0.379886	0.70403	0.785109
asRNA015	mmazei	sRNA	not_classified	42	41	39	56	11	19	85.3162	0.206248	0.204556	1.00827	0.313323	0.760125	-0.121014	0.236281	-0.512161	0.608538	0.709418	-0.327262	0.238652	-1.37129	0.170284	0.260174
asRNA016	mmazei	sRNA	not_classified	11	12	8	12	2	3	15.4486	-0.18305	0.379297	-0.482604	0.629377	NA	-0.822166	0.487145	-1.68772	0.0914644	0.158393	-0.639116	0.501338	-1.27482	0.202373	0.301845
asRNA017	mmazei	sRNA	not_classified	7	7	7	8	1	1	59.6517	0.146197	0.233681	0.625625	0.531561	0.862274	-1.57096	0.335327	-4.68485	2.8016e-06	1.38916e-05	-1.71715	0.33777	-5.08379	3.69972e-07	1.97764e-06
asRNA018	mmazei	sRNA	not_classified	1	2	1	0	0	1	1.10955	-0.553588	0.994702	-0.556536	0.577844	NA	-0.534365	1.01343	-0.527281	0.597998	0.700664	0.0192231	1.02226	0.0188045	0.984997	0.987667
asRNA019	mmazei	sRNA	not_classified	16	15	7	22	2	2	14.9288	-0.178611	0.411279	-0.434283	0.664083	NA	-1.21321	0.542673	-2.23561	0.025377	0.0536398	-1.0346	0.554401	-1.86615	0.0620199	0.112567
asRNA020	mmazei	sRNA	not_classified	1	1	0	1	0	1	1.06502	-0.833349	1.00948	-0.825523	0.409075	NA	0.180688	1.01023	0.178858	0.858049	0.905283	1.01404	1.02513	0.989178	0.322576	0.430762
asRNA021	mmazei	sRNA	not_classified	3	3	2	1	1	1	3.34597	-0.509565	0.718529	-0.709179	0.478213	NA	-0.629256	0.815691	-0.771439	0.440447	0.556235	-0.11969	0.84921	-0.140943	0.887915	0.923938
asRNA022	mmazei	sRNA	not_classified	1	1	0	1	0	0	3.26866	-0.523249	0.75436	-0.693633	0.487913	NA	-0.126143	0.804947	-0.15671	0.875473	0.917598	0.397105	0.844313	0.47033	0.63812	0.729646
asRNA023	mmazei	sRNA	not_classified	3	4	2	5	0	1	25.9552	-0.00791686	0.323462	-0.0244754	0.980473	0.99537	-1.25083	0.44075	-2.83795	0.00454039	0.0120885	-1.24291	0.447199	-2.77932	0.00544722	0.0137257
asRNA024	mmazei	sRNA	not_classified	4	4	2	4	0	0	9.92309	-0.477555	0.44624	-1.07017	0.284541	NA	-1.83405	0.654937	-2.80035	0.0051047	0.0134206	-1.3565	0.673335	-2.0146	0.043947	0.0838473
asRNA025	mmazei	sRNA	not_classified	0	1	0	1	0	0	0.341491	-0.21525	0.942455	-0.228392	0.819341	NA	-0.308143	0.939888	-0.327851	0.743025	NA	-0.0928933	0.927781	-0.100124	0.920246	NA
asRNA026	mmazei	sRNA	not_classified	212	200	119	128	3	4	172.908	-0.675075	0.2136	-3.16046	0.00157519	0.0321576	-4.44419	0.394751	-11.2582	2.10961e-29	6.90569e-28	-3.76912	0.397463	-9.48294	2.4721e-21	5.0521e-20
asRNA028	mmazei	sRNA	not_classified	0	0	0	0	0	0	2.52059	-0.341332	0.808316	-0.422275	0.672824	NA	-0.117815	0.867721	-0.135775	0.891999	0.927609	0.223517	0.897005	0.249181	0.803221	0.859946
asRNA029	mmazei	sRNA	not_classified	15	16	7	10	3	2	49.0211	-0.739114	0.254944	-2.89913	0.00374205	0.0606217	-1.14794	0.313171	-3.66555	0.000246812	0.000865362	-0.408829	0.329265	-1.24164	0.214369	0.316421
asRNA031	mmazei	sRNA	not_classified	90	73	67	59	52	49	243.096	-0.277282	0.299222	-0.926676	0.354095	0.78394	0.69346	0.29974	2.31354	0.0206929	0.0450783	0.970742	0.302667	3.20729	0.00133992	0.00397462
asRNA032	mmazei	sRNA	not_classified	2	4	2	9	0	1	3.80501	0.730644	0.706042	1.03485	0.300741	NA	-0.189299	0.834139	-0.226939	0.820471	0.874823	-0.919943	0.823796	-1.11671	0.264117	0.37127
asRNA033	mmazei	sRNA	not_classified	0	1	0	0	0	0	2.89384	-0.460753	0.826562	-0.557432	0.577232	NA	0.583295	0.827303	0.705056	0.480775	0.595974	1.04405	0.870632	1.19918	0.230457	0.335021
asRNA034	mmazei	sRNA	not_classified	5	5	3	4	2	1	9.54354	-0.186006	0.509658	-0.364962	0.71514	NA	0.183651	0.554012	0.331493	0.740272	0.815446	0.369656	0.577082	0.640562	0.521807	0.627288
asRNA035	mmazei	sRNA	not_classified	16	17	12	32	0	2	11.4553	0.359813	0.434037	0.828991	0.40711	NA	-2.32153	0.733673	-3.16426	0.00155478	0.00464176	-2.68135	0.734275	-3.65169	0.000260519	0.000896427
asRNA036	mmazei	sRNA	not_classified	0	0	0	0	0	0	0	NA	NA	NA	NA	NA	NA	NA	NA	NA	NA	NA	NA	NA	NA	NA
asRNA037	mmazei	sRNA	not_classified	0	0	1	0	0	0	1.25132	-0.319934	0.989814	-0.323226	0.746524	NA	0.213707	1.0034	0.212983	0.83134	0.884194	0.533641	1.01557	0.525461	0.599263	0.696071
asRNA038	mmazei	sRNA	not_classified	2	2	2	2	0	0	10.282	-0.0253672	0.432806	-0.058611	0.953262	NA	-1.67182	0.654402	-2.55474	0.0106268	0.0252302	-1.64646	0.662997	-2.48336	0.0130151	0.0296628
asRNA039	mmazei	sRNA	not_classified	1	1	1	1	1	1	14.8848	-0.391705	0.486384	-0.805341	0.420623	NA	1.4575	0.443993	3.28271	0.00102813	0.00318514	1.84921	0.486465	3.80132	0.000143928	0.000518392
asRNA040	mmazei	sRNA	not_classified	2	4	2	4	1	1	3.93594	-0.226235	0.683503	-0.330993	0.74065	NA	-0.299577	0.772783	-0.38766	0.698267	0.78237	-0.0733427	0.797562	-0.0919587	0.926731	0.95354
asRNA041	mmazei	sRNA	not_classified	29	24	22	28	4	4	80.5269	-0.056678	0.218444	-0.259462	0.795279	0.950054	-1.31143	0.284366	-4.61176	3.99274e-06	1.93313e-05	-1.25475	0.288399	-4.35074	1.35681e-05	5.79544e-05
asRNA042	mmazei	sRNA	not_classified	0	0	0	0	0	0	1.99593	-0.449637	0.864238	-0.520271	0.602875	NA	-0.391982	0.926819	-0.422932	0.672345	0.76195	0.0576558	0.953625	0.0604597	0.95179	0.968281
asRNA043	mmazei	sRNA	not_classified	9	10	6	10	3	4	45.1193	-0.161183	0.258659	-0.623147	0.533188	0.863596	-0.0904188	0.292483	-0.309142	0.757213	0.829169	0.070764	0.302888	0.233631	0.815272	0.866827
asRNA044	mmazei	sRNA	not_classified	102	83	101	65	80	52	309.308	-0.0161229	0.603355	-0.0267221	0.978681	0.99537	0.875267	0.603618	1.45004	0.147048	0.23146	0.89139	0.604141	1.47547	0.140087	0.223065
asRNA045	mmazei	sRNA	not_classified	3	3	3	3	1	1	23.6952	0.130581	0.338612	0.385635	0.699767	0.923351	0.150484	0.384497	0.39138	0.695516	0.779847	0.0199035	0.391553	0.0508321	0.959459	0.973437
asRNA046	mmazei	sRNA	not_classified	12	11	9	11	8	8	118.856	-0.131438	0.252928	-0.519665	0.603297	0.886311	0.839853	0.254128	3.30484	0.000950299	0.00296888	0.971291	0.259889	3.73733	0.000185988	0.000660874
asRNA047	mmazei	sRNA	not_classified	17	16	13	12	10	9	123.355	-0.318211	0.285175	-1.11585	0.264487	0.716333	0.542716	0.287522	1.88756	0.0590844	0.109427	0.860927	0.293652	2.93179	0.00337014	0.00902038
asRNA048	mmazei	sRNA	not_classified	4	4	4	4	1	1	31.3479	-0.0956371	0.324557	-0.29467	0.768246	0.940946	-1.04169	0.409715	-2.54247	0.0110071	0.0260329	-0.946053	0.417141	-2.26795	0.0233325	0.0488793
asRNA049	mmazei	sRNA	not_classified	10	9	7	10	3	4	48.2451	-0.188155	0.259299	-0.725628	0.468067	0.843828	-0.000606077	0.287237	-0.00211002	0.998316	0.998586	0.187548	0.297919	0.629528	0.529004	0.634084
asRNA050	mmazei	sRNA	not_classified	0	1	1	2	0	0	0.524874	0.817655	1.0083	0.810927	0.417407	NA	-0.00591015	0.991398	-0.00596143	0.995243	NA	-0.823565	0.997424	-0.825692	0.408979	NA
ATB56171.1	metsv	CDS	not_classified	0	0	3	4	66	154	613.293	4.13437	0.650036	6.36021	2.01484e-10	2.2948e-08	10.1987	0.631762	16.1432	1.26786e-58	1.23416e-56	6.06431	0.320893	18.8982	1.18004e-79	1.98408e-77
ATB56172.1	metsv	CDS	not_classified	0	0	1	4	31	84	232.377	2.67254	0.892638	2.99397	0.00275369	0.048447	7.81509	0.879745	8.88336	6.48704e-19	1.11607e-17	5.14256	0.825643	6.22855	4.70773e-10	3.55386e-09
ATB56173.1	metsv	CDS	not_classified	0	0	8	9	211	410	1475.03	5.27235	0.654125	8.06015	7.62038e-16	1.83228e-13	11.6277	0.645003	18.0274	1.18771e-72	1.51495e-70	6.35537	0.272178	23.35	1.37721e-120	1.27358e-117
ATB56174.1	metsv	CDS	not_classified	0	0	2	4	59	124	368.942	3.45086	0.673632	5.12277	3.01079e-07	1.86153e-05	9.59997	0.643503	14.9183	2.50606e-50	1.81763e-48	6.14911	0.342169	17.9709	3.29049e-72	4.34698e-70
ATB56175.1	metsv	CDS	not_classified	0	0	2	3	34	77	507.99	4.4447	0.692959	6.41409	1.41665e-10	1.70313e-08	10.2842	0.676531	15.2013	3.46631e-52	2.72806e-50	5.83945	0.311956	18.7188	3.4762e-78	5.14338e-76
ATB56176.1	metsv	CDS	not_classified	0	0	2	2	38	86	1489.19	5.3899	0.657278	8.20035	2.39696e-16	6.48377e-14	11.5836	0.649201	17.8428	3.28776e-71	3.92304e-69	6.19366	0.299143	20.7046	3.14554e-95	8.31097e-93
ATB56177.1	metsv	CDS	Function_Unknown	0	0	1	2	27	71	1715.98	5.14594	0.598046	8.6046	7.65867e-18	2.36762e-15	11.1414	0.590689	18.8616	2.35778e-79	3.48857e-77	5.99543	0.342374	17.5114	1.17366e-68	1.40044e-66
ATB56178.1	metsv	CDS	not_classified	0	0	2	2	60	140	779.336	4.26161	0.692318	6.15557	7.48071e-10	6.4753e-08	10.838	0.674033	16.0793	3.56496e-58	3.38122e-56	6.57635	0.331977	19.8097	2.45749e-87	5.05014e-85
ATB56179.1	metsv	CDS	not_classified	0	0	2	3	56	155	637.479	4.08715	0.707161	5.77966	7.48521e-09	5.06187e-07	10.5352	0.687351	15.3273	5.02586e-53	4.13126e-51	6.44807	0.371403	17.3614	1.61823e-67	1.87058e-65
ATB56180.1	metsv	CDS	not_classified	0	0	1	2	423	777	6968.38	3.85019	0.635678	6.05681	1.38845e-09	1.11281e-07	13.3306	0.616313	21.6297	9.44912e-104	3.49523e-101	9.48046	0.374061	25.3447	1.02904e-141	3.80643e-138
ATB56181.1	metsv	CDS	not_classified	0	0	0	0	73	153	527.548	1.22488	0.850934	1.43945	0.150024	0.565296	10.681	0.724239	14.7479	3.17357e-49	2.05948e-47	9.45613	0.608393	15.5428	1.78006e-54	1.64611e-52
ATB56182.1	metsv	CDS	not_classified	0	0	0	1	263	580	1714.16	2.39371	0.749009	3.19584	0.00139426	0.0287351	12.0067	0.687619	17.4612	2.82707e-68	3.16889e-66	9.61297	0.457894	20.9939	7.46139e-98	2.29997e-95
ATB56183.1	metsv	CDS	Signal_Transduction	0	0	0	0	137	339	4626.45	2.54366	0.675298	3.76672	0.000165408	0.00596572	12.3741	0.63939	19.353	1.92432e-83	3.23548e-81	9.83045	0.498109	19.7355	1.06811e-86	2.07945e-84
ATB56184.1	metsv	CDS	not_classified	0	0	0	1	825	1743	4239.76	0.0392976	1.01557	0.038695	0.969134	0.99486	5.75472	1.01533	5.66785	1.44603e-08	9.43365e-08	5.71542	1.01538	5.62882	1.81446e-08	1.13182e-07
ATB56185.1	metsv	CDS	not_classified	0	0	0	2	1125	2282	17104.3	2.49051	0.7367	3.38064	0.000723183	0.0184114	13.7179	0.711824	19.2715	9.32158e-83	1.49915e-80	11.2274	0.624603	17.9752	3.04573e-72	4.17265e-70
ATB56186.1	metsv	CDS	not_classified	0	0	0	3	2364	4471	49281.7	0.355084	0.962135	0.369059	0.712084	0.926622	8.55229	0.961722	8.89269	5.96489e-19	1.04688e-17	8.19721	0.961738	8.52333	1.55029e-17	2.30302e-16
ATB56187.1	metsv	CDS	not_classified	0	0	0	1	1441	3275	12741.2	2.23753	0.745986	2.99943	0.00270486	0.047978	14.1755	0.697466	20.3243	7.83533e-92	1.81143e-89	11.938	0.554192	21.5413	6.39242e-103	2.36456e-100
ATB56188.1	metsv	CDS	not_classified	0	0	0	1	397	960	6972.05	0.0396949	1.01921	0.0389466	0.968933	0.99486	5.4337	1.01912	5.33175	9.72685e-08	5.77522e-07	5.39401	1.01914	5.29269	1.20529e-07	6.85904e-07
ATB56189.1	metsv	CDS	not_classified	0	0	0	1	1546	3415	21837.4	2.06983	0.732825	2.82446	0.00473605	0.07167	14.2657	0.694711	20.5347	1.05468e-93	2.60084e-91	12.1958	0.603969	20.1928	1.13164e-90	2.46231e-88
ATB56190.1	metsv	CDS	not_classified	0	0	0	1	769	1812	30800.4	2.3895	0.69742	3.4262	0.000612081	0.0159584	14.0775	0.675964	20.8258	2.52837e-96	6.68032e-94	11.688	0.608348	19.2126	2.90143e-82	5.11067e-80
ATB56191.1	metsv	CDS	not_classified	0	0	0	0	263	625	11879.2	2.05328	0.71407	2.87546	0.0040344	0.062809	13.8375	0.663134	20.8669	1.07153e-96	3.04892e-94	11.7842	0.53856	21.881	3.94113e-106	1.82228e-103
ATB56192.1	metsv	CDS	not_classified	0	0	0	0	204	521	11608	2.45674	0.710916	3.45574	0.000548785	0.0148319	13.6369	0.675672	20.1827	1.39003e-90	3.02455e-88	11.1801	0.550483	20.3097	1.0562e-91	2.60458e-89
MM_3372_17483_17795_1	mmazei	sRNA	not_classified	23	21	12	20	0	1	163.713	-0.414449	0.180074	-2.30155	0.0213607	0.211817	-3.95913	0.352099	-11.2444	2.46885e-29	7.94112e-28	-3.54468	0.35454	-9.99795	1.5559e-23	3.71307e-22
MM_3373_18204_18410_1	mmazei	sRNA	not_classified	14	14	9	11	1	0	71.8457	-0.470276	0.229193	-2.05188	0.0401814	0.291787	-2.91197	0.385605	-7.55169	4.29649e-14	4.92034e-13	-2.44169	0.391124	-6.24276	4.2992e-10	3.27217e-09
MM_3376_146454_146232_1	mmazei	sRNA	not_classified	11	11	9	13	3	2	85.0541	0.00882322	0.230554	0.0382696	0.969473	0.99486	-0.713334	0.271487	-2.62751	0.00860132	0.0209593	-0.722158	0.275229	-2.62384	0.00869447	0.0208572
MM_3377_164001_163730_	mmazei	sRNA	not_classified	0	0	0	0	0	0	2.67693	-0.364103	0.75644	-0.481338	0.630277	NA	-2.20336	0.950065	-2.31917	0.0203858	0.0445142	-1.83926	0.962047	-1.91182	0.0558994	0.102974
MM_3378_191212_191372_1	mmazei	sRNA	not_classified	107	115	86	110	46	52	719.687	-0.135989	0.186133	-0.730599	0.465024	0.843043	0.18569	0.18852	0.984988	0.32463	0.440987	0.321679	0.189628	1.69637	0.0898165	0.153669
MM_3380_978567_978997_1	mmazei	sRNA	not_classified	7	7	5	10	1	1	90.781	0.095109	0.204262	0.465623	0.641485	0.90277	-2.21115	0.317545	-6.96328	3.3245e-12	3.16126e-11	-2.30626	0.319502	-7.21831	5.26371e-13	5.16458e-12
MM_3381_1032586_1032342_1	mmazei	sRNA	not_classified	17	16	13	19	23	22	298.27	0.00648937	0.22913	0.0283218	0.977406	0.99537	1.80398	0.224575	8.03284	9.52428e-16	1.2405e-14	1.79749	0.227364	7.90578	2.66258e-15	3.26122e-14
MM_3381_1032586_1032342_3	mmazei	sRNA	not_classified	17	16	13	19	23	22	298.27	0.00648937	0.22913	0.0283218	0.977406	0.99537	1.80398	0.224575	8.03284	9.52428e-16	1.2405e-14	1.79749	0.227364	7.90578	2.66258e-15	3.26122e-14
MM_3383_1208986_1208680_3	mmazei	sRNA	not_classified	3	3	3	4	0	1	31.9958	0.0498317	0.279896	0.178036	0.858694	0.96631	-1.09621	0.384873	-2.84825	0.00439606	0.0117578	-1.14604	0.390355	-2.9359	0.00332579	0.00892894
MM_3391_2190329_2190157_2	mmazei	sRNA	not_classified	20	19	18	15	11	11	151.707	-0.125164	0.280579	-0.446092	0.655531	0.910042	0.564197	0.284069	1.98613	0.0470188	0.0903494	0.689362	0.287685	2.39624	0.0165643	0.0363411
MM_3393_2417291_2417668_1	mmazei	sRNA	not_classified	2	3	1	3	0	1	30.6633	-0.112282	0.307075	-0.365651	0.714626	0.926862	-0.861396	0.386949	-2.22613	0.0260057	0.0548434	-0.749114	0.395551	-1.89385	0.058245	0.106605
MM_3395_2651652_2651435_1	mmazei	sRNA	not_classified	2	3	2	4	0	1	20.1714	-0.0665678	0.362168	-0.183804	0.854167	0.96453	-0.750218	0.453115	-1.65569	0.0977846	0.166915	-0.68365	0.462809	-1.47718	0.139628	0.222623
MM_3397_2875202_2875355_1	mmazei	sRNA	not_classified	1	2	1	2	0	0	8.23436	-0.167691	0.499856	-0.335479	0.737264	NA	-0.622126	0.612991	-1.0149	0.310152	0.424476	-0.454435	0.630982	-0.720203	0.4714	0.580269
MM_3399_2942178_2942351_5	mmazei	sRNA	not_classified	0	0	0	0	0	0	0.738874	0.206945	1.02047	0.202794	0.839296	NA	-0.699508	1.02126	-0.684944	0.493379	NA	-0.906453	1.02133	-0.887519	0.3748	NA
MM_3400_2969755_2969906_1	mmazei	sRNA	not_classified	0	1	0	0	0	0	1.72236	-0.898168	0.878599	-1.02227	0.306652	NA	-2.03242	0.978724	-2.0766	0.0378385	0.0753309	-1.13425	0.99837	-1.1361	0.255914	0.362275
MM_3401_3007497_3007705_2	mmazei	sRNA	not_classified	0	1	0	1	0	0	3.35579	0.24104	0.690979	0.348839	0.727211	NA	-2.12843	0.93697	-2.27161	0.0231102	0.049585	-2.36947	0.939387	-2.52236	0.0116572	0.0269836
MM_3403_3194150_3194420_4	mmazei	sRNA	not_classified	0	0	0	0	0	0	0.512877	0.842459	1.00656	0.836968	0.40261	NA	0.0201854	0.989607	0.0203974	0.983726	NA	-0.822274	0.996209	-0.825403	0.409143	NA
MM_3410_3847553_3847814_3	mmazei	sRNA	not_classified	0	0	0	0	0	0	1.75003	-0.612681	0.894605	-0.684862	0.493431	NA	-0.280873	0.938427	-0.299302	0.764709	0.833675	0.331808	0.971224	0.341639	0.732623	0.808726
MM_3410_3847553_3847814_4	mmazei	sRNA	not_classified	0	0	0	0	0	0	1.75003	-0.612681	0.894605	-0.684862	0.493431	NA	-0.280873	0.938427	-0.299302	0.764709	0.833675	0.331808	0.971224	0.341639	0.732623	0.808726
MM_3411_3884257_3884438_1	mmazei	sRNA	not_classified	1	1	0	1	0	0	6.2698	-0.85193	0.60533	-1.40738	0.159314	NA	0.0600164	0.616906	0.0972861	0.922499	0.947605	0.911947	0.678286	1.34449	0.178791	0.272272
MM_3412_3946330_3946719_3	mmazei	sRNA	not_classified	0	0	0	0	0	0	5.18924	-0.384377	0.657102	-0.584957	0.558576	NA	0.384323	0.678042	0.566814	0.570841	0.676559	0.7687	0.716567	1.07275	0.283381	0.390838
MM_3414_4055563_4055960_1	mmazei	sRNA	not_classified	5	5	2	4	0	1	50.4851	-0.50687	0.237125	-2.13757	0.0325519	0.266827	-1.8134	0.342752	-5.29069	1.21854e-07	7.16592e-07	-1.30653	0.352774	-3.70359	0.000212573	0.000743203
MM_3414_4055563_4055960_2	mmazei	sRNA	not_classified	5	5	2	4	0	1	50.4851	-0.50687	0.237125	-2.13757	0.0325519	0.266827	-1.8134	0.342752	-5.29069	1.21854e-07	7.16592e-07	-1.30653	0.352774	-3.70359	0.000212573	0.000743203
MM_RS00005	mmazei	CDS	Amino_Acid_metabolis_and_transport	20	24	29	36	4	5	1424.98	0.603844	0.187226	3.2252	0.00125883	0.0264476	-0.889244	0.19242	-4.62137	3.81213e-06	1.85054e-05	-1.49309	0.192269	-7.76563	8.12434e-15	9.45029e-14
MM_RS00010	mmazei	CDS	Amino_Acid_metabolis_and_transport	8	9	16	15	1	2	597.551	0.928279	0.260831	3.55893	0.000372367	0.010744	-1.40415	0.274996	-5.10605	3.28959e-07	1.81886e-06	-2.33243	0.274368	-8.50109	1.87814e-17	2.7789e-16
MM_RS00015	mmazei	CDS	Inorganic_ion_transport_and_metabolism	3	4	4	4	1	1	127.921	0.481369	0.247533	1.94467	0.0518149	0.34438	-0.885274	0.284555	-3.11109	0.00186401	0.00545057	-1.36664	0.284143	-4.80971	1.5115e-06	7.47467e-06
MM_RS00020	mmazei	CDS	Inorganic_ion_transport_and_metabolism	4	5	5	6	1	1	131.933	0.350128	0.210446	1.66374	0.0961638	0.45043	-1.11925	0.256424	-4.36483	1.2722e-05	5.62903e-05	-1.46938	0.256771	-5.72252	1.04955e-08	6.7284e-08
MM_RS00025	mmazei	CDS	Amino_Acid_metabolis_and_transport	5	5	5	6	1	1	164.601	0.198207	0.187478	1.05723	0.290408	0.73516	-1.47609	0.236891	-6.23111	4.63156e-10	3.56177e-09	-1.6743	0.237956	-7.03617	1.97601e-12	1.87899e-11
MM_RS00030	mmazei	CDS	Amino_Acid_metabolis_and_transport	4	5	4	5	0	1	82.7239	-0.00786572	0.213275	-0.0368806	0.97058	0.994948	-1.4942	0.288381	-5.18135	2.20284e-07	1.24023e-06	-1.48634	0.291762	-5.09436	3.49917e-07	1.87858e-06
MM_RS00035	mmazei	CDS	not_classified	1	1	0	1	0	0	32.2789	-0.41004	0.301972	-1.35787	0.174504	0.611682	-0.188196	0.336806	-0.558767	0.576321	0.681307	0.221844	0.354607	0.625604	0.531575	0.636548
MM_RS00040	mmazei	CDS	Function_Unknown	0	0	0	0	0	0	11.3179	-0.697104	0.535885	-1.30085	0.193311	NA	1.19197	0.483324	2.46619	0.0136558	0.0314917	1.88907	0.546593	3.45609	0.000548073	0.00177369
MM_RS00045	mmazei	CDS	Function_Unknown	0	1	0	1	0	0	11.1069	-0.0858103	0.458323	-0.187227	0.851483	NA	-0.21998	0.53295	-0.412759	0.679784	0.767792	-0.134169	0.548383	-0.244663	0.806717	0.861907
MM_RS00050	mmazei	CDS	Function_Unknown	2	2	1	2	0	0	23.9626	-0.229238	0.330607	-0.693386	0.488068	0.85055	-1.31488	0.448515	-2.93163	0.00337192	0.00928252	-1.08564	0.459124	-2.36459	0.0180501	0.039298
MM_RS00055	mmazei	CDS	Function_Unknown	0	0	0	0	0	0	3.5816	-0.275096	0.746303	-0.368612	0.712417	NA	0.581365	0.760999	0.76395	0.444897	0.560707	0.856461	0.797284	1.07422	0.282723	0.390075
MM_RS00060	mmazei	CDS	not_classified	1	1	1	1	0	0	14.9702	0.334568	0.416618	0.803057	0.421942	NA	-0.134897	0.495396	-0.272302	0.78539	0.849213	-0.469465	0.497232	-0.944157	0.345089	0.455273
MM_RS00065	mmazei	CDS	Coenzyme_metabolis	0	0	0	0	0	0	10.4651	-0.0632056	0.534412	-0.118271	0.905853	NA	1.34408	0.514065	2.61461	0.00893297	0.0216818	1.40728	0.539901	2.60656	0.00914566	0.0218257
MM_RS00070	mmazei	CDS	Secondary_Structure	0	0	0	0	0	0	6.02606	-0.342711	0.667523	-0.513407	0.607667	NA	1.1002	0.641405	1.71529	0.0862915	0.15042	1.44291	0.685594	2.10461	0.0353252	0.0702342
MM_RS00075	mmazei	CDS	not_classified	16	17	8	13	0	0	69.3967	-0.590093	0.208214	-2.83407	0.00459596	0.0705366	-3.82041	0.464195	-8.23019	1.8692e-16	2.55135e-15	-3.23032	0.469201	-6.88472	5.79012e-12	5.31455e-11
MM_RS00080	mmazei	CDS	not_classified	10	12	7	7	0	0	45.9992	-0.615098	0.262738	-2.34111	0.0192265	0.196256	-3.98041	0.574112	-6.93316	4.11545e-12	3.86371e-11	-3.36531	0.579767	-5.8046	6.45198e-09	4.28472e-08
MM_RS00090	mmazei	CDS	Secondary_Structure	2	3	2	3	0	0	63.0623	0.134769	0.249383	0.540409	0.588915	0.879511	-1.48231	0.336584	-4.40397	1.06287e-05	4.78293e-05	-1.61708	0.339015	-4.76992	1.84301e-06	8.97013e-06
MM_RS00095	mmazei	CDS	not_classified	2	3	1	2	0	0	12.1437	-0.379618	0.404471	-0.938553	0.34796	NA	-2.39653	0.673978	-3.5558	0.000376833	0.0012753	-2.01691	0.686133	-2.93953	0.00328706	0.00884278
MM_RS00100	mmazei	CDS	not_classified	0	0	0	0	0	0	1.06502	-0.833349	1.00948	-0.825523	0.409075	NA	0.180688	1.01023	0.178858	0.858049	0.905283	1.01404	1.02513	0.989178	0.322576	0.430762
MM_RS00105	mmazei	CDS	Function_Unknown	1	2	1	2	0	0	50.641	-0.161082	0.246526	-0.653405	0.513496	0.852256	-1.93849	0.369971	-5.23958	1.60938e-07	9.25833e-07	-1.77741	0.375421	-4.73445	2.19654e-06	1.05794e-05
MM_RS00110	mmazei	CDS	Energy_production_and_conversion	0	0	0	0	0	0	2.64385	-0.116113	0.841427	-0.137996	0.890244	NA	0.934724	0.841675	1.11055	0.266761	0.375762	1.05084	0.870148	1.20765	0.22718	0.331888
MM_RS00115	mmazei	CDS	not_classified	2	2	1	2	0	0	9.37304	-0.592565	0.455621	-1.30057	0.193407	NA	-2.51703	0.736382	-3.41811	0.000630587	0.00202477	-1.92447	0.752746	-2.55659	0.0105702	0.0248092
MM_RS00120	mmazei	CDS	Function_Unknown	1	1	0	1	0	0	6.02042	-0.049148	0.538101	-0.091336	0.927226	NA	-2.19871	0.828745	-2.65306	0.00797656	0.019736	-2.14956	0.836611	-2.56937	0.0101884	0.0240502
MM_RS00125	mmazei	CDS	Function_Unknown	1	1	0	1	0	0	3.9462	-0.355612	0.649048	-0.547898	0.583762	NA	-1.83498	0.870713	-2.10744	0.0350793	0.0704442	-1.47937	0.887156	-1.66754	0.0954078	0.162036
MM_RS00130	mmazei	CDS	not_classified	1	1	0	1	0	0	9.94728	-0.0216453	0.479402	-0.0451506	0.963987	NA	-0.24694	0.563216	-0.438447	0.661063	0.753318	-0.225295	0.576964	-0.390483	0.696179	0.778467
MM_RS00135	mmazei	CDS	not_classified	1	1	0	0	0	0	6.46584	-0.976014	0.585997	-1.66556	0.0958011	NA	-0.80558	0.660747	-1.2192	0.22277	0.324931	0.170434	0.710394	0.239914	0.810397	0.86363
MM_RS00140	mmazei	CDS	not_classified	0	0	0	0	0	0	3.17295	0.214101	0.722891	0.296174	0.767097	NA	-0.207898	0.832894	-0.24961	0.802889	0.860587	-0.422	0.839972	-0.502397	0.615388	0.71024
MM_RS00145	mmazei	CDS	Function_Unknown	1	1	1	1	0	0	11.3015	0.166035	0.44174	0.375865	0.707017	NA	-0.741049	0.573163	-1.29291	0.196042	0.293219	-0.907084	0.579271	-1.56591	0.117371	0.192103
MM_RS00150	mmazei	CDS	not_classified	0	0	0	0	0	0	1.61064	0.493433	0.877218	0.562497	0.573777	NA	-1.29956	0.989623	-1.31319	0.189119	0.284486	-1.793	0.988265	-1.81429	0.0696336	0.124073
MM_RS00155	mmazei	CDS	Replication_and_repair	0	0	0	0	0	0	25.3107	-0.648424	0.360452	-1.79892	0.072031	0.392632	-0.0549339	0.381236	-0.144094	0.885426	0.924673	0.59349	0.408075	1.45437	0.145844	0.229175
MM_RS00160	mmazei	CDS	not_classified	0	0	0	0	0	0	1.8322	-0.219892	0.908386	-0.242069	0.808727	NA	0.482504	0.928203	0.519827	0.603184	0.704954	0.702397	0.952789	0.737201	0.461	0.571364
MM_RS00165	mmazei	CDS	Signal_Transduction	0	0	0	1	0	0	18.0886	0.45524	0.388814	1.17084	0.241661	0.688414	0.371713	0.440859	0.843157	0.399141	0.517498	-0.083527	0.439389	-0.190098	0.849232	0.892408
MM_RS00170	mmazei	CDS	Function_Unknown	1	1	0	1	0	0	5.89293	-0.116731	0.542714	-0.215087	0.829699	NA	-2.20568	0.830105	-2.65711	0.00788135	0.0195396	-2.08895	0.839286	-2.48896	0.0128118	0.0292716
MM_RS00175	mmazei	CDS	Function_Unknown	1	0	1	1	0	0	3.92986	0.0775666	0.655632	0.118308	0.905824	NA	-1.05287	0.833443	-1.26328	0.20649	0.305645	-1.13044	0.842493	-1.34177	0.179669	0.273272
MM_RS00180	mmazei	CDS	not_classified	0	0	0	0	0	0	1.66331	-0.5828	0.937253	-0.621817	0.534062	NA	0.474407	0.937098	0.506251	0.612681	0.712426	1.05721	0.975014	1.0843	0.278232	0.386329
MM_RS00185	mmazei	CDS	not_classified	0	0	0	0	0	0	5.20502	-0.898865	0.660948	-1.35996	0.173841	NA	0.14412	0.661873	0.217746	0.827627	0.880723	1.04299	0.728375	1.43194	0.152162	0.237689
MM_RS00190	mmazei	CDS	Energy_production_and_conversion	0	0	0	0	0	0	24.0997	-0.0587245	0.326305	-0.179968	0.857177	0.965607	-0.312805	0.388919	-0.804293	0.421228	0.538526	-0.25408	0.399505	-0.635988	0.524784	0.630142
MM_RS00195	mmazei	CDS	not_classified	0	0	0	0	0	0	28.6782	-0.356677	0.301258	-1.18396	0.236429	0.687677	-1.02446	0.387352	-2.64479	0.00817413	0.0201306	-0.667787	0.400813	-1.66608	0.0956974	0.162453
MM_RS00200	mmazei	CDS	Amino_Acid_metabolis_and_transport	2	2	1	3	0	0	73.9645	0.194546	0.226618	0.858475	0.39063	0.797066	-1.44425	0.308712	-4.67833	2.89228e-06	1.43028e-05	-1.6388	0.310495	-5.27801	1.30591e-07	7.39749e-07
MM_RS00205	mmazei	CDS	Nucleotide_metabolism_and_transport	4	4	2	5	0	0	323.385	-0.0583535	0.17634	-0.330914	0.740709	0.932326	-2.67191	0.231506	-11.5414	8.15584e-31	2.81948e-29	-2.61356	0.232656	-11.2335	2.79047e-29	9.21603e-28
MM_RS00210	mmazei	CDS	Amino_Acid_metabolis_and_transport	4	4	3	6	0	0	126.232	0.0731894	0.208184	0.35156	0.725168	0.92827	-2.53643	0.310538	-8.16784	3.13951e-16	4.20763e-15	-2.60962	0.31206	-8.36255	6.13779e-17	8.83412e-16
MM_RS00215	mmazei	CDS	Amino_Acid_metabolis_and_transport	1	1	0	1	0	0	31.4679	-0.446145	0.290277	-1.53696	0.124302	0.512363	-0.774447	0.355306	-2.17966	0.0292827	0.0604784	-0.328302	0.371362	-0.884047	0.376671	0.487
MM_RS00220	mmazei	CDS	Inorganic_ion_transport_and_metabolism	0	0	0	0	0	0	9.65823	-0.338387	0.533057	-0.634804	0.525556	NA	0.948421	0.518273	1.82996	0.0672552	0.122369	1.28681	0.557418	2.30851	0.0209706	0.0446576
MM_RS00225	mmazei	CDS	Amino_Acid_metabolis_and_transport	1	1	1	1	1	1	39.4598	0.126359	0.305259	0.413941	0.678918	0.915112	1.40207	0.298351	4.6994	2.60928e-06	1.30253e-05	1.27571	0.30691	4.15663	3.22975e-05	0.000130709
MM_RS00230	mmazei	CDS	Function_Unknown	0	0	0	0	1	1	81.2709	-0.321436	0.302271	-1.0634	0.287599	0.733056	2.91095	0.246386	11.8146	3.28243e-32	1.20215e-30	3.23238	0.276135	11.7058	1.19039e-31	4.49312e-30
MM_RS00235	mmazei	CDS	not_classified	0	0	0	0	0	0	0.127492	0.266672	0.721389	0.369664	0.711633	NA	0	0.721389	0	1	NA	-0.055515	0.721389	-0.0769557	0.938659	NA
MM_RS00240	mmazei	CDS	Function_Unknown	0	0	0	0	0	0	3.74888	-0.572419	0.836491	-0.68431	0.49378	NA	1.537	0.765115	2.00885	0.044553	0.0862835	2.10942	0.83294	2.5325	0.0113253	0.0263971
MM_RS00245	mmazei	CDS	Signal_Transduction	1	1	0	1	0	0	23.1924	-0.0651522	0.328683	-0.198222	0.842871	0.961132	-0.68586	0.414173	-1.65597	0.0977271	0.166915	-0.620708	0.423806	-1.46461	0.143029	0.226288
MM_RS00250	mmazei	CDS	not_classified	2	1	1	2	0	0	26.5191	0.237552	0.303241	0.783379	0.433405	0.821898	-1.15808	0.430102	-2.69258	0.00709011	0.0178289	-1.39564	0.432758	-3.22498	0.00125982	0.0037614
MM_RS00255	mmazei	CDS	Amino_Acid_metabolis_and_transport	0	0	0	0	0	0	30.0502	0.411389	0.349734	1.17629	0.239478	0.688414	1.00795	0.364577	2.76471	0.00569726	0.0147789	0.596561	0.364399	1.63711	0.101608	0.170995
MM_RS00260	mmazei	CDS	Energy_production_and_conversion	0	0	0	0	0	0	19.4097	0.203985	0.36197	0.563541	0.573067	0.873699	-0.28156	0.439948	-0.639984	0.522183	0.632675	-0.485545	0.444767	-1.09168	0.274972	0.383386
MM_RS00265	mmazei	CDS	Signal_Transduction	0	0	0	1	0	0	5.95783	0.424021	0.571126	0.742431	0.457826	NA	-0.319223	0.701591	-0.454999	0.64911	0.74377	-0.743245	0.700913	-1.0604	0.288965	0.396763
MM_RS00270	mmazei	CDS	Tranlsation	2	2	2	2	1	1	177.754	0.358701	0.174061	2.06078	0.0393236	0.291108	1.09071	0.178063	6.12537	9.04709e-10	6.80187e-09	0.732004	0.178567	4.09932	4.14366e-05	0.000163251
MM_RS00275	mmazei	CDS	Function_Unknown	0	0	0	0	1	2	18.7816	-0.301576	0.687438	-0.438695	0.660883	0.910924	3.93301	0.525043	7.49083	6.84371e-14	7.69449e-13	4.23459	0.600821	7.04801	1.81499e-12	1.73032e-11
MM_RS00280	mmazei	CDS	Replication_and_repair	0	0	0	0	0	0	6.74748	-0.73698	0.623908	-1.18123	0.237511	NA	0.709201	0.594127	1.19369	0.232601	0.33609	1.44618	0.660611	2.18916	0.0285854	0.0582897
MM_RS00285	mmazei	CDS	Signal_Transduction	1	1	0	1	1	1	19.9884	0.12311	0.417111	0.295149	0.76788	0.940946	1.62027	0.397833	4.07273	4.64656e-05	0.000187229	1.49716	0.41084	3.64413	0.000268297	0.000921477
MM_RS00290	mmazei	CDS	Energy_production_and_conversion	0	0	0	0	0	0	34.4834	-0.0226999	0.327051	-0.069408	0.944665	0.98618	1.28604	0.318479	4.03807	5.38919e-05	0.000215276	1.30874	0.332077	3.94108	8.11158e-05	0.000305547
MM_RS00295	mmazei	CDS	Energy_production_and_conversion	0	1	0	1	0	0	59.498	0.0403026	0.251907	0.15999	0.872889	0.971629	0.807033	0.259349	3.11177	0.0018597	0.0054424	0.76673	0.266606	2.87589	0.00402888	0.010532
MM_RS00300	mmazei	CDS	Energy_production_and_conversion	4	5	4	5	1	1	47.7298	-0.0371581	0.252659	-0.147068	0.883078	0.97429	-0.304213	0.297064	-1.02406	0.305805	0.41916	-0.267054	0.304227	-0.877813	0.380045	0.489821
MM_RS00305	mmazei	CDS	Energy_production_and_conversion	2	4	3	4	1	1	58.286	0.152705	0.281415	0.542632	0.587383	0.879511	-0.136752	0.313883	-0.43568	0.663069	0.754907	-0.289457	0.317097	-0.912834	0.36133	0.472951
MM_RS00310	mmazei	CDS	Energy_production_and_conversion	2	3	2	3	1	1	116.111	-0.0893541	0.193369	-0.46209	0.644016	0.90277	-0.0418498	0.212194	-0.197224	0.843652	0.894174	0.0475043	0.217306	0.218605	0.826958	0.875987
MM_RS00315	mmazei	CDS	Energy_production_and_conversion	3	2	2	3	1	2	45.298	0.158186	0.270538	0.584709	0.558743	0.869603	0.461895	0.293169	1.57552	0.115136	0.190554	0.303708	0.298131	1.01871	0.308342	0.416262
MM_RS00320	mmazei	CDS	not_classified	1	1	1	1	0	1	11.8824	-0.295399	0.469099	-0.629715	0.528881	NA	0.612149	0.478092	1.2804	0.200404	0.298188	0.907548	0.508977	1.78308	0.0745728	0.13123
MM_RS00325	mmazei	CDS	Secondary_Structure	1	1	1	1	0	0	17.5057	0.0964074	0.370137	0.260464	0.794506	0.950054	-0.39013	0.454675	-0.858041	0.39087	0.511275	-0.486538	0.462347	-1.05232	0.292652	0.40034
MM_RS00330	mmazei	CDS	Function_Unknown	1	1	1	1	0	0	43.507	0.201177	0.246671	0.815568	0.414747	0.815179	-1.94313	0.402683	-4.82545	1.39691e-06	7.18318e-06	-2.1443	0.40472	-5.29824	1.16924e-07	6.66411e-07
MM_RS00335	mmazei	CDS	Function_Unknown	0	0	0	0	0	0	19.6006	0.16335	0.400185	0.408187	0.683136	0.915112	1.27563	0.397711	3.20743	0.00133928	0.00404077	1.11228	0.407498	2.72953	0.0063424	0.0157032
MM_RS00340	mmazei	CDS	Function_Unknown	1	1	1	1	0	0	115.675	0.430424	0.244857	1.75786	0.0787716	0.411696	0.106653	0.264057	0.4039	0.686287	0.773484	-0.323771	0.263876	-1.22698	0.21983	0.322935
MM_RS00345	mmazei	CDS	Chromatin_Structure_and_dynamics	1	1	1	1	0	0	39.3654	0.12127	0.282238	0.429671	0.667435	0.915112	-0.253788	0.332042	-0.764325	0.444673	0.560616	-0.375058	0.336878	-1.11333	0.265565	0.372799
MM_RS00350	mmazei	CDS	Amino_Acid_metabolis_and_transport	1	1	1	1	0	0	45.8881	0.11512	0.270013	0.42635	0.669853	0.915112	0.102352	0.302935	0.337868	0.735463	0.810631	-0.0127682	0.308071	-0.0414455	0.966941	0.975645
MM_RS00355	mmazei	CDS	Function_Unknown	1	2	1	1	0	0	34.8067	-0.629836	0.293136	-2.14862	0.0316648	0.265592	-1.76831	0.405571	-4.36004	1.30042e-05	5.7333e-05	-1.13847	0.419284	-2.71527	0.00662216	0.0163194
MM_RS00360	mmazei	CDS	Secondary_Structure	2	2	2	3	1	1	62.3653	0.108446	0.236784	0.457995	0.646956	0.904401	-0.129186	0.271656	-0.475551	0.634394	0.731263	-0.237632	0.275822	-0.861541	0.38894	0.498679
MM_RS00365	mmazei	CDS	Function_Unknown	1	1	1	2	1	1	40.3104	0.507144	0.293104	1.73025	0.0835848	0.419646	0.365619	0.328857	1.11179	0.26623	0.375299	-0.141526	0.326938	-0.432882	0.6651	0.753048
MM_RS00370	mmazei	CDS	Post-translational_modification_protein_turnover_chaperone_functions	6	6	4	7	1	2	340.442	-0.14032	0.167552	-0.837469	0.402329	0.804658	-0.546324	0.179724	-3.03979	0.00236741	0.00674657	-0.406004	0.181828	-2.2329	0.0255556	0.0528102
MM_RS00375	mmazei	CDS	Carbohydrate_metabolism_and_transport	2	2	1	3	0	0	40.0542	0.0551063	0.260842	0.211263	0.832682	0.960335	-2.46316	0.459238	-5.36358	8.15885e-08	4.90725e-07	-2.51827	0.462326	-5.44695	5.12407e-08	3.04726e-07
MM_RS00380	mmazei	CDS	Tranlsation	3	3	3	5	0	0	127.627	0.40006	0.186529	2.14476	0.0319718	0.266827	-2.33155	0.295278	-7.89614	2.87671e-15	3.59492e-14	-2.73161	0.295314	-9.24988	2.24754e-20	4.3076e-19
MM_RS00385	mmazei	CDS	Energy_production_and_conversion	1	1	1	1	4	6	81.6973	-0.16152	0.382745	-0.422003	0.673022	0.915112	4.07786	0.292705	13.9317	4.06754e-44	2.50764e-42	4.23938	0.328262	12.9146	3.72152e-38	1.99506e-36
MM_RS00390	mmazei	CDS	not_classified	1	1	0	1	7	8	69.046	-0.292685	0.491746	-0.595196	0.551712	0.867334	4.65909	0.360506	12.9238	3.30593e-38	1.56777e-36	4.95178	0.419203	11.8124	3.3693e-32	1.32586e-30
MM_RS00395	mmazei	CDS	Signal_Transduction	10	7	5	5	1	2	173.544	-0.70794	0.235941	-3.0005	0.00269538	0.047978	-1.33622	0.259377	-5.15166	2.58191e-07	1.44705e-06	-0.628282	0.264767	-2.37296	0.0176461	0.0385547
MM_RS00400	mmazei	CDS	Nucleotide_metabolism_and_transport	0	0	0	0	0	0	4.54073	-0.204076	0.633929	-0.321923	0.747511	NA	-0.523043	0.74686	-0.700322	0.483726	0.598229	-0.318966	0.769152	-0.414699	0.678363	0.76339
MM_RS00405	mmazei	CDS	not_classified	0	0	0	0	0	0	8.40629	-0.165096	0.575959	-0.286646	0.774384	NA	1.25191	0.553041	2.26369	0.0235934	0.0505046	1.41701	0.58637	2.41658	0.0156673	0.034765
MM_RS00410	mmazei	CDS	not_classified	0	0	0	0	0	0	6.86535	0.0192757	0.582638	0.0330835	0.973608	NA	0.745523	0.604979	1.23231	0.217832	0.318609	0.726247	0.624721	1.16251	0.245027	0.350485
MM_RS00415	mmazei	CDS	Function_Unknown	1	1	1	2	0	0	61.2507	0.543825	0.231938	2.3447	0.0190425	0.196256	-0.960706	0.312401	-3.07523	0.00210338	0.00607843	-1.50453	0.310958	-4.83838	1.30903e-06	6.57896e-06
MM_RS00420	mmazei	CDS	Signal_Transduction	1	0	0	1	0	0	5.74018	0.0327273	0.573559	0.0570601	0.954497	NA	-1.17523	0.75543	-1.55571	0.119777	0.19665	-1.20796	0.764972	-1.57909	0.114316	0.188186
MM_RS00425	mmazei	CDS	Amino_Acid_metabolis_and_transport	1	1	1	1	0	0	15.8766	0.275453	0.368182	0.748145	0.454373	NA	-0.92427	0.5092	-1.81514	0.0695024	0.125716	-1.19972	0.511955	-2.34342	0.019108	0.0413335
MM_RS00430	mmazei	CDS	not_classified	1	1	1	2	0	0	13.477	-0.0824868	0.407385	-0.202479	0.839542	NA	-1.17552	0.553392	-2.1242	0.0336535	0.0680987	-1.09303	0.563919	-1.93827	0.0525902	0.0979513
MM_RS00435	mmazei	CDS	Tranlsation	2	2	1	2	0	0	28.7446	0.0922424	0.2936	0.314177	0.753386	0.936432	-0.983735	0.397626	-2.47402	0.0133603	0.0309646	-1.07598	0.402825	-2.67107	0.00756088	0.0183636
MM_RS00440	mmazei	CDS	Nucleotide_metabolism_and_transport	2	2	1	3	0	0	93.6293	0.24409	0.204022	1.19639	0.231545	0.685113	-1.00012	0.260572	-3.83818	0.000123951	0.000459414	-1.24421	0.261944	-4.74991	2.03503e-06	9.82711e-06
MM_RS00445	mmazei	CDS	Carbohydrate_metabolism_and_transport	0	0	0	0	0	0	6.59624	0.320499	0.535799	0.598171	0.549726	NA	-1.21278	0.74096	-1.63676	0.10168	0.172056	-1.53328	0.742955	-2.06375	0.039041	0.0761269
MM_RS00450	mmazei	CDS	not_classified	1	1	1	1	0	0	6.54807	-0.0783366	0.552809	-0.141706	0.887312	NA	-0.68356	0.682459	-1.00161	0.31653	0.432159	-0.605223	0.697776	-0.867361	0.385744	0.49544
MM_RS00455	mmazei	CDS	not_classified	1	1	1	1	0	0	8.41245	-0.394579	0.477247	-0.826781	0.408361	NA	-1.88351	0.704146	-2.67489	0.00747543	0.0186962	-1.48893	0.720777	-2.06573	0.0388537	0.0758817
MM_RS00460	mmazei	CDS	Inorganic_ion_transport_and_metabolism	0	0	0	0	0	0	13.9737	-0.327744	0.431725	-0.75915	0.447763	NA	0.363053	0.453128	0.801216	0.423007	0.540039	0.690798	0.481262	1.43539	0.151176	0.236449
MM_RS00465	mmazei	CDS	not_classified	0	1	0	1	0	0	22.2986	-0.479271	0.356066	-1.34602	0.178297	0.616558	-0.196211	0.394257	-0.497674	0.618714	0.717771	0.28306	0.417167	0.67853	0.497436	0.607582
MM_RS00470	mmazei	CDS	Coenzyme_metabolis	0	1	1	1	1	1	74.8204	0.424633	0.264633	1.60461	0.108579	0.475506	2.07665	0.252874	8.21221	2.17148e-16	2.9315e-15	1.65202	0.252367	6.54608	5.90654e-11	4.85517e-10
MM_RS00480	mmazei	CDS	not_classified	1	1	1	1	0	0	27.9421	-0.298654	0.30128	-0.991282	0.321548	0.766394	-1.58629	0.431915	-3.67269	0.000240011	0.000845525	-1.28764	0.44235	-2.9109	0.00360391	0.00959054
MM_RS00485	mmazei	CDS	Replication_and_repair	0	0	0	0	0	0	7.69085	-0.486236	0.563169	-0.863393	0.387921	NA	0.468781	0.570369	0.82189	0.41114	0.528913	0.955017	0.614849	1.55325	0.120362	0.196392
MM_RS00490	mmazei	CDS	Amino_Acid_metabolis_and_transport	1	1	1	1	1	1	57.2531	-0.207765	0.257107	-0.808084	0.419042	0.815474	0.795835	0.258562	3.07793	0.00208446	0.00602847	1.0036	0.271554	3.69577	0.000219223	0.000764096
MM_RS00495	mmazei	CDS	Function_Unknown	1	0	0	1	0	0	13.8441	-0.0624981	0.426025	-0.1467	0.883368	NA	-1.05034	0.552607	-1.90071	0.0573403	0.106477	-0.987847	0.562505	-1.75616	0.0790616	0.137752
MM_RS00500	mmazei	CDS	not_classified	1	1	0	0	0	0	19.5931	-0.667906	0.354432	-1.88444	0.0595052	0.366078	-0.958611	0.436456	-2.19635	0.0280669	0.0584568	-0.290705	0.461136	-0.630409	0.528427	0.633598
MM_RS00505	mmazei	CDS	not_classified	1	0	0	1	1	1	14.048	0.0997428	0.472947	0.210896	0.832968	NA	1.42909	0.459192	3.11218	0.00185713	0.0054424	1.32935	0.474274	2.80291	0.0050644	0.0128839
MM_RS00510	mmazei	CDS	Signal_Transduction	0	0	0	0	1	1	24.4606	0.0183101	0.418614	0.0437398	0.965112	0.99486	2.10752	0.377165	5.5878	2.29965e-08	1.47937e-07	2.08921	0.396678	5.26678	1.38837e-07	7.85259e-07
MM_RS00515	mmazei	CDS	Function_Unknown	0	0	0	0	0	0	7.17796	0.153232	0.544957	0.281181	0.778571	NA	0.268851	0.610193	0.440599	0.659503	0.752004	0.115619	0.620835	0.186231	0.852264	0.894587
MM_RS00520	mmazei	CDS	not_classified	0	0	0	1	0	1	5.40883	0.475563	0.677006	0.70245	0.482399	NA	1.50808	0.678384	2.22304	0.0262132	0.0551864	1.03251	0.67383	1.5323	0.125447	0.203343
MM_RS00525	mmazei	CDS	Function_Unknown	1	0	0	1	0	0	5.77109	-0.250967	0.554779	-0.452373	0.651	NA	-1.76239	0.784206	-2.24735	0.0246177	0.0522737	-1.51142	0.798661	-1.89244	0.0584323	0.106895
MM_RS00530	mmazei	CDS	Cell_wall_membrane_envelop_biogenesis	1	1	1	1	0	0	14.8028	0.00470513	0.36758	0.0128003	0.989787	NA	-2.83548	0.704519	-4.0247	5.70481e-05	0.000226175	-2.84018	0.709003	-4.00588	6.17861e-05	0.000236836
MM_RS00535	mmazei	CDS	Function_Unknown	1	1	1	1	0	0	8.81801	0.38417	0.466453	0.823599	0.410167	NA	-1.9361	0.749253	-2.58404	0.00976513	0.0234553	-2.32027	0.749595	-3.09536	0.00196573	0.00559325
MM_RS00540	mmazei	CDS	Amino_Acid_metabolis_and_transport	0	0	0	0	0	0	10.828	-0.0508729	0.47566	-0.106952	0.914827	NA	0.500153	0.506287	0.987883	0.32321	0.439648	0.551026	0.525166	1.04924	0.294067	0.401907
MM_RS00545	mmazei	CDS	Energy_production_and_conversion	0	0	0	0	0	0	4.21851	0.470087	0.70555	0.66627	0.505238	NA	0.892079	0.745823	1.1961	0.231658	0.335382	0.421992	0.742432	0.568392	0.569769	0.670135
MM_RS00550	mmazei	CDS	Coenzyme_metabolis	0	0	0	0	0	0	6.56992	0.368348	0.557954	0.660177	0.50914	NA	0.0968414	0.651166	0.14872	0.881775	0.922161	-0.271507	0.652543	-0.416075	0.677355	0.763185
MM_RS00555	mmazei	CDS	Tranlsation	2	1	2	3	0	0	21.9803	0.532162	0.332	1.6029	0.108957	0.475506	-1.0288	0.473225	-2.17401	0.0297041	0.0612119	-1.56096	0.47105	-3.31379	0.000920418	0.00283719
MM_RS00560	mmazei	CDS	Amino_Acid_metabolis_and_transport	1	1	1	2	0	0	58.697	0.212901	0.23233	0.916371	0.359472	0.78394	-0.0109639	0.268683	-0.0408061	0.96745	0.977492	-0.223865	0.271637	-0.824133	0.409864	0.520992
MM_RS00565	mmazei	CDS	not_classified	0	0	0	0	0	0	1.42413	-0.155887	0.921301	-0.169203	0.865637	NA	-0.654158	0.987615	-0.662362	0.50774	0.618009	-0.498271	0.998253	-0.499143	0.617679	0.712662
MM_RS00570	mmazei	CDS	Tranlsation	1	1	1	1	0	0	39.914	0.0248025	0.275514	0.0900226	0.928269	0.98225	-0.0464692	0.31473	-0.147648	0.882621	0.922785	-0.0712717	0.321863	-0.221435	0.824754	0.874395
MM_RS00575	mmazei	CDS	Defense_mechanism	0	0	0	1	1	2	95.0867	0.402989	0.303135	1.3294	0.183715	0.62641	3.51175	0.262935	13.356	1.09307e-40	5.77612e-39	3.10876	0.262929	11.8236	2.94826e-32	1.17265e-30
MM_RS00580	mmazei	CDS	Transcription	1	1	1	2	4	6	86.2053	0.0609628	0.314313	0.193956	0.84621	0.962776	3.40656	0.261018	13.0511	6.26685e-39	3.05014e-37	3.3456	0.276146	12.1153	8.76195e-34	3.72534e-32
MM_RS00585	mmazei	CDS	not_classified	0	0	0	1	0	0	2.07228	0.710902	0.876054	0.811482	0.417089	NA	0.735424	0.929128	0.79152	0.42864	0.545234	0.0245221	0.917276	0.0267337	0.978672	0.983544
MM_RS00590	mmazei	CDS	not_classified	1	1	0	1	0	0	12.1981	0.143459	0.427901	0.335262	0.737427	NA	-0.37615	0.526582	-0.714324	0.475027	0.59063	-0.519609	0.534025	-0.973006	0.33055	0.439822
MM_RS00595	mmazei	CDS	not_classified	0	0	0	0	0	0	1.6604	-0.0290971	0.940534	-0.0309367	0.97532	NA	0.693905	0.955607	0.726141	0.467752	0.583743	0.723003	0.970479	0.744995	0.456275	0.567123
MM_RS00600	mmazei	CDS	Nucleotide_metabolism_and_transport	2	2	2	3	1	2	185.327	0.180192	0.197039	0.914502	0.360453	0.78394	0.780154	0.201928	3.86353	0.000111762	0.000418853	0.599962	0.203794	2.94396	0.00324039	0.00873631
MM_RS00605	mmazei	CDS	not_classified	2	1	1	2	1	1	47.5879	0.168652	0.256658	0.65711	0.51111	0.85222	0.0821864	0.292222	0.281246	0.778521	0.843759	-0.086466	0.296384	-0.291736	0.770488	0.839233
MM_RS00610	mmazei	CDS	Function_Unknown	5	5	5	5	1	1	30.3925	0.03072	0.312508	0.0983017	0.921693	0.980601	-0.452181	0.376109	-1.20226	0.229263	0.332566	-0.482901	0.383059	-1.26065	0.207436	0.307785
MM_RS00615	mmazei	CDS	Energy_production_and_conversion	0	0	0	0	0	0	40.0883	-0.0314894	0.310177	-0.101521	0.919137	0.979789	1.05375	0.309312	3.40676	0.000657401	0.00210357	1.08524	0.320842	3.38247	0.000718363	0.00226532
MM_RS00620	mmazei	CDS	Energy_production_and_conversion	0	0	0	0	0	0	12.6951	0.14165	0.460825	0.307384	0.758551	NA	0.825713	0.480956	1.71682	0.0860126	0.150033	0.684063	0.491992	1.39039	0.164409	0.252869
MM_RS00625	mmazei	CDS	Signal_Transduction	2	2	2	2	0	1	34.417	0.12248	0.28235	0.433789	0.664442	0.913502	-0.356217	0.343376	-1.0374	0.299551	0.41237	-0.478698	0.348567	-1.37333	0.16965	0.259419
MM_RS00630	mmazei	CDS	Function_Unknown	0	0	0	0	0	0	10.5594	-0.51139	0.467301	-1.09435	0.273803	NA	-0.561203	0.546046	-1.02776	0.304065	0.417496	-0.0498125	0.575203	-0.0865998	0.93099	0.95553
MM_RS00635	mmazei	CDS	Signal_Transduction	4	3	3	6	2	3	84.3197	0.351896	0.220891	1.59307	0.111144	0.481032	0.777427	0.233394	3.33097	0.000865442	0.00271294	0.425531	0.234202	1.81695	0.0692255	0.123524
MM_RS00640	mmazei	CDS	Function_Unknown	7	7	3	5	1	1	229.942	-0.739175	0.151142	-4.8906	1.00532e-06	5.72501e-05	-1.32553	0.177849	-7.45312	9.116e-14	1.00958e-12	-0.586354	0.184141	-3.18428	0.00145117	0.00426699
MM_RS00645	mmazei	CDS	Replication_and_repair	7	8	3	6	1	2	279.182	-0.639413	0.182029	-3.5127	0.000443584	0.0123066	-0.875852	0.195387	-4.48266	7.37191e-06	3.3923e-05	-0.236439	0.199922	-1.18266	0.236945	0.341966
MM_RS00650	mmazei	CDS	Post-translational_modification_protein_turnover_chaperone_functions	5	6	4	6	2	3	462.865	-0.302124	0.146143	-2.06732	0.0387036	0.291108	0.132398	0.150241	0.881235	0.37819	0.497839	0.434522	0.153108	2.83801	0.00453955	0.0116691
MM_RS00655	mmazei	CDS	Transcription; Replication_and_repair; Signal_Transduction	1	1	1	1	0	0	26.3412	-0.337956	0.317673	-1.06385	0.287398	0.733056	-2.15974	0.495794	-4.35613	1.32384e-05	5.82961e-05	-1.82179	0.505034	-3.60726	0.000309452	0.00105111
MM_RS00660	mmazei	CDS	not_classified	1	1	0	1	0	0	11.0135	0.237034	0.462496	0.512511	0.608293	NA	-0.868366	0.602907	-1.4403	0.149783	0.235264	-1.1054	0.606837	-1.82158	0.0685192	0.122441
MM_RS00665	mmazei	CDS	Function_Unknown	0	0	0	0	0	0	5.119	0.0302179	0.601326	0.0502521	0.959921	NA	-0.590084	0.735328	-0.802478	0.422277	0.539551	-0.620302	0.747929	-0.82936	0.406901	0.517937
MM_RS00670	mmazei	CDS	Function_Unknown	0	0	0	0	0	0	2.03615	-0.422192	0.816898	-0.516824	0.605279	NA	-1.986	0.966167	-2.05554	0.0398268	0.0787383	-1.5638	0.979542	-1.59646	0.110385	0.183348
MM_RS00675	mmazei	CDS	not_classified	0	0	0	1	0	0	9.52895	0.565179	0.511089	1.10583	0.268798	NA	0.716743	0.562165	1.27497	0.20232	0.300434	0.151564	0.555468	0.272858	0.784962	0.84875
MM_RS00680	mmazei	CDS	Coenzyme_metabolis	3	3	2	4	1	1	143.293	0.0496569	0.170125	0.291884	0.770375	0.942392	-0.169	0.192102	-0.879739	0.379	0.498727	-0.218657	0.195279	-1.11971	0.262836	0.370233
MM_RS00685	mmazei	CDS	Carbohydrate_metabolism_and_transport	1	2	1	2	0	1	72.1759	0.191312	0.230049	0.831615	0.405626	0.808727	-0.419682	0.271723	-1.54452	0.122462	0.200171	-0.610995	0.274169	-2.22853	0.025845	0.0533189
MM_RS00690	mmazei	CDS	Function_Unknown	1	1	1	1	0	0	43.2755	0.348005	0.278993	1.24736	0.212264	0.668456	0.154584	0.317185	0.487364	0.626001	0.723618	-0.193421	0.318202	-0.607856	0.543283	0.647045
MM_RS00695	mmazei	CDS	Function_Unknown	0	0	0	0	0	0	6.73937	-0.463252	0.591013	-0.783827	0.433142	NA	0.32966	0.610279	0.540179	0.589073	0.69284	0.792912	0.651988	1.21614	0.22393	0.327917
MM_RS00700	mmazei	tRNA	not_classified	746	700	718	435	537	610	2786.76	-0.175328	0.414139	-0.423355	0.672036	0.915112	0.996061	0.414105	2.40533	0.0161578	0.0365999	1.17139	0.414263	2.82764	0.00468923	0.0120038
MM_RS00705	mmazei	tRNA	not_classified	173	176	168	99	133	160	694.193	-0.231767	0.365311	-0.634437	0.525796	0.860585	1.0789	0.364937	2.9564	0.00311251	0.00865652	1.31067	0.365794	3.58307	0.000339579	0.00114295
MM_RS00710	mmazei	tRNA	not_classified	758	796	668	511	515	687	2808.24	-0.276652	0.344987	-0.80192	0.422599	0.816211	0.955456	0.34492	2.77008	0.0056042	0.0145678	1.23211	0.345155	3.56973	0.000357354	0.00119733
MM_RS00715	mmazei	tRNA	not_classified	768	763	772	435	593	689	3030.63	-0.180325	0.433648	-0.415833	0.677532	0.915112	1.06482	0.433598	2.45578	0.014058	0.0322745	1.24515	0.43374	2.87072	0.00409534	0.0106756
MM_RS00720	mmazei	tRNA	not_classified	277	281	266	156	201	260	1094.54	-0.242084	0.371948	-0.650856	0.51514	0.852917	1.04746	0.371736	2.81777	0.00483592	0.0127955	1.28955	0.372271	3.46401	0.000532192	0.00172961
MM_RS00725	mmazei	tRNA	not_classified	834	878	756	573	576	773	3137.28	-0.241243	0.353402	-0.682631	0.49484	0.851518	0.979262	0.353347	2.77139	0.00558181	0.0145198	1.2205	0.353541	3.45223	0.000555978	0.00179299
MM_RS00730	mmazei	CDS	Coenzyme_metabolis	14	12	21	42	12	11	208.638	1.22386	0.246871	4.95747	7.14159e-07	4.29289e-05	1.17688	0.254258	4.62868	3.68009e-06	1.79824e-05	-0.0469784	0.24943	-0.188343	0.850608	0.893102
MM_RS00735	mmazei	CDS	not_classified	0	0	0	0	0	0	0.937749	-0.395255	1.00832	-0.391993	0.695064	NA	-0.329274	1.01881	-0.323193	0.746549	0.820405	0.0659813	1.02376	0.0644501	0.948612	0.966243
MM_RS00740	mmazei	CDS	Transcription	3	4	2	3	3	3	74.9527	-0.466257	0.252312	-1.84794	0.0646111	0.377888	1.10662	0.240208	4.60693	4.08653e-06	1.96568e-05	1.57288	0.2583	6.08936	1.13361e-09	8.33645e-09
MM_RS00745	mmazei	CDS	Post-translational_modification_protein_turnover_chaperone_functions	0	0	0	0	0	0	10.3338	-0.177534	0.52131	-0.340554	0.733439	NA	1.02958	0.512179	2.0102	0.0444098	0.0860512	1.20712	0.54188	2.22765	0.025904	0.053381
MM_RS00750	mmazei	CDS	Post-translational_modification_protein_turnover_chaperone_functions	0	0	0	0	0	0	16.4707	-0.171754	0.440677	-0.389751	0.696721	NA	1.18045	0.425799	2.77231	0.00556594	0.0144887	1.3522	0.451811	2.99285	0.00276382	0.00753936
MM_RS00755	mmazei	CDS	Lipid_metabolism	1	1	1	1	0	1	22.246	0.803063	0.37247	2.15605	0.0310799	0.262045	0.630939	0.419118	1.5054	0.132222	0.212925	-0.172124	0.408524	-0.421331	0.673514	0.760014
MM_RS00760	mmazei	CDS	Nucleotide_metabolism_and_transport	1	1	2	3	0	1	38.7385	0.857415	0.283673	3.02255	0.00250658	0.0461081	0.276071	0.335532	0.822783	0.410631	0.528689	-0.581344	0.327049	-1.77754	0.0754791	0.132572
MM_RS00765	mmazei	CDS	Function_Unknown	0	1	0	1	0	0	6.53827	0.132315	0.562802	0.235101	0.81413	NA	0.177179	0.634498	0.279243	0.780059	0.84493	0.0448635	0.645853	0.0694639	0.94462	0.963904
MM_RS00770	mmazei	CDS	Nucleotide_metabolism_and_transport	1	1	1	2	0	0	64.9581	0.0878735	0.239602	0.366748	0.713807	0.926622	-1.01912	0.303956	-3.35286	0.000799804	0.00252645	-1.107	0.307232	-3.60313	0.00031441	0.00106698
MM_RS00775	mmazei	CDS	Amino_Acid_metabolis_and_transport	2	2	2	2	1	1	72.992	0.223632	0.221619	1.00909	0.312933	0.76003	0.211392	0.247022	0.855762	0.392129	0.511275	-0.0122402	0.249616	-0.0490363	0.96089	0.973437
MM_RS00780	mmazei	tRNA	not_classified	2451	2163	2443	1020	2173	2124	11165	-0.205309	0.570943	-0.359597	0.719148	0.927041	1.18431	0.570927	2.07437	0.0380453	0.0757018	1.38962	0.570954	2.43386	0.0149389	0.03347
MM_RS00785	mmazei	CDS	Transcription	1	1	1	1	0	0	18.1424	0.0466923	0.353513	0.132081	0.894921	0.974419	-0.714992	0.458856	-1.55821	0.119184	0.196113	-0.761684	0.46693	-1.63126	0.102835	0.172511
MM_RS00790	mmazei	CDS	Function_Unknown	0	0	0	0	0	0	10.3704	-0.0578241	0.498652	-0.115961	0.907684	NA	-0.22669	0.571637	-0.396563	0.691689	0.777622	-0.168866	0.585536	-0.288396	0.773044	0.840646
MM_RS00795	mmazei	CDS	Function_Unknown	0	1	1	1	0	0	14.7501	0.361081	0.390981	0.923526	0.355733	NA	-0.594354	0.51107	-1.16296	0.244846	0.350362	-0.955435	0.512105	-1.8657	0.0620831	0.112626
MM_RS00800	mmazei	CDS	Lipid_metabolism; Secondary_Structure	0	0	0	0	0	0	1.7323	-0.145759	0.896204	-0.16264	0.870802	NA	-0.134231	0.951597	-0.141059	0.887824	0.925474	0.0115278	0.967567	0.0119142	0.990494	0.992103
MM_RS00805	mmazei	CDS	Cell_wall_membrane_envelop_biogenesis	1	1	1	1	0	0	22.071	0.392129	0.336418	1.1656	0.243776	0.690487	0.0239101	0.402524	0.0594005	0.952633	0.967011	-0.368219	0.402822	-0.914099	0.360665	0.472248
MM_RS00810	mmazei	CDS	not_classified	0	0	0	0	0	0	3.8454	-0.54827	0.883936	-0.62026	0.535087	NA	2.08376	0.782994	2.66127	0.00778457	0.0193386	2.63203	0.857456	3.06958	0.00214359	0.00601149
MM_RS00815	mmazei	CDS	Function_Unknown	0	0	0	0	0	0	28.7819	-0.270514	0.330611	-0.818224	0.413229	0.814856	0.144811	0.356602	0.406086	0.68468	0.771908	0.415325	0.37301	1.11344	0.265518	0.372799
MM_RS00820	mmazei	CDS	not_classified	0	0	0	0	0	0	0.726659	-0.526509	1.02534	-0.513495	0.607605	NA	-0.104493	1.02204	-0.102239	0.918567	NA	0.422016	1.01779	0.414641	0.678405	NA
MM_RS00825	mmazei	CDS	Replication_and_repair	0	0	0	0	0	0	15.3457	-0.0794685	0.40986	-0.193892	0.846261	NA	0.134863	0.455552	0.296044	0.767196	0.835894	0.214332	0.470952	0.455103	0.649035	0.739516
MM_RS00830	mmazei	CDS	Function_Unknown	1	1	1	1	1	1	26.2559	-0.0722552	0.367085	-0.196835	0.843957	0.961729	1.23362	0.357266	3.45293	0.000554529	0.00181202	1.30587	0.374485	3.48711	0.000488263	0.00159972
MM_RS00835	mmazei	CDS	not_classified	0	0	0	0	0	0	56.8442	0.0521961	0.269045	0.194005	0.846172	0.962776	0.63297	0.280856	2.25371	0.0242141	0.0515351	0.580774	0.28721	2.02212	0.0431635	0.082598
MM_RS00840	mmazei	CDS	Function_Unknown	0	0	0	1	0	0	31.5941	0.537025	0.283422	1.89479	0.0581204	0.363505	-1.70013	0.459107	-3.70312	0.000212963	0.000757452	-2.23715	0.457552	-4.88939	1.01146e-06	5.15345e-06
MM_RS00845	mmazei	CDS	Defense_mechanism	1	1	1	1	0	0	101.187	0.153617	0.201003	0.764253	0.444717	0.830166	-0.519705	0.237773	-2.18572	0.0288361	0.0597426	-0.673322	0.240125	-2.80405	0.00504655	0.0128473
MM_RS00850	mmazei	CDS	Transcription	0	0	0	0	0	0	2.14742	-0.232911	0.826727	-0.281727	0.778153	NA	-0.394852	0.91058	-0.433627	0.664559	0.755209	-0.161941	0.931947	-0.173766	0.862049	0.902043
MM_RS00855	mmazei	CDS	Replication_and_repair	0	0	0	0	0	0	2.24808	0.00162728	0.822085	0.00197945	0.998421	NA	-0.398364	0.915312	-0.435222	0.663402	0.755053	-0.399991	0.927635	-0.431194	0.666327	0.753508
MM_RS00860	mmazei	CDS	not_classified	0	1	0	0	0	0	6.3804	-0.450783	0.575786	-0.7829	0.433686	NA	-0.317369	0.647402	-0.490219	0.623979	0.721506	0.133414	0.680486	0.196058	0.844565	0.889154
MM_RS00865	mmazei	CDS	not_classified	0	1	0	1	0	0	15.9265	-0.265588	0.385633	-0.688708	0.491007	NA	-1.36126	0.527605	-2.58007	0.00987807	0.0236651	-1.09567	0.540775	-2.02611	0.0427536	0.0818982
MM_RS00870	mmazei	CDS	Function_Unknown	3	3	2	3	1	2	29.073	-0.319099	0.327523	-0.974281	0.329917	0.768853	0.642102	0.331395	1.93757	0.0526753	0.0992088	0.961201	0.353138	2.72188	0.00649114	0.0160285
MM_RS00880	mmazei	CDS	Function_Unknown	0	0	0	0	0	0	20.4382	0.279217	0.45396	0.61507	0.538509	0.863596	2.28794	0.415124	5.51145	3.5589e-08	2.25032e-07	2.00872	0.421962	4.76043	1.93181e-06	9.36534e-06
MM_RS00885	mmazei	CDS	Function_Unknown	0	0	0	0	0	0	27.1217	0.217733	0.32478	0.670401	0.502602	0.851863	0.302507	0.363579	0.832026	0.405394	0.523458	0.0847734	0.368204	0.230235	0.817909	0.868632
MM_RS00890	mmazei	CDS	Post-translational_modification_protein_turnover_chaperone_functions	0	1	0	1	0	0	51.4457	0.209193	0.261699	0.799367	0.424077	0.816462	0.790859	0.274614	2.87989	0.00397814	0.0107724	0.581665	0.27869	2.08714	0.0368754	0.0725542
MM_RS00895	mmazei	CDS	not_classified	0	0	0	1	0	0	4.07586	0.72853	0.700348	1.04024	0.298228	NA	0.860254	0.760091	1.13178	0.257728	0.365268	0.131724	0.743659	0.17713	0.859407	0.900041
MM_RS00900	mmazei	CDS	Secondary_Structure	1	1	1	1	0	0	48.2506	0.424432	0.257642	1.64737	0.0994813	0.4554	0.0636288	0.299973	0.212115	0.832017	0.884631	-0.360803	0.299657	-1.20406	0.228568	0.333126
MM_RS00905	mmazei	CDS	Inorganic_ion_transport_and_metabolism	1	1	1	1	0	1	42.4869	0.316197	0.290533	1.08833	0.276448	0.725373	1.15305	0.296925	3.88329	0.000103052	0.000388969	0.836849	0.299192	2.79703	0.0051575	0.0130937
MM_RS00910	mmazei	CDS	Signal_Transduction	1	1	1	1	0	1	168.879	0.139038	0.181739	0.765046	0.444244	0.830166	1.34948	0.179783	7.50617	6.08833e-14	6.86608e-13	1.21044	0.1831	6.61085	3.82131e-11	3.20523e-10
MM_RS00915	mmazei	CDS	Signal_Transduction	1	1	0	1	0	1	89.6118	0.237762	0.240042	0.990503	0.321928	0.766394	1.71847	0.232328	7.39673	1.39581e-13	1.52303e-12	1.48071	0.235692	6.28238	3.33429e-10	2.58565e-09
MM_RS00930	mmazei	CDS	Signal_Transduction	1	1	0	1	1	1	71.8305	0.0431308	0.249287	0.173017	0.862638	0.968231	1.50086	0.240318	6.24532	4.22935e-10	3.27974e-09	1.45773	0.248549	5.86497	4.49218e-09	3.04333e-08
MM_RS00935	mmazei	CDS	Function_Unknown	1	1	1	1	1	1	17.7505	0.111397	0.432309	0.25768	0.796654	0.950054	1.45953	0.419165	3.48198	0.000497713	0.00164232	1.34813	0.432308	3.11844	0.00181809	0.00521326
MM_RS00940	mmazei	CDS	Coenzyme_metabolis	1	1	0	1	1	1	24.4834	-0.00361282	0.365062	-0.00989645	0.992104	0.997474	1.12206	0.362202	3.09789	0.00194902	0.00567225	1.12568	0.376886	2.98678	0.0028193	0.00767372
MM_RS00945	mmazei	rRNA	not_classified	31542	30308	30221	27503	36144	30564	242807	-0.0107894	0.361682	-0.029831	0.976202	0.99537	1.47588	0.36168	4.08061	4.49175e-05	0.000181386	1.48667	0.361682	4.11042	3.94938e-05	0.000156383
MM_RS00950	mmazei	rRNA	not_classified	11068	11230	11066	17165	9462	11512	1.95137e+06	0.350369	0.107846	3.2488	0.00115894	0.0248312	1.27492	0.107846	11.8217	3.0168e-32	1.11592e-30	0.924551	0.107846	8.57286	1.00947e-17	1.5494e-16
MM_RS00955	mmazei	tRNA	not_classified	2239	2937	3151	1699	2581	2964	12036.6	0.065039	0.512759	0.126841	0.899066	0.975717	1.37935	0.512746	2.69011	0.00714275	0.0179491	1.31431	0.512764	2.56318	0.0103717	0.0243897
MM_RS00960	mmazei	rRNA	not_classified	6892	6951	6991	10332	6062	7191	643906	0.339395	0.156244	2.17221	0.0298397	0.258293	1.2997	0.156245	8.31838	8.91775e-17	1.2401e-15	0.960306	0.156245	6.14616	7.93817e-10	5.93198e-09
MM_RS00965	mmazei	CDS	not_classified	101	95	73	119	20	24	1130.12	-0.0219403	0.168872	-0.129922	0.896628	0.974419	-0.801023	0.173854	-4.60743	4.07673e-06	1.96384e-05	-0.779082	0.174346	-4.46861	7.87295e-06	3.52141e-05
MM_RS00970	mmazei	CDS	Function_Unknown	2	2	1	2	4	6	162.507	0.187687	0.218777	0.857892	0.390952	0.797066	2.88247	0.194906	14.789	1.72471e-49	1.13923e-47	2.69478	0.200039	13.4712	2.30934e-41	1.37778e-39
MM_RS00975	mmazei	CDS	Coenzyme_metabolis	2	2	2	3	3	4	235.804	0.118221	0.212235	0.557026	0.577509	0.874637	2.00722	0.20518	9.78274	1.33551e-22	3.03071e-21	1.889	0.208146	9.07534	1.13328e-19	2.03495e-18
MM_RS00980	mmazei	CDS	Coenzyme_metabolis	1	1	1	1	0	1	49.3474	0.209159	0.267856	0.780863	0.434883	0.821898	0.902325	0.277907	3.24686	0.00116687	0.00358492	0.693166	0.282242	2.45593	0.0140521	0.0317115
MM_RS00985	mmazei	CDS	Function_Unknown	0	0	0	0	0	0	7.58561	0.440584	0.548984	0.802544	0.422238	NA	0.745849	0.596298	1.2508	0.211007	0.311087	0.305265	0.594527	0.513459	0.60763	0.703042
MM_RS00990	mmazei	CDS	Function_Unknown	1	1	1	2	0	1	256.557	0.123241	0.163491	0.753811	0.450963	0.834659	0.011158	0.175207	0.0636846	0.949221	0.964077	-0.112083	0.176822	-0.633876	0.526162	0.631497
MM_RS00995	mmazei	CDS	not_classified	0	0	0	0	0	0	6.17029	0.0343925	0.579983	0.0592991	0.952714	NA	0.244903	0.641133	0.381985	0.702472	0.785978	0.210511	0.657484	0.320176	0.748835	0.822184
MM_RS01000	mmazei	CDS	Transcription	1	1	0	1	0	1	16.7455	-0.220529	0.400724	-0.550327	0.582095	NA	0.487532	0.419132	1.16319	0.24475	0.350361	0.708061	0.441815	1.60262	0.109019	0.181241
MM_RS01005	mmazei	CDS	not_classified	0	0	0	0	0	0	2.98762	-0.451901	0.775243	-0.582915	0.55995	NA	-0.887264	0.880977	-1.00714	0.313869	0.428889	-0.435363	0.90532	-0.480894	0.630592	0.723948
MM_RS01010	mmazei	CDS	Function_Unknown	1	1	1	1	0	1	39.9276	0.38528	0.295848	1.30229	0.192818	0.640949	1.03731	0.30789	3.36909	0.000754157	0.00238838	0.652031	0.30837	2.11445	0.034477	0.0689354
MM_RS01015	mmazei	CDS	Coenzyme_metabolis	2	2	2	3	1	1	119.791	0.372185	0.201865	1.84373	0.065222	0.379177	0.120328	0.223114	0.539313	0.589671	0.693323	-0.251857	0.22344	-1.12718	0.259667	0.366642
MM_RS01020	mmazei	CDS	Replication_and_repair	0	0	0	1	0	0	52.5286	-0.0919983	0.250735	-0.366914	0.713683	0.926622	0.396625	0.267572	1.48231	0.138257	0.220532	0.488624	0.277271	1.76226	0.0780256	0.136333
MM_RS01025	mmazei	CDS	Tranlsation	24	25	19	28	1	2	423.622	-0.074159	0.138091	-0.537028	0.591248	0.880364	-2.59318	0.188294	-13.772	3.75836e-43	2.17222e-41	-2.51902	0.189431	-13.2978	2.38337e-40	1.35632e-38
MM_RS01030	mmazei	CDS	Lipid_metabolism	0	0	0	0	0	0	11.9905	0.0961799	0.443998	0.216622	0.828503	NA	0.0779672	0.50794	0.153497	0.878007	0.91926	-0.0182128	0.518284	-0.0351405	0.971968	0.978582
MM_RS01035	mmazei	CDS	Function_Unknown	0	0	0	0	0	0	2.84931	-0.874001	0.754754	-1.158	0.246866	NA	-1.71331	0.90776	-1.8874	0.0591064	0.109427	-0.839306	0.937701	-0.895068	0.370751	0.481195
MM_RS01040	mmazei	CDS	Function_Unknown	1	1	1	2	0	0	14.3022	0.541073	0.397635	1.36073	0.173599	NA	-0.627298	0.529514	-1.18467	0.236149	0.340551	-1.16837	0.526366	-2.21969	0.0264396	0.0543333
MM_RS01045	mmazei	CDS	Function_Unknown	0	1	0	1	0	0	6.42785	0.0467507	0.538871	0.0867569	0.930865	NA	-0.941793	0.704747	-1.33636	0.181433	0.275049	-0.988544	0.714991	-1.3826	0.166789	0.255678
MM_RS01050	mmazei	CDS	Function_Unknown	0	0	0	0	0	0	1.88175	-0.307536	0.836703	-0.367557	0.713203	NA	-1.86676	0.972692	-1.91917	0.0549633	0.102837	-1.55922	0.983867	-1.58479	0.113014	0.186708
MM_RS01055	mmazei	CDS	Replication_and_repair	0	0	0	0	0	0	17.4192	-0.328539	0.426621	-0.770097	0.441243	0.828208	0.930521	0.416574	2.23375	0.0254996	0.0538682	1.25906	0.446349	2.82079	0.0047905	0.0122376
MM_RS01060	mmazei	CDS	not_classified	0	0	0	0	0	0	3.56579	-1.18787	0.846866	-1.40266	0.160718	NA	1.06676	0.754864	1.41318	0.157602	0.245461	2.25463	0.862691	2.61348	0.00896253	0.0214718
MM_RS01065	mmazei	CDS	Replication_and_repair	1	1	1	1	1	2	113.214	0.192597	0.220371	0.873968	0.382136	0.796265	2.07034	0.206367	10.0323	1.09926e-23	2.72896e-22	1.87774	0.210884	8.90414	5.38028e-19	9.08752e-18
MM_RS01070	mmazei	CDS	not_classified	0	0	0	0	0	0	5.80861	-0.146288	0.634358	-0.230608	0.817619	NA	0.54186	0.659419	0.821724	0.411234	0.528913	0.688149	0.685839	1.00337	0.315684	0.423853
MM_RS01075	mmazei	CDS	Replication_and_repair	0	0	0	0	0	1	65.761	-0.580226	0.293826	-1.97473	0.0482993	0.327648	1.73304	0.261606	6.62461	3.48161e-11	2.96057e-10	2.31327	0.289289	7.99639	1.28122e-15	1.63421e-14
MM_RS01080	mmazei	CDS	Defense_mechanism	0	0	0	0	0	1	45.7333	0.212732	0.353903	0.601101	0.547773	0.867334	2.63259	0.315905	8.33348	7.85004e-17	1.10408e-15	2.41986	0.323956	7.46971	8.03734e-14	8.56776e-13
MM_RS01085	mmazei	CDS	Replication_and_repair	0	0	0	0	0	0	16.6364	-0.583038	0.494252	-1.17964	0.238144	NA	1.83173	0.419922	4.36207	1.28838e-05	5.68702e-05	2.41477	0.481119	5.01906	5.19236e-07	2.73988e-06
MM_RS01090	mmazei	CDS	Replication_and_repair	0	0	0	0	0	1	38.14	-0.53475	0.353326	-1.51347	0.13016	0.52257	1.69647	0.312351	5.43131	5.5943e-08	3.46042e-07	2.23122	0.347863	6.4141	1.41662e-10	1.13914e-09
MM_RS01095	mmazei	CDS	Transcription	0	0	0	0	0	0	13.7798	-0.388323	0.412285	-0.94188	0.346254	NA	-0.976642	0.522927	-1.86765	0.0618115	0.113633	-0.58832	0.542338	-1.08478	0.278017	0.386176
MM_RS01100	mmazei	CDS	not_classified	0	0	0	0	0	0	2.42275	-0.829406	0.780044	-1.06328	0.287655	NA	-2.33719	0.952173	-2.45458	0.0141048	0.0323258	-1.50778	0.972389	-1.55059	0.120999	0.197344
MM_RS01105	mmazei	CDS	Nucleotide_metabolism_and_transport	0	0	0	0	0	0	2.93441	0.12937	0.708314	0.182646	0.855076	NA	-2.07445	0.941357	-2.20368	0.0275466	0.0576003	-2.20382	0.945713	-2.33033	0.0197886	0.0425076
MM_RS01110	mmazei	CDS	Function_Unknown	0	0	0	0	0	0	1.46553	-0.146446	0.907753	-0.161328	0.871835	NA	-0.667349	0.982167	-0.679466	0.496843	0.608147	-0.520903	0.993603	-0.524256	0.6001	0.696071
MM_RS01115	mmazei	CDS	Function_Unknown	0	0	0	0	0	0	10.8065	0.202718	0.424978	0.477008	0.633356	NA	-1.62993	0.653271	-2.49503	0.0125947	0.0294116	-1.83265	0.657116	-2.78893	0.00528832	0.0133617
MM_RS01120	mmazei	CDS	not_classified	0	0	0	0	0	0	6.86538	-0.560446	0.529874	-1.0577	0.290194	NA	-1.32154	0.69045	-1.91403	0.0556163	0.103692	-0.761096	0.717474	-1.0608	0.288781	0.396658
MM_RS01125	mmazei	CDS	Transcription	1	0	0	1	1	1	7.11648	-0.290177	0.637029	-0.455516	0.648738	NA	1.31737	0.601247	2.19107	0.0284466	0.0590152	1.60755	0.643971	2.49631	0.0125492	0.0287427
MM_RS01130	mmazei	CDS	not_classified	0	0	0	0	0	0	1.53916	-0.135989	0.908949	-0.149611	0.881071	NA	-0.626157	0.981644	-0.637865	0.523561	0.633474	-0.490168	0.993012	-0.493617	0.621577	0.716489
MM_RS01135	mmazei	CDS	Function_Unknown	0	0	0	0	1	1	16.174	-0.222384	0.573796	-0.387567	0.698337	NA	2.77953	0.47341	5.87129	4.32423e-09	2.94032e-08	3.00191	0.523433	5.73504	9.74872e-09	6.28232e-08
MM_RS01140	mmazei	CDS	Function_Unknown	1	1	0	1	0	0	9.55575	-0.485451	0.490128	-0.990459	0.32195	NA	-0.064047	0.535005	-0.119713	0.904711	0.93576	0.421405	0.569857	0.739492	0.459609	0.570309
MM_RS01145	mmazei	CDS	Replication_and_repair	0	0	0	0	0	0	5.19038	-0.239823	0.606206	-0.395613	0.692391	NA	-0.41534	0.705984	-0.588314	0.556322	0.662749	-0.175517	0.730425	-0.240294	0.810102	0.86363
MM_RS01150	mmazei	CDS	not_classified	0	0	0	0	0	0	1.16375	-0.814739	0.985612	-0.826632	0.408446	NA	-0.724651	1.00816	-0.718789	0.472271	0.587796	0.0900874	1.02154	0.0881876	0.929728	0.955324
MM_RS01155	mmazei	CDS	Function_Unknown	0	0	0	0	0	0	2.69044	-0.709367	0.794382	-0.89298	0.371868	NA	-0.834719	0.884057	-0.944192	0.345072	0.462303	-0.125352	0.919629	-0.136307	0.891579	0.92639
MM_RS01160	mmazei	CDS	not_classified	0	0	0	0	0	0	0.367766	-0.261676	0.878523	-0.297859	0.765811	NA	0.335878	0.878523	0.382322	0.702223	NA	0.597554	0.875338	0.682655	0.494825	NA
MM_RS01165	mmazei	CDS	Post-translational_modification_protein_turnover_chaperone_functions	0	0	0	0	3	4	283.058	-0.0245751	0.385687	-0.0637177	0.949195	0.988478	6.15181	0.283819	21.6751	3.52238e-104	1.4477e-101	6.17639	0.313817	19.6815	3.10741e-86	5.74716e-84
MM_RS01170	mmazei	CDS	not_classified	1	1	1	1	1	3	20.6338	-0.35157	0.466569	-0.753521	0.451137	0.834659	1.97348	0.409806	4.81563	1.46736e-06	7.51767e-06	2.32505	0.450119	5.1654	2.39919e-07	1.31671e-06
MM_RS01175	mmazei	CDS	Replication_and_repair	1	1	1	1	0	0	32.1636	-0.0367986	0.280758	-0.131069	0.895721	0.974419	-1.61572	0.417898	-3.86629	0.000110503	0.000414743	-1.57892	0.423697	-3.72652	0.000194142	0.000688525
MM_RS01180	mmazei	CDS	Function_Unknown	0	0	0	0	0	0	19.1027	0.201165	0.378083	0.532065	0.594681	0.880519	0.604891	0.408552	1.48057	0.13872	0.220953	0.403726	0.415239	0.972275	0.330914	0.440148
MM_RS01185	mmazei	tRNA	not_classified	982	1115	908	703	634	923	3702.7	-0.259251	0.357269	-0.725645	0.468057	0.843828	0.885888	0.357246	2.47977	0.0131467	0.0305078	1.14514	0.357407	3.20401	0.00135526	0.00401048
MM_RS01190	mmazei	CDS	not_classified	0	0	0	0	0	0	17.6453	-0.0588659	0.413119	-0.142491	0.886692	0.974419	1.08434	0.408852	2.65216	0.00799794	0.0197493	1.14321	0.428319	2.66905	0.00760661	0.0184407
MM_RS01195	mmazei	CDS	not_classified	0	0	0	0	0	0	10.0088	-0.215091	0.473157	-0.454586	0.649407	NA	-0.16862	0.542189	-0.310999	0.755802	0.828385	0.0464706	0.564097	0.0823807	0.934344	0.956325
MM_RS01200	mmazei	CDS	not_classified	0	0	0	0	0	0	4.67058	0.189533	0.727122	0.260662	0.794353	NA	1.51527	0.709625	2.13531	0.0327357	0.0663868	1.32574	0.723698	1.83189	0.0669679	0.12025
MM_RS01205	mmazei	CDS	not_classified	0	0	0	0	0	0	20.8076	-0.176028	0.386132	-0.455874	0.648481	0.905947	0.936747	0.383528	2.44245	0.0145879	0.0333091	1.11277	0.405227	2.74605	0.00603167	0.0150548
MM_RS01210	mmazei	CDS	not_classified	0	0	0	0	0	0	16.1819	0.601823	0.522683	1.15141	0.249563	NA	2.7661	0.47547	5.81762	5.96925e-09	4.00731e-08	2.16428	0.461509	4.68957	2.73775e-06	1.29678e-05
MM_RS01215	mmazei	CDS	not_classified	0	0	0	0	0	0	1.69271	-0.550596	0.9446	-0.582888	0.559969	NA	0.468536	0.946358	0.495094	0.620534	0.719096	1.01913	0.979792	1.04015	0.29827	0.405923
MM_RS01220	mmazei	CDS	Energy_production_and_conversion	0	0	0	1	0	0	28.1113	0.203374	0.304868	0.667087	0.504716	0.851863	-0.564757	0.386574	-1.46093	0.144035	0.227978	-0.768131	0.390321	-1.96794	0.0490744	0.0920986
MM_RS01225	mmazei	tRNA	not_classified	203	206	219	131	186	207	877.806	-0.0755853	0.369315	-0.204664	0.837835	0.961132	1.27923	0.368979	3.46696	0.000526387	0.00172463	1.35482	0.369507	3.66656	0.000245837	0.000851452
MM_RS01230	mmazei	CDS	Coenzyme_metabolis	1	1	2	3	0	0	42.7343	0.757093	0.252236	3.00152	0.00268634	0.047978	-1.59081	0.407822	-3.90074	9.59004e-05	0.000364954	-2.3479	0.404158	-5.80936	6.27121e-09	4.17216e-08
MM_RS01235	mmazei	CDS	Post-translational_modification_protein_turnover_chaperone_functions	1	0	0	1	1	1	27.0121	0.354248	0.365463	0.969313	0.332389	0.768853	1.58352	0.359296	4.40728	1.04679e-05	4.72781e-05	1.22927	0.36114	3.40386	0.000664404	0.00210413
MM_RS01240	mmazei	CDS	Coenzyme_metabolis	0	0	0	0	0	0	1.07952	-0.116513	1.00746	-0.11565	0.90793	NA	0.457106	1.01563	0.450072	0.652658	0.746501	0.573618	1.02184	0.561361	0.574552	0.674688
MM_RS01245	mmazei	CDS	Function_Unknown	0	0	0	0	0	0	6.9204	-0.0251535	0.566125	-0.044431	0.964561	NA	0.274162	0.618933	0.442958	0.657796	0.750648	0.299315	0.637576	0.469458	0.638742	0.729945
MM_RS01250	mmazei	CDS	not_classified	0	0	0	0	0	0	1.7777	-0.0600646	0.96696	-0.0621169	0.95047	NA	1.32583	0.953075	1.39111	0.164193	0.253274	1.38589	0.971657	1.42632	0.153776	0.239704
MM_RS01255	mmazei	CDS	not_classified	1	1	1	1	1	1	14.7481	0.0611589	0.485603	0.125944	0.899776	NA	1.78127	0.452251	3.93868	8.19312e-05	0.000317344	1.72011	0.471591	3.64747	0.000264834	0.00091043
MM_RS01260	mmazei	CDS	Function_Unknown	0	0	0	0	0	0	2.84607	-0.00637151	0.794932	-0.00801516	0.993605	NA	0.364997	0.841156	0.433923	0.664344	0.755209	0.371368	0.859342	0.432154	0.665629	0.753286
MM_RS01265	mmazei	CDS	not_classified	0	0	0	0	0	0	1.79393	-0.129734	0.88258	-0.146994	0.883137	NA	-0.0890638	0.941668	-0.0945809	0.924648	0.948849	0.0406705	0.958904	0.0424135	0.966169	0.975132
MM_RS01270	mmazei	CDS	Inorganic_ion_transport_and_metabolism	2	2	1	2	0	0	47.3712	-0.278032	0.266082	-1.04491	0.296063	0.739538	-2.86418	0.460579	-6.21864	5.0147e-10	3.84842e-09	-2.58614	0.465637	-5.554	2.79213e-08	1.70431e-07
MM_RS01275	mmazei	CDS	Lipid_metabolism	0	0	0	0	0	0	2.54407	-1.09531	0.88261	-1.24099	0.214608	NA	0.586457	0.837925	0.699892	0.483995	0.598361	1.68177	0.918216	1.83156	0.0670167	0.120279
MM_RS01280	mmazei	CDS	Function_Unknown	0	0	0	0	0	0	4.74932	-0.365696	0.625158	-0.584965	0.558571	NA	-0.671369	0.739413	-0.907976	0.363891	0.482103	-0.305673	0.7668	-0.398635	0.690162	0.773844
MM_RS01285	mmazei	CDS	Tranlsation	1	0	1	1	0	0	16.1349	0.450692	0.387232	1.16388	0.244471	NA	-0.135811	0.474518	-0.286208	0.774719	0.840745	-0.586503	0.473288	-1.23921	0.215267	0.317494
MM_RS01290	mmazei	CDS	Function_Unknown	0	0	0	0	0	0	27.5771	0.112409	0.367675	0.305728	0.759811	0.937953	1.30657	0.362735	3.60198	0.000315801	0.00108564	1.19416	0.372644	3.20455	0.00135274	0.00400624
MM_RS01295	mmazei	CDS	Amino_Acid_metabolis_and_transport	1	1	0	1	0	0	29.1522	0.0170242	0.296664	0.0573853	0.954238	0.991345	-1.0296	0.398699	-2.58239	0.00981175	0.0235367	-1.04662	0.405049	-2.58394	0.0097679	0.0231464
MM_RS01300	mmazei	CDS	Cell_wall_membrane_envelop_biogenesis	0	0	0	0	0	0	8.5758	-0.409162	0.525392	-0.778775	0.436112	NA	0.033143	0.568203	0.0583296	0.953486	0.967346	0.442305	0.600896	0.736075	0.461685	0.571732
MM_RS01305	mmazei	CDS	Function_Unknown	1	1	1	1	0	0	16.183	-0.144845	0.385255	-0.375972	0.706937	NA	-0.127144	0.444197	-0.286233	0.774699	0.840745	0.0177012	0.46049	0.0384399	0.969337	0.97673
MM_RS01310	mmazei	CDS	Function_Unknown	0	0	0	0	0	0	5.73684	-0.147431	0.58779	-0.250823	0.801951	NA	-0.592343	0.702799	-0.842835	0.399321	0.51755	-0.444912	0.72098	-0.617093	0.537173	0.64159
MM_RS01315	mmazei	CDS	Function_Unknown	1	1	1	1	0	0	18.6596	0.361209	0.363806	0.99286	0.320778	0.766394	-0.316356	0.453586	-0.697455	0.485518	0.599844	-0.677564	0.454615	-1.49041	0.136116	0.217679
MM_RS01320	mmazei	CDS	Energy_production_and_conversion	3	3	2	4	1	1	41.0849	0.0734368	0.267689	0.274336	0.783826	0.948809	-0.504993	0.327378	-1.54254	0.122943	0.200602	-0.57843	0.332653	-1.73884	0.0820635	0.142113
MM_RS01325	mmazei	CDS	Function_Unknown	3	3	2	3	1	1	144.192	0.164692	0.176039	0.935542	0.349509	0.782149	-0.462139	0.204883	-2.25563	0.0240941	0.0513388	-0.62683	0.206754	-3.03178	0.0024312	0.00673128
MM_RS01330	mmazei	CDS	Nucleotide_metabolism_and_transport	2	2	2	4	1	2	53.3429	0.517259	0.265636	1.94725	0.0515048	0.344001	0.861815	0.283164	3.04352	0.00233831	0.00667908	0.344556	0.281003	1.22616	0.220137	0.323258
MM_RS01335	mmazei	CDS	Amino_Acid_metabolis_and_transport	7	7	7	11	7	9	544.602	0.456133	0.141354	3.22687	0.00125152	0.0264476	1.61721	0.140861	11.4809	1.64562e-30	5.63625e-29	1.16108	0.140606	8.25767	1.48543e-16	2.07343e-15
MM_RS01340	mmazei	CDS	Coenzyme_metabolis	6	7	6	12	7	10	199.626	0.40995	0.195892	2.09273	0.0363731	0.283134	1.71483	0.193494	8.86245	7.82742e-19	1.32208e-17	1.30488	0.193459	6.74499	1.53042e-11	1.33201e-10
MM_RS01345	mmazei	CDS	Coenzyme_metabolis	5	5	6	9	1	2	101.658	0.497492	0.193584	2.5699	0.0101727	0.133417	-0.344681	0.233473	-1.47632	0.139857	0.222381	-0.842174	0.232596	-3.62076	0.000293737	0.00100049
MM_RS01350	mmazei	CDS	Amino_Acid_metabolis_and_transport	4	4	3	6	1	1	159.305	0.225897	0.186781	1.20942	0.226501	0.681918	-0.993256	0.224498	-4.42434	9.67368e-06	4.39594e-05	-1.21915	0.225565	-5.4049	6.48451e-08	3.79528e-07
MM_RS01355	mmazei	CDS	Transcription	5	5	4	8	0	0	83.2723	0.378942	0.205937	1.84009	0.0657556	0.379177	-2.41701	0.352787	-6.8512	7.3235e-12	6.78938e-11	-2.79595	0.352954	-7.92159	2.34496e-15	2.901e-14
MM_RS01360	mmazei	CDS	Cell_cycle_control_and_mitosis	0	0	0	0	0	0	24.8597	0.0556913	0.449178	0.123985	0.901327	0.975724	2.57481	0.390889	6.58705	4.48665e-11	3.78907e-10	2.51912	0.411356	6.12394	9.12912e-10	6.76726e-09
MM_RS01365	mmazei	CDS	Function_Unknown	0	0	0	0	0	0	2.39821	-0.569324	0.919433	-0.619212	0.535777	NA	1.29902	0.872932	1.48811	0.136721	0.218553	1.86834	0.925712	2.01828	0.0435622	0.0832746
MM_RS01370	mmazei	CDS	not_classified	1	1	0	1	0	0	31.7045	0.199283	0.290971	0.684888	0.493414	0.851518	-1.01357	0.393781	-2.57393	0.010055	0.0240422	-1.21285	0.396899	-3.05581	0.00224455	0.00627084
MM_RS01380	mmazei	CDS	Transcription	2	2	1	2	1	1	15.1329	-0.546946	0.4129	-1.32465	0.185289	NA	-0.0233344	0.444993	-0.0524377	0.95818	0.971309	0.523611	0.477434	1.09672	0.272764	0.381169
MM_RS01385	mmazei	tRNA	not_classified	1411	1395	1259	816	943	1199	5176.55	-0.284933	0.425094	-0.670282	0.502678	0.851863	0.928179	0.425069	2.18359	0.0289921	0.0600122	1.21311	0.425167	2.85326	0.00432731	0.0111857
MM_RS01390	mmazei	CDS	not_classified	0	0	0	0	0	0	3.94489	-0.213455	0.770693	-0.276965	0.781807	NA	1.22762	0.743555	1.65101	0.098736	0.168229	1.44107	0.783402	1.83951	0.0658404	0.118513
MM_RS01395	mmazei	CDS	not_classified	2	2	1	3	1	1	18.3254	0.0607198	0.38739	0.156741	0.875449	0.971821	0.127793	0.435046	0.293746	0.768952	0.837313	0.0670732	0.44467	0.150838	0.880103	0.91756
MM_RS01400	mmazei	CDS	Replication_and_repair	1	1	1	1	0	0	65.8549	0.115007	0.22209	0.51784	0.60457	0.886976	-1.21263	0.299557	-4.04808	5.16406e-05	0.000207178	-1.32764	0.30248	-4.38917	1.13783e-05	4.96324e-05
MM_RS01405	mmazei	CDS	Function_Unknown	2	2	2	2	0	0	48.5527	0.192243	0.262547	0.732226	0.464031	0.843043	-1.14682	0.348842	-3.28749	0.00101084	0.00313683	-1.33906	0.351294	-3.81179	0.000137961	0.000498846
MM_RS01410	mmazei	CDS	Coenzyme_metabolis	2	1	1	2	0	0	30.3207	0.0379727	0.293211	0.129506	0.896957	0.974419	-0.914597	0.386861	-2.36415	0.0180715	0.0402206	-0.95257	0.392958	-2.4241	0.0153464	0.0341143
MM_RS01415	mmazei	CDS	Coenzyme_metabolis	1	1	1	1	0	0	23.8603	0.187872	0.315798	0.594911	0.551903	0.867334	-1.35821	0.462151	-2.9389	0.00329384	0.00911288	-1.54609	0.465551	-3.32098	0.000897013	0.00277429
MM_RS01420	mmazei	CDS	not_classified	0	0	0	0	0	0	6.23427	-0.720534	0.601208	-1.19848	0.230731	NA	-0.942827	0.701073	-1.34483	0.178679	0.271654	-0.222293	0.735626	-0.302183	0.762513	0.832753
MM_RS01430	mmazei	CDS	Amino_Acid_metabolis_and_transport	2	2	2	4	0	0	114.807	0.52179	0.191402	2.72614	0.00640795	0.091229	-1.65578	0.274555	-6.03079	1.63165e-09	1.1788e-08	-2.17757	0.273856	-7.95152	1.84234e-15	2.31796e-14
MM_RS01435	mmazei	CDS	Signal_Transduction	0	0	0	0	0	0	20.006	-0.283275	0.379079	-0.747272	0.4549	0.836366	0.641585	0.385483	1.66436	0.0960397	0.16485	0.92486	0.41018	2.25476	0.0241481	0.0503801
MM_RS01440	mmazei	CDS	Energy_production_and_conversion	1	1	1	1	0	0	13.4726	0.385199	0.434475	0.886586	0.375302	NA	0.770769	0.469589	1.64137	0.100721	0.170902	0.38557	0.470299	0.819839	0.412308	0.523559
MM_RS01445	mmazei	CDS	Transcription	1	1	1	1	0	0	20.7069	-0.0721086	0.335453	-0.214959	0.829799	0.960335	-0.893304	0.441478	-2.02344	0.043028	0.0841039	-0.821196	0.451235	-1.81988	0.0687768	0.122842
MM_RS01450	mmazei	CDS	Function_Unknown	3	3	2	3	0	0	32.3368	-0.0574771	0.276038	-0.208222	0.835056	0.961061	-1.62241	0.414308	-3.91594	9.00517e-05	0.000344825	-1.56493	0.420432	-3.72219	0.000197504	0.00069844
MM_RS01455	mmazei	CDS	not_classified	1	1	0	1	0	0	8.28076	-0.705929	0.505607	-1.3962	0.162654	NA	-1.3497	0.649398	-2.07839	0.0376737	0.0751645	-0.643771	0.679389	-0.947573	0.343347	0.453262
MM_RS01460	mmazei	CDS	Function_Unknown	1	1	0	1	0	0	55.1539	-0.312572	0.247461	-1.26312	0.206548	0.658276	-0.407014	0.283353	-1.43642	0.150883	0.236791	-0.0944422	0.293994	-0.321238	0.74803	0.821544
MM_RS01465	mmazei	CDS	Transcription	0	0	0	0	0	0	3.91131	-0.0251557	0.708237	-0.0355188	0.971666	NA	0.157599	0.770069	0.204656	0.837841	0.889035	0.182755	0.788279	0.23184	0.816662	0.86775
MM_RS01470	mmazei	CDS	not_classified	3	3	2	3	0	1	28.9146	-0.241346	0.296752	-0.813291	0.416051	0.815349	-1.24517	0.402753	-3.09164	0.00199055	0.00577947	-1.00382	0.413161	-2.42961	0.0151151	0.0337626
MM_RS01475	mmazei	CDS	not_classified	41	43	29	39	6	9	310.371	-0.279541	0.148857	-1.87792	0.0603927	0.366078	-1.11559	0.170635	-6.53788	6.23969e-11	5.19833e-10	-0.836052	0.173468	-4.81964	1.43818e-06	7.15991e-06
MM_RS01480	mmazei	CDS	Function_Unknown	0	0	0	0	0	0	5.91767	-0.270502	0.613615	-0.440833	0.659334	NA	0.262139	0.65222	0.401918	0.687745	0.774419	0.532641	0.683601	0.779169	0.43588	0.548036
MM_RS01485	mmazei	CDS	not_classified	0	0	0	0	0	0	1.85894	-0.00179581	0.932675	-0.00192545	0.998464	NA	0.984495	0.935913	1.05191	0.292842	0.404943	0.986291	0.951905	1.03612	0.300145	0.408175
MM_RS01490	mmazei	CDS	not_classified	1	1	0	1	0	0	8.28611	0.0252928	0.52984	0.0477366	0.961926	NA	0.532642	0.566027	0.94102	0.346695	0.463303	0.50735	0.583291	0.869806	0.384407	0.494065
MM_RS01495	mmazei	CDS	not_classified	0	0	0	0	0	0	1.41167	-0.414476	0.939015	-0.441394	0.658927	NA	-0.647502	0.99099	-0.653388	0.513506	0.624617	-0.233026	1.00613	-0.231607	0.816844	0.86775
MM_RS01500	mmazei	CDS	not_classified	0	0	0	0	0	0	8.03366	-0.453495	0.509391	-0.890268	0.373322	NA	-0.724225	0.613241	-1.18098	0.237611	0.342527	-0.27073	0.640987	-0.422364	0.672759	0.759627
MM_RS01505	mmazei	CDS	not_classified	0	0	0	0	0	0	34.9145	-0.687651	0.299962	-2.29246	0.021879	0.212172	0.0963035	0.311107	0.309551	0.756902	0.829074	0.783954	0.338052	2.31904	0.0203931	0.0437046
MM_RS01510	mmazei	CDS	Lipid_metabolism	0	0	0	0	0	0	5.39508	-0.587266	0.692372	-0.848195	0.396329	NA	1.05961	0.647964	1.63529	0.101988	0.172341	1.64688	0.712535	2.31129	0.0208167	0.0444323
MM_RS01515	mmazei	CDS	not_classified	0	0	0	0	0	0	39.7793	-0.133423	0.31272	-0.426655	0.669631	0.915112	1.18225	0.304533	3.88219	0.00010352	0.000389941	1.31568	0.319897	4.11281	3.90875e-05	0.000155301
MM_RS01520	mmazei	CDS	Replication_and_repair	0	0	0	0	0	0	64.3612	-0.341965	0.242106	-1.41246	0.157815	0.577003	0.703297	0.242417	2.90119	0.00371753	0.0101335	1.04526	0.257478	4.05961	4.9155e-05	0.000190392
MM_RS01525	mmazei	CDS	Replication_and_repair	1	1	1	1	0	0	23.1086	-0.351151	0.316868	-1.10819	0.267778	0.718056	-2.14061	0.509698	-4.19976	2.67199e-05	0.000111933	-1.78946	0.519965	-3.4415	0.000578504	0.00185915
MM_RS01530	mmazei	CDS	Replication_and_repair	1	1	1	1	0	0	39.2469	-0.25502	0.256518	-0.994159	0.320146	0.766366	-1.9254	0.396961	-4.85035	1.23244e-06	6.41183e-06	-1.67038	0.404493	-4.12957	3.63449e-05	0.000145498
MM_RS01535	mmazei	CDS	Amino_Acid_metabolis_and_transport	1	1	1	1	0	0	78.9886	0.267989	0.229033	1.17009	0.241964	0.688414	-0.289662	0.265642	-1.09042	0.275527	0.384992	-0.557652	0.267157	-2.08736	0.036856	0.0725542
MM_RS01540	mmazei	CDS	Function_Unknown	0	0	0	0	0	0	1.73251	0.283501	0.872584	0.324898	0.745259	NA	-0.62855	0.97262	-0.646244	0.518121	0.629816	-0.91205	0.975242	-0.935204	0.349683	0.460042
MM_RS01545	mmazei	CDS	Function_Unknown	0	0	0	0	0	0	2.51548	0.311921	0.877733	0.355371	0.722311	NA	1.37557	0.877232	1.56808	0.116862	0.193066	1.06365	0.882257	1.2056	0.227972	0.332623
MM_RS01550	mmazei	CDS	Amino_Acid_metabolis_and_transport	3	3	3	3	0	0	105.388	0.170667	0.18792	0.908187	0.363779	0.785421	-1.55076	0.262779	-5.90138	3.60484e-09	2.49706e-08	-1.72143	0.264438	-6.50974	7.52805e-11	6.17434e-10
MM_RS01555	mmazei	CDS	Tranlsation	2	2	2	3	0	1	233.492	0.240129	0.162347	1.47911	0.139111	0.545257	-0.92401	0.191325	-4.82952	1.36862e-06	7.08044e-06	-1.16414	0.19213	-6.05913	1.36861e-09	9.94592e-09
MM_RS01560	mmazei	CDS	Function_Unknown	1	1	1	1	0	0	25.3175	-0.314699	0.308097	-1.02143	0.30705	0.754208	-1.67722	0.453157	-3.70119	0.000214589	0.000761901	-1.36252	0.464098	-2.93585	0.00332633	0.00892894
MM_RS01565	mmazei	CDS	not_classified	3	3	2	3	0	0	56.4849	-0.152784	0.225121	-0.678676	0.497343	0.851863	-1.83661	0.339653	-5.4073	6.3981e-08	3.93787e-07	-1.68382	0.345025	-4.88029	1.05932e-06	5.37507e-06
MM_RS01570	mmazei	CDS	Amino_Acid_metabolis_and_transport	5	5	4	7	0	0	74.7078	0.0928652	0.244487	0.379837	0.704066	0.923778	-2.35125	0.369149	-6.36939	1.89777e-10	1.51945e-09	-2.44412	0.371126	-6.58569	4.52788e-11	3.77221e-10
MM_RS01575	mmazei	CDS	Post-translational_modification_protein_turnover_chaperone_functions	5	5	4	7	1	1	164.383	0.0460069	0.183558	0.250639	0.802093	0.951443	-1.34779	0.227101	-5.93476	2.94281e-09	2.06164e-08	-1.3938	0.229057	-6.08493	1.16542e-09	8.53643e-09
MM_RS01580	mmazei	CDS	Transcription	6	7	4	8	1	1	99.911	-0.0761764	0.212301	-0.358813	0.719735	0.927041	-1.66692	0.282179	-5.9073	3.47752e-09	2.41338e-08	-1.59074	0.28549	-5.57196	2.51895e-08	1.54521e-07
MM_RS01585	mmazei	CDS	Transcription	5	6	3	6	1	1	121.19	-0.236214	0.193106	-1.22323	0.221241	0.674661	-1.72743	0.255764	-6.75399	1.43836e-11	1.28514e-10	-1.49121	0.259837	-5.73903	9.52192e-09	6.17922e-08
MM_RS01590	mmazei	CDS	Function_Unknown	0	0	0	0	0	0	9.11807	-0.407408	0.596824	-0.682628	0.494842	NA	1.31428	0.55765	2.35682	0.0184322	0.040974	1.72169	0.60303	2.85506	0.00430283	0.0111302
MM_RS01595	mmazei	CDS	not_classified	1	2	1	2	5	9	61.1051	-0.171917	0.37308	-0.460805	0.644939	0.90277	3.37993	0.299724	11.2768	1.70864e-29	5.6431e-28	3.55185	0.330957	10.732	7.19861e-27	2.04828e-25
MM_RS01600	mmazei	CDS	Function_Unknown	2	2	2	4	153	231	3698.7	0.251318	0.310732	0.808795	0.418633	0.815412	7.56759	0.290207	26.0765	6.73867e-150	1.24632e-146	7.31627	0.292405	25.021	3.6104e-138	6.67743e-135
MM_RS01605	mmazei	CDS	Replication_and_repair	3	3	3	6	162	272	9208.51	0.418642	0.343976	1.21707	0.223578	0.677624	7.25866	0.338768	21.4267	7.53638e-102	2.53428e-99	6.84002	0.338734	20.1929	1.12984e-90	2.46231e-88
MM_RS01610	mmazei	CDS	Inorganic_ion_transport_and_metabolism	0	0	0	0	0	0	17.6224	0.129426	0.392454	0.329785	0.741562	0.932326	-0.458197	0.47739	-0.959796	0.337158	0.454997	-0.587623	0.483709	-1.21483	0.224432	0.328392
MM_RS01615	mmazei	CDS	Inorganic_ion_transport_and_metabolism	0	0	0	0	0	0	2.51624	0.538232	0.834927	0.644645	0.519157	NA	0.846537	0.878814	0.963273	0.335411	0.453135	0.308305	0.872578	0.353327	0.723843	0.803088
MM_RS01620	mmazei	CDS	Inorganic_ion_transport_and_metabolism	0	0	0	0	0	0	3.47726	-0.728143	0.825437	-0.882131	0.377706	NA	1.19276	0.762556	1.56416	0.117779	0.194147	1.9209	0.837723	2.29301	0.0218476	0.0463385
MM_RS01625	mmazei	CDS	Amino_Acid_metabolis_and_transport	0	0	0	0	0	0	27.3844	-0.291594	0.357285	-0.816138	0.414421	0.815179	1.16881	0.340647	3.43114	0.000601043	0.00194002	1.4604	0.366362	3.98623	6.71319e-05	0.000256001
MM_RS01630	mmazei	CDS	Amino_Acid_metabolis_and_transport	0	0	0	0	0	0	12.0812	0.284275	0.564579	0.503517	0.614601	NA	2.22007	0.52067	4.26386	2.00922e-05	8.52304e-05	1.93579	0.528488	3.66288	0.000249392	0.000860542
MM_RS01635	mmazei	CDS	Cell_wall_membrane_envelop_biogenesis	1	1	1	2	0	0	53.6472	0.454548	0.246744	1.84218	0.0654488	0.379177	-0.866732	0.324709	-2.66926	0.00760186	0.0189739	-1.32128	0.324147	-4.07618	4.57823e-05	0.000178827
MM_RS01640	mmazei	CDS	Cell_wall_membrane_envelop_biogenesis	2	2	2	3	0	0	122.721	0.202547	0.185182	1.09377	0.274055	0.725373	-1.45473	0.248698	-5.84938	4.9341e-09	3.33052e-08	-1.65727	0.250019	-6.62858	3.38924e-11	2.88147e-10
MM_RS01645	mmazei	CDS	Carbohydrate_metabolism_and_transport	2	3	3	4	0	0	127.339	0.301065	0.188453	1.59755	0.110142	0.47765	-1.22043	0.243076	-5.02076	5.14675e-07	2.78738e-06	-1.52149	0.243771	-6.24147	4.33467e-10	3.28868e-09
MM_RS01650	mmazei	CDS	Cell_wall_membrane_envelop_biogenesis	2	2	2	3	0	0	83.1371	0.0380761	0.224033	0.169958	0.865043	0.969422	-1.52207	0.298159	-5.10491	3.30956e-07	1.82718e-06	-1.56015	0.301016	-5.18295	2.18406e-07	1.2076e-06
MM_RS01655	mmazei	CDS	not_classified	3	2	2	4	0	0	42.2168	0.352386	0.253416	1.39054	0.164364	0.59182	-1.71329	0.3989	-4.29503	1.74673e-05	7.49552e-05	-2.06567	0.399463	-5.17113	2.32686e-07	1.28081e-06
MM_RS01660	mmazei	CDS	not_classified	15	16	9	13	1	1	75.0269	-0.512366	0.205992	-2.48731	0.0128713	0.155606	-2.14691	0.310694	-6.91006	4.84451e-12	4.53667e-11	-1.63455	0.318166	-5.1374	2.78564e-07	1.51978e-06
MM_RS01665	mmazei	CDS	Post-translational_modification_protein_turnover_chaperone_functions	3	3	2	4	0	1	108.334	-0.0334209	0.18035	-0.185311	0.852985	0.96453	-1.55194	0.250317	-6.19989	5.65026e-10	4.32718e-09	-1.51852	0.253506	-5.99006	2.09769e-09	1.47236e-08
MM_RS01670	mmazei	CDS	not_classified	4	4	3	5	0	0	31.2084	0.119555	0.2741	0.436172	0.662712	0.912282	-2.89946	0.556664	-5.20864	1.9023e-07	1.08422e-06	-3.01902	0.559065	-5.40012	6.65977e-08	3.88556e-07
MM_RS01675	mmazei	CDS	Tranlsation	1	1	1	2	0	0	45.5094	0.104512	0.256671	0.407182	0.683874	0.915112	-0.265907	0.30499	-0.871853	0.383289	0.502939	-0.370419	0.309927	-1.19518	0.232017	0.336297
MM_RS01680	mmazei	CDS	Coenzyme_metabolis	1	2	1	2	0	0	35.9395	0.186745	0.298754	0.625079	0.531919	0.862274	-1.13809	0.396441	-2.87078	0.00409459	0.0110393	-1.32484	0.399317	-3.31777	0.000907404	0.00280408
MM_RS01685	mmazei	CDS	Coenzyme_metabolis	3	3	2	4	0	1	68.7332	0.0787507	0.211833	0.371758	0.710073	0.926622	-1.3594	0.295358	-4.60256	4.17336e-06	2.00484e-05	-1.43815	0.2985	-4.81794	1.45047e-06	7.21141e-06
MM_RS01690	mmazei	CDS	Function_Unknown	3	3	2	3	0	0	104.058	0.0309885	0.19329	0.160321	0.872628	0.971629	-1.55194	0.26382	-5.88257	4.03941e-09	2.77213e-08	-1.58293	0.266501	-5.93966	2.85621e-09	1.97849e-08
MM_RS01695	mmazei	CDS	Function_Unknown	0	0	0	0	0	0	8.3945	-0.414899	0.482468	-0.859953	0.389815	NA	-1.57873	0.672864	-2.34629	0.0189616	0.041824	-1.16383	0.692049	-1.68172	0.0926239	0.157742
MM_RS01700	mmazei	CDS	Function_Unknown	0	0	0	0	0	0	18.8036	-0.139237	0.376753	-0.369571	0.711702	0.926622	0.427162	0.401339	1.06434	0.287174	0.398502	0.566399	0.419504	1.35016	0.176964	0.269934
MM_RS01705	mmazei	CDS	Function_Unknown	2	2	1	2	0	1	54.335	-0.39202	0.237408	-1.65125	0.0986878	0.454384	-0.891195	0.292603	-3.04575	0.00232102	0.0066348	-0.499174	0.303401	-1.64526	0.0999154	0.16853
MM_RS01710	mmazei	CDS	Function_Unknown	1	1	0	0	0	0	11.1367	-1.64562	0.492266	-3.34294	0.00082895	NA	-0.911102	0.51935	-1.75431	0.0793773	0.140757	0.734514	0.59481	1.23487	0.216878	0.319373
MM_RS01715	mmazei	CDS	not_classified	0	0	0	0	0	0	0	NA	NA	NA	NA	NA	NA	NA	NA	NA	NA	NA	NA	NA	NA	NA
MM_RS01720	mmazei	CDS	Tranlsation	5	5	5	9	0	1	439.57	0.501633	0.153923	3.25898	0.00111814	0.0246903	-1.88483	0.189391	-9.95204	2.47066e-23	6.01248e-22	-2.38646	0.189174	-12.6151	1.74244e-36	8.26318e-35
MM_RS01725	mmazei	CDS	not_classified	0	0	0	0	0	0	1.19053	1.21666	1.02436	1.18773	0.234939	NA	2.26627	1.02437	2.21236	0.0269417	0.0564631	1.04961	1.02258	1.02643	0.304689	0.412082
MM_RS01730	mmazei	CDS	not_classified	0	0	0	0	0	0	6.83139	0.262393	0.609169	0.430739	0.666658	NA	1.30439	0.609978	2.13843	0.032482	0.0660877	1.042	0.618307	1.68525	0.0919411	0.156651
MM_RS01735	mmazei	CDS	Cell_motility	0	0	0	0	1	1	52.179	0.0668688	0.337599	0.198072	0.842989	0.961132	2.60586	0.296884	8.77736	1.6736e-18	2.71519e-17	2.53899	0.310661	8.17285	3.01182e-16	4.03649e-15
MM_RS01740	mmazei	CDS	Cell_motility	0	0	0	0	0	0	13.64	0.352399	0.572009	0.616072	0.537847	NA	2.73221	0.509076	5.36701	8.00527e-08	4.83058e-07	2.37982	0.512803	4.6408	3.4707e-06	1.62302e-05
MM_RS01745	mmazei	CDS	Cell_motility	0	0	0	0	0	0	2.98285	-0.595453	0.802955	-0.741577	0.458344	NA	0.462649	0.802663	0.576393	0.56435	0.669939	1.0581	0.855841	1.23633	0.216336	0.318815
MM_RS01750	mmazei	CDS	Cell_motility	0	0	0	0	0	0	1.80419	0.615842	0.960325	0.641285	0.521338	NA	1.67063	0.96034	1.73962	0.0819254	0.144237	1.05479	0.951053	1.10907	0.267399	0.374805
MM_RS01755	mmazei	CDS	Cell_motility	0	0	0	0	0	0	5.09077	0.0746485	0.622281	0.119959	0.904515	NA	0.116663	0.698408	0.167041	0.867338	0.911703	0.0420142	0.712706	0.0589503	0.952992	0.969237
MM_RS01760	mmazei	CDS	not_classified	0	0	0	0	0	0	10.967	0.512145	0.524823	0.975844	0.329142	NA	1.57465	0.524473	3.00235	0.00267901	0.00754159	1.06251	0.518647	2.04862	0.0404995	0.0784744
MM_RS01765	mmazei	CDS	Cell_motility	0	0	0	1	0	0	7.45288	0.0626732	0.521756	0.12012	0.904388	NA	-0.336342	0.627873	-0.535685	0.592176	0.695762	-0.399015	0.639561	-0.62389	0.5327	0.637482
MM_RS01770	mmazei	CDS	Cell_motility	0	0	0	0	0	0	10.455	0.151449	0.45685	0.331506	0.740262	NA	-0.0761897	0.54	-0.141092	0.887797	0.925474	-0.227638	0.548548	-0.414983	0.678154	0.76339
MM_RS01775	mmazei	CDS	Cell_motility	0	0	0	0	0	0	7.06	-0.154155	0.614035	-0.251052	0.801774	NA	1.22996	0.591996	2.07765	0.0377418	0.0751787	1.38412	0.626254	2.21015	0.0270949	0.0555257
MM_RS01780	mmazei	CDS	Cell_motility	0	0	0	0	0	0	5.71711	-0.0867594	0.696774	-0.124516	0.900907	NA	1.60431	0.65507	2.44907	0.0143225	0.0327637	1.69107	0.688933	2.45463	0.0141031	0.0317899
MM_RS01785	mmazei	CDS	Cell_motility	0	0	0	0	0	0	7.45805	-0.556174	0.566905	-0.981071	0.326558	NA	0.283516	0.582708	0.486549	0.626578	0.724059	0.83969	0.628182	1.3367	0.181321	0.274993
MM_RS01790	mmazei	CDS	Signal_Transduction	0	0	0	0	0	0	29.5539	0.183828	0.317014	0.579873	0.562	0.870612	0.599368	0.341316	1.75605	0.0790803	0.140394	0.41554	0.347219	1.19677	0.231397	0.336058
MM_RS01795	mmazei	CDS	Cell_motility	0	0	0	0	0	0	6.83161	0.456184	0.595818	0.765643	0.443889	NA	1.20086	0.615053	1.95245	0.0508849	0.0961304	0.744676	0.61205	1.21669	0.223722	0.327741
MM_RS01800	mmazei	CDS	Signal_Transduction	0	0	0	0	0	0	2.35597	0.541056	0.868814	0.622752	0.533447	NA	1.07286	0.89785	1.19492	0.232119	0.335787	0.531801	0.891241	0.596697	0.550709	0.654377
MM_RS01805	mmazei	CDS	Transcription	0	0	0	0	0	0	3.70428	0.50965	0.770073	0.661821	0.508086	NA	1.37163	0.782062	1.75386	0.0794545	0.140825	0.861977	0.775617	1.11134	0.266421	0.373858
MM_RS01810	mmazei	CDS	Cell_motility	0	0	0	0	0	0	1.62166	-0.235072	0.934435	-0.251566	0.801376	NA	0.107365	0.967458	0.110976	0.911635	0.939315	0.342437	0.985517	0.347469	0.728239	0.806252
MM_RS01815	mmazei	CDS	Signal_Transduction	0	0	0	0	0	0	4.89584	0.32404	0.657243	0.49303	0.621992	NA	0.268135	0.730625	0.366995	0.713623	0.794146	-0.055905	0.733861	-0.0761794	0.939276	0.96055
MM_RS01820	mmazei	CDS	Function_Unknown	2	3	1	2	0	0	24.9694	-0.44655	0.308751	-1.44631	0.14809	0.563806	-1.73355	0.452795	-3.82855	0.0001289	0.000476324	-1.287	0.465934	-2.76219	0.00574152	0.0144181
MM_RS01825	mmazei	CDS	Lipid_metabolism	1	1	1	2	0	1	66.5184	0.386877	0.226131	1.71085	0.0871085	0.426477	0.0346433	0.261924	0.132264	0.894775	0.929062	-0.352234	0.262184	-1.34346	0.179123	0.272665
MM_RS01830	mmazei	CDS	Function_Unknown	0	0	0	0	0	0	3.92178	-0.703102	0.772925	-0.909663	0.363	NA	0.954458	0.726489	1.3138	0.188915	0.284295	1.65756	0.798113	2.07685	0.0378154	0.0740494
MM_RS01835	mmazei	CDS	Amino_Acid_metabolis_and_transport	1	1	2	3	0	0	65.9514	1.23245	0.249296	4.9437	7.66543e-07	4.48324e-05	-2.22328	0.434923	-5.1119	3.18936e-07	1.76873e-06	-3.45573	0.429683	-8.0425	8.80217e-16	1.14645e-14
MM_RS01840	mmazei	CDS	Coenzyme_metabolis	1	1	0	1	0	0	32.7206	0.0843031	0.300831	0.280234	0.779298	0.948515	0.269533	0.333472	0.808264	0.418939	0.536398	0.18523	0.340868	0.543408	0.586849	0.685213
MM_RS01845	mmazei	CDS	Tranlsation	25	27	21	37	2	3	179.1	0.157748	0.165735	0.951808	0.341194	0.773946	-1.91464	0.23105	-8.28669	1.16448e-16	1.60724e-15	-2.07238	0.232206	-8.92478	4.46589e-19	7.64784e-18
MM_RS01850	mmazei	CDS	Tranlsation	16	18	15	27	1	2	94.8621	0.307753	0.196961	1.5625	0.118169	0.494693	-1.97659	0.302435	-6.53558	6.33629e-11	5.25514e-10	-2.28434	0.303073	-7.53729	4.79849e-14	5.20516e-13
MM_RS01855	mmazei	CDS	Nucleotide_metabolism_and_transport	14	14	8	16	0	1	534.281	-0.232586	0.193189	-1.20393	0.228617	0.682775	-3.01798	0.231648	-13.0283	8.44436e-39	4.05658e-37	-2.78539	0.232599	-11.9751	4.79918e-33	1.99463e-31
MM_RS01860	mmazei	CDS	Function_Unknown	0	0	0	0	0	0	4.42814	-0.51508	0.660335	-0.780029	0.435374	NA	-0.604628	0.755053	-0.800776	0.423261	0.540063	-0.089548	0.788959	-0.113502	0.909633	0.941447
MM_RS01865	mmazei	CDS	not_classified	0	0	0	0	0	0	0	NA	NA	NA	NA	NA	NA	NA	NA	NA	NA	NA	NA	NA	NA	NA
MM_RS01870	mmazei	CDS	Defense_mechanism	0	1	0	0	0	0	22.1297	-0.303242	0.335954	-0.902628	0.366723	0.786549	-0.812504	0.420709	-1.93127	0.0534494	0.10036	-0.509262	0.435601	-1.1691	0.242363	0.347615
MM_RS01875	mmazei	CDS	Transcription	2	2	1	1	0	0	16.5365	-0.332082	0.367975	-0.902458	0.366814	NA	-1.60461	0.531488	-3.01909	0.00253534	0.0071699	-1.27253	0.545141	-2.33431	0.0195797	0.0421751
MM_RS01880	mmazei	CDS	Transcription	1	1	1	1	0	0	12.1205	-0.41586	0.428762	-0.969909	0.332092	NA	-1.12653	0.557457	-2.02084	0.0432966	0.0843805	-0.71067	0.577738	-1.23009	0.218663	0.321429
MM_RS01885	mmazei	CDS	not_classified	0	0	0	0	0	0	7.31549	0.578866	0.83025	0.697218	0.485666	NA	3.69757	0.728612	5.07481	3.87875e-07	2.12241e-06	3.11871	0.709567	4.39523	1.10657e-05	4.83832e-05
MM_RS01890	mmazei	CDS	Defense_mechanism	0	0	0	0	0	0	17.7662	0.170731	0.436812	0.390856	0.695903	0.921061	1.35624	0.431103	3.14597	0.00165538	0.00490646	1.1855	0.440994	2.68826	0.00718263	0.0175602
MM_RS01895	mmazei	CDS	not_classified	0	0	0	0	0	0	2.34	0.698422	0.984113	0.709697	0.477892	NA	2.83847	0.944305	3.00588	0.0026481	0.00746594	2.14005	0.926541	2.30972	0.0209036	0.0445405
MM_RS01900	mmazei	CDS	Inorganic_ion_transport_and_metabolism	0	0	1	0	0	0	18.293	0.408782	0.427858	0.955415	0.339368	0.773946	0.887644	0.451175	1.96741	0.0491365	0.0933998	0.478862	0.451042	1.06168	0.288381	0.396551
MM_RS01905	mmazei	CDS	not_classified	4	9	6	9	5	6	364.909	0.210594	0.310392	0.678478	0.497469	0.851863	1.0903	0.310994	3.50585	0.000455144	0.00151537	0.879705	0.31156	2.82355	0.00474956	0.0121498
MM_RS01910	mmazei	CDS	not_classified	0	1	0	0	0	0	3.52104	0.0865779	0.712661	0.121485	0.903307	NA	-0.430658	0.826812	-0.520865	0.602461	0.704553	-0.517235	0.837417	-0.617656	0.536802	0.641354
MM_RS01915	mmazei	CDS	not_classified	2	2	1	2	0	0	45.61	-0.234116	0.242348	-0.966032	0.334028	0.768853	-2.05772	0.3839	-5.36003	8.32092e-08	4.99661e-07	-1.8236	0.390388	-4.67125	2.99376e-06	1.41069e-05
MM_RS01920	mmazei	CDS	not_classified	0	0	0	0	0	0	1.34831	0.249543	0.990398	0.251962	0.80107	NA	1.29005	0.990863	1.30194	0.192935	0.289286	1.04051	0.995563	1.04514	0.295957	0.403667
MM_RS01925	mmazei	CDS	Replication_and_repair	3	3	2	3	1	1	49.6243	-0.206701	0.257479	-0.802788	0.422097	0.816211	0.00412772	0.284219	0.014523	0.988413	0.991361	0.210829	0.295096	0.714442	0.474954	0.583866
MM_RS01930	mmazei	CDS	not_classified	0	1	0	0	0	0	18.6981	-0.381447	0.371096	-1.02789	0.304001	0.750123	-0.0276736	0.409089	-0.0676468	0.946067	0.962194	0.353773	0.432766	0.817469	0.41366	0.524736
MM_RS01935	mmazei	CDS	Amino_Acid_metabolis_and_transport	0	0	0	0	0	1	32.1692	-0.232126	0.353598	-0.656467	0.511523	0.85222	1.50676	0.328652	4.58466	4.54716e-06	2.17312e-05	1.73888	0.352315	4.9356	7.99066e-07	4.11664e-06
MM_RS01940	mmazei	CDS	Energy_production_and_conversion	0	0	0	0	0	0	21.9375	0.0996326	0.405861	0.245485	0.806081	0.95372	1.73727	0.381308	4.55609	5.2114e-06	2.46508e-05	1.63764	0.395528	4.1404	3.46704e-05	0.000139853
MM_RS01945	mmazei	CDS	Transcription	1	1	0	1	0	1	14.0252	-0.242771	0.471345	-0.515061	0.606511	NA	1.0746	0.457621	2.34824	0.0188623	0.0417046	1.31738	0.487043	2.70484	0.00683366	0.016807
MM_RS01950	mmazei	CDS	Energy_production_and_conversion	3	3	3	5	0	1	75.8889	0.389837	0.205549	1.89656	0.0578858	0.363087	-1.25715	0.289125	-4.34812	1.37307e-05	6.03204e-05	-1.64699	0.289272	-5.69357	1.2441e-08	7.86655e-08
MM_RS01955	mmazei	CDS	Transcription	1	1	1	1	0	0	11.3422	-0.0846656	0.451731	-0.187425	0.851328	NA	0.115265	0.505697	0.227933	0.819699	0.874298	0.19993	0.523565	0.381864	0.702562	0.783709
MM_RS01960	mmazei	CDS	Energy_production_and_conversion	3	4	5	7	0	1	98.1243	0.95881	0.223547	4.28908	1.79412e-05	0.00080885	-1.25887	0.302577	-4.16049	3.17563e-05	0.000131248	-2.21768	0.298846	-7.42081	1.16407e-13	1.2198e-12
MM_RS01965	mmazei	CDS	Carbohydrate_metabolism_and_transport	1	1	1	1	0	0	10.6178	0.827797	0.451025	1.83537	0.0664513	NA	-0.461231	0.60175	-0.766484	0.443388	0.559186	-1.28903	0.590559	-2.18273	0.0290559	0.0590862
MM_RS01970	mmazei	CDS	Function_Unknown	1	1	2	1	0	0	14.3279	1.14782	0.470255	2.44084	0.014653	NA	-0.284467	0.589579	-0.482492	0.629457	0.726704	-1.43229	0.573651	-2.49679	0.0125324	0.0287219
MM_RS01975	mmazei	CDS	not_classified	0	0	1	1	0	0	11.3748	0.784942	0.460926	1.70297	0.0885744	NA	0.251589	0.547691	0.459364	0.645973	0.741552	-0.533352	0.535493	-0.996003	0.319249	0.427398
MM_RS01980	mmazei	CDS	Energy_production_and_conversion	1	1	1	1	0	0	13.4315	0.736632	0.422759	1.74244	0.0814312	NA	0.384031	0.497292	0.772246	0.439969	0.556011	-0.352601	0.486308	-0.725057	0.468417	0.577558
MM_RS01985	mmazei	CDS	Function_Unknown	0	0	0	0	0	0	6.77332	0.609673	0.578968	1.05303	0.292325	NA	0.857974	0.629154	1.36369	0.172664	0.264137	0.248301	0.619141	0.40104	0.688391	0.772794
MM_RS01990	mmazei	CDS	Function_Unknown	0	0	0	0	0	0	3.52406	-0.712502	0.729935	-0.976117	0.329006	NA	-0.320861	0.784786	-0.408851	0.682649	0.770088	0.391641	0.832371	0.470513	0.637989	0.729646
MM_RS01995	mmazei	CDS	Transcription	0	0	0	0	0	0	4.49345	-0.336983	0.651539	-0.517211	0.605009	NA	-0.519949	0.752526	-0.690938	0.489604	0.602878	-0.182966	0.77997	-0.234581	0.814534	0.86654
MM_RS02000	mmazei	CDS	Amino_Acid_metabolis_and_transport	0	0	0	0	0	0	10.7152	0.0241605	0.461061	0.052402	0.958208	NA	-0.581503	0.569842	-1.02046	0.307509	0.421131	-0.605663	0.58033	-1.04365	0.296646	0.404309
MM_RS02005	mmazei	CDS	not_classified	1	2	1	2	1	1	64.4106	0.0844598	0.250893	0.336636	0.736391	0.932326	0.565603	0.264521	2.13822	0.0324989	0.0660877	0.481143	0.269873	1.78285	0.0746101	0.131233
MM_RS02010	mmazei	CDS	Function_Unknown	1	1	1	1	0	0	30.9394	0.16638	0.309013	0.538423	0.590285	0.880364	0.109961	0.351288	0.313023	0.754263	0.827408	-0.0564185	0.356473	-0.158268	0.874245	0.912224
MM_RS02015	mmazei	CDS	Function_Unknown	1	1	1	1	0	1	49.8331	-0.142478	0.252937	-0.563297	0.573233	0.873699	0.145151	0.277066	0.523886	0.600358	0.702761	0.287629	0.287264	1.00127	0.316695	0.42444
MM_RS02020	mmazei	CDS	Function_Unknown	1	1	0	1	0	0	53.7842	-0.349631	0.261707	-1.33596	0.181563	0.621917	-0.119081	0.286166	-0.416127	0.677317	0.76602	0.230549	0.29829	0.772904	0.439579	0.551749
MM_RS02025	mmazei	CDS	Function_Unknown	1	1	1	1	0	0	100.73	-0.121707	0.193857	-0.627821	0.530121	0.862274	-0.173999	0.21779	-0.79893	0.424331	0.541046	-0.0522914	0.223715	-0.233741	0.815186	0.866827
MM_RS02030	mmazei	CDS	Lipid_metabolism	0	0	0	0	0	0	5.09569	0.281319	0.593163	0.47427	0.635307	NA	-0.876587	0.768417	-1.14077	0.253966	0.361176	-1.15791	0.771903	-1.50007	0.133597	0.214021
MM_RS02035	mmazei	CDS	Function_Unknown	1	1	1	1	0	0	26.9043	0.111045	0.313425	0.354297	0.723116	0.92827	-0.608293	0.394768	-1.54089	0.123344	0.201062	-0.719339	0.400303	-1.79698	0.0723382	0.128089
MM_RS02040	mmazei	CDS	Cell_wall_membrane_envelop_biogenesis	1	1	1	2	0	0	50.1173	0.47438	0.255161	1.85914	0.063007	0.373643	-0.786842	0.332144	-2.36898	0.0178372	0.0397707	-1.26122	0.33131	-3.80677	0.000140791	0.000507589
MM_RS02045	mmazei	CDS	Function_Unknown	1	0	0	1	0	0	8.96345	0.3252	0.487709	0.666792	0.504905	NA	-0.247105	0.597373	-0.413653	0.679128	0.767286	-0.572305	0.599903	-0.953996	0.340085	0.44992
MM_RS02050	mmazei	CDS	Post-translational_modification_protein_turnover_chaperone_functions	1	1	1	1	0	0	13.2288	-0.0149257	0.430446	-0.0346749	0.972339	NA	-1.48954	0.602618	-2.47178	0.0134444	0.0311207	-1.47461	0.610416	-2.41575	0.015703	0.0348234
MM_RS02055	mmazei	CDS	Post-translational_modification_protein_turnover_chaperone_functions	1	2	1	2	0	0	27.0459	0.251309	0.290388	0.865426	0.386805	0.796265	-2.25037	0.520446	-4.32393	1.53272e-05	6.66222e-05	-2.50168	0.522136	-4.79125	1.65745e-06	8.13117e-06
MM_RS02060	mmazei	CDS	Post-translational_modification_protein_turnover_chaperone_functions	4	4	3	6	0	0	61.3013	0.146166	0.221034	0.661285	0.50843	0.85222	-2.90471	0.429584	-6.76168	1.36399e-11	1.22462e-10	-3.05088	0.431199	-7.07534	1.49086e-12	1.43239e-11
MM_RS02065	mmazei	CDS	Function_Unknown	1	0	0	0	0	0	10.6676	-0.0981016	0.457779	-0.214299	0.830314	NA	-0.765683	0.577058	-1.32688	0.18455	0.279089	-0.667582	0.590624	-1.1303	0.25835	0.365165
MM_RS02070	mmazei	CDS	Function_Unknown	0	0	0	0	0	1	65.7987	-0.110523	0.300273	-0.368074	0.712818	0.926622	2.38018	0.264651	8.99364	2.39172e-19	4.29465e-18	2.4907	0.282181	8.82659	1.07919e-18	1.79816e-17
MM_RS02075	mmazei	tRNA	not_classified	943	1057	1102	742	881	984	4217.53	0.014955	0.413659	0.0361529	0.97116	0.995072	1.22545	0.41363	2.96268	0.00304976	0.00850118	1.2105	0.413704	2.926	0.00343353	0.00917674
MM_RS02080	mmazei	tRNA	not_classified	403	476	456	262	359	434	1894.21	-0.133197	0.403322	-0.330249	0.741212	0.932326	1.1723	0.403206	2.90746	0.0036438	0.00995452	1.3055	0.403443	3.2359	0.0012126	0.00364668
MM_RS02085	mmazei	tRNA	not_classified	216	256	242	126	198	239	983.134	-0.180875	0.540633	-0.334562	0.737956	0.932326	1.16031	0.540466	2.14688	0.0318032	0.064887	1.34119	0.540788	2.48006	0.013136	0.02992
MM_RS02090	mmazei	CDS	Transcription	5	6	4	8	6	9	170.293	0.0631002	0.192972	0.326992	0.743674	0.932326	1.68789	0.185777	9.08558	1.03145e-19	1.93672e-18	1.62479	0.190508	8.52873	1.47965e-17	2.20695e-16
MM_RS02095	mmazei	CDS	Transcription	1	1	1	1	0	0	15.3752	-0.309333	0.407238	-0.759588	0.447501	NA	-0.217664	0.462702	-0.470418	0.638056	0.73434	0.0916696	0.483704	0.189516	0.849688	0.892408
MM_RS02100	mmazei	CDS	Energy_production_and_conversion	3	4	3	6	1	1	295.204	0.292352	0.217138	1.34639	0.178177	0.616558	-1.29076	0.240527	-5.36639	8.03303e-08	4.83945e-07	-1.58311	0.240858	-6.5728	4.93762e-11	4.08597e-10
MM_RS02105	mmazei	CDS	Energy_production_and_conversion	2	3	2	4	1	1	77.8459	0.266999	0.230115	1.16028	0.245934	0.693391	0.0231998	0.258542	0.0897329	0.928499	0.95139	-0.243799	0.260231	-0.936855	0.348833	0.459193
MM_RS02110	mmazei	CDS	Energy_production_and_conversion	1	2	1	3	0	1	66.2271	0.29239	0.28247	1.03512	0.300613	0.745162	-0.0514704	0.311579	-0.165192	0.868793	0.912973	-0.34386	0.312873	-1.09904	0.27175	0.380039
MM_RS02115	mmazei	CDS	Function_Unknown	0	0	0	0	0	1	26.9826	-0.0428892	0.407653	-0.10521	0.916209	0.979789	2.16872	0.362807	5.97761	2.26437e-09	1.61386e-08	2.21161	0.385101	5.74293	9.30548e-09	6.07072e-08
MM_RS02120	mmazei	CDS	Post-translational_modification_protein_turnover_chaperone_functions	0	0	0	0	0	1	50.5945	0.112675	0.373401	0.301752	0.762841	0.940145	3.02269	0.322569	9.37067	7.20735e-21	1.46483e-19	2.91001	0.336111	8.6579	4.80539e-18	7.53183e-17
MM_RS02125	mmazei	CDS	Energy_production_and_conversion	0	0	0	0	1	1	7.81788	0.0191659	0.70708	0.0271057	0.978375	NA	2.58314	0.616441	4.19041	2.78446e-05	0.000116119	2.56398	0.650433	3.94196	8.08197e-05	0.000304742
MM_RS02130	mmazei	CDS	Function_Unknown	1	1	0	0	0	0	14.4226	-0.131889	0.434826	-0.303315	0.761649	NA	0.680814	0.448011	1.51964	0.128603	0.208002	0.812703	0.469541	1.73085	0.0834791	0.144227
MM_RS02135	mmazei	CDS	Function_Unknown	1	1	0	0	0	0	19.9649	-0.264982	0.377514	-0.701914	0.482733	0.85055	0.56924	0.38836	1.46575	0.142716	0.22618	0.834222	0.411665	2.02646	0.0427178	0.0818722
MM_RS02140	mmazei	CDS	Function_Unknown	1	1	1	1	0	1	49.6136	-0.181522	0.271097	-0.669584	0.503123	0.851863	0.726685	0.275445	2.63822	0.00833415	0.0204024	0.908208	0.288433	3.14876	0.00163964	0.00476014
MM_RS02145	mmazei	CDS	not_classified	1	1	1	1	0	0	42.832	-0.0704423	0.24865	-0.283299	0.776948	0.94722	-1.56386	0.364516	-4.29023	1.78486e-05	7.64144e-05	-1.49341	0.370145	-4.03467	5.46785e-05	0.000210464
MM_RS02155	mmazei	CDS	Function_Unknown	0	0	0	0	0	0	26.821	-0.448703	0.350184	-1.28133	0.200076	0.649336	0.850282	0.339735	2.50278	0.0123223	0.02883	1.29899	0.369023	3.52007	0.000431436	0.00142872
MM_RS02160	mmazei	CDS	Energy_production_and_conversion	0	0	0	0	0	1	5.007	0.0949576	0.810863	0.117107	0.906775	NA	2.51059	0.729734	3.44042	0.000580812	0.00188293	2.41563	0.756123	3.19476	0.00139946	0.00412807
MM_RS02165	mmazei	CDS	not_classified	0	0	0	0	0	0	7.58225	-0.397355	0.603603	-0.658305	0.510342	NA	1.00057	0.580233	1.72443	0.0846307	0.148294	1.39793	0.62642	2.23161	0.0256407	0.0529564
MM_RS02170	mmazei	CDS	Function_Unknown	1	1	0	1	0	0	15.4302	-0.325481	0.422529	-0.770317	0.441112	NA	0.391993	0.440835	0.889206	0.373892	0.492707	0.717474	0.467069	1.53612	0.124509	0.202176
MM_RS02175	mmazei	CDS	Function_Unknown	1	1	0	0	0	0	25.072	-0.718593	0.36322	-1.9784	0.047884	0.325852	0.228807	0.368162	0.621483	0.534282	0.643958	0.947399	0.400758	2.36402	0.0180779	0.0393354
MM_RS02180	mmazei	CDS	Energy_production_and_conversion	0	1	0	1	1	1	13.7066	-0.392867	0.516511	-0.760616	0.446886	NA	1.66172	0.461034	3.60434	0.000312948	0.00107783	2.05459	0.508518	4.04035	5.33725e-05	0.00020608
MM_RS02185	mmazei	CDS	not_classified	1	1	1	1	1	2	14.8256	0.0235853	0.488529	0.0482782	0.961495	NA	1.75089	0.455604	3.843	0.000121539	0.000452598	1.7273	0.47634	3.6262	0.000287627	0.00098421
MM_RS02190	mmazei	CDS	Function_Unknown	1	1	1	1	1	1	65.3385	0.00235857	0.269682	0.00874573	0.993022	0.997474	1.15812	0.267537	4.32884	1.49893e-05	6.53839e-05	1.15577	0.275494	4.19525	2.72568e-05	0.000111777
MM_RS02195	mmazei	CDS	Function_Unknown	0	1	0	1	0	0	27.7783	0.119926	0.316267	0.379192	0.704545	0.923778	0.263178	0.35358	0.744323	0.456681	0.572438	0.143252	0.360694	0.397157	0.691252	0.774596
MM_RS02200	mmazei	CDS	Energy_production_and_conversion	1	1	0	1	2	2	25.0011	-0.00638746	0.450235	-0.0141869	0.988681	0.997263	2.58394	0.387541	6.66752	2.60159e-11	2.23797e-10	2.59033	0.412288	6.28282	3.32497e-10	2.58383e-09
MM_RS02205	mmazei	CDS	Function_Unknown	1	2	1	2	1	1	27.1634	0.212089	0.31744	0.668125	0.504054	0.851863	0.0576248	0.367975	0.1566	0.87556	0.917598	-0.154465	0.372434	-0.414743	0.67833	0.76339
MM_RS02210	mmazei	CDS	Amino_Acid_metabolis_and_transport	1	1	1	1	0	0	43.4888	0.673777	0.279733	2.40864	0.016012	0.174999	-0.0783467	0.334694	-0.234085	0.814919	0.870706	-0.752124	0.330538	-2.27545	0.0228788	0.048249
MM_RS02215	mmazei	CDS	not_classified	4	4	3	5	2	2	33.9253	0.025244	0.296957	0.0850088	0.932254	0.982413	0.501531	0.318264	1.57583	0.115065	0.190521	0.476287	0.327766	1.45313	0.146188	0.22952
MM_RS02220	mmazei	CDS	Intracellular_trafficing_and_secretion	0	0	0	0	0	0	7.21637	0.367203	0.5623	0.653037	0.513732	NA	0.516136	0.619065	0.833735	0.40443	0.522707	0.148934	0.620608	0.239981	0.810345	0.86363
MM_RS02225	mmazei	CDS	Cell_motility	0	0	0	0	0	0	5.63435	-0.0461903	0.654722	-0.0705495	0.943756	NA	0.733353	0.673114	1.08949	0.275937	0.385311	0.779543	0.69584	1.12029	0.26259	0.370027
MM_RS02230	mmazei	CDS	Cell_motility	0	0	0	0	0	0	5.84861	-0.247108	0.665381	-0.371378	0.710356	NA	1.16333	0.641194	1.81432	0.069628	0.125786	1.41044	0.680942	2.07131	0.0383299	0.0749774
MM_RS02235	mmazei	CDS	Cell_motility	0	0	0	0	0	0	4.31372	0.536278	0.78529	0.682904	0.494667	NA	2.04818	0.758686	2.69964	0.00694137	0.0175503	1.51191	0.748881	2.01889	0.0434991	0.0831971
MM_RS02240	mmazei	CDS	Cell_motility	0	0	0	0	0	0	1.41991	-0.104272	0.979587	-0.106444	0.91523	NA	0.948165	0.979683	0.967829	0.33313	0.450548	1.05244	0.995092	1.05763	0.290226	0.398051
MM_RS02245	mmazei	CDS	Cell_motility	0	0	0	0	0	0	0.849926	0	1.00227	0	1	NA	2.11975	1.00993	2.0989	0.0358257	NA	1.96094	1.00993	1.94165	0.0521795	NA
MM_RS02250	mmazei	CDS	not_classified	0	0	0	0	0	0	1.64807	0.564348	0.938366	0.601416	0.547563	NA	0.941174	0.966383	0.973915	0.330099	0.447102	0.376826	0.960927	0.392148	0.694949	0.777325
MM_RS02255	mmazei	CDS	Cell_motility	0	0	0	0	0	0	2.11607	-0.349532	0.936939	-0.373058	0.709105	NA	1.33381	0.903325	1.47656	0.139794	0.222381	1.68335	0.941933	1.78712	0.0739182	0.13045
MM_RS02260	mmazei	CDS	Energy_production_and_conversion	0	0	0	0	0	0	16.2352	0.380039	0.467539	0.812851	0.416304	NA	1.89154	0.447269	4.22909	2.34636e-05	9.8627e-05	1.5115	0.44846	3.37043	0.000750509	0.00235416
MM_RS02265	mmazei	CDS	Energy_production_and_conversion	0	0	0	0	0	0	32.6659	0.414862	0.349904	1.18564	0.235763	0.68759	1.96569	0.333911	5.88686	3.93601e-09	2.70619e-08	1.55082	0.333446	4.6509	3.30485e-06	1.55135e-05
MM_RS02270	mmazei	CDS	Replication_and_repair	0	1	0	0	0	0	24.4534	-0.207758	0.349225	-0.594913	0.551902	0.867334	0.417625	0.368086	1.13458	0.256549	0.364011	0.625383	0.385971	1.62028	0.105171	0.176111
MM_RS02275	mmazei	CDS	Replication_and_repair	0	0	0	0	0	0	3.03291	-0.18148	0.705628	-0.257189	0.797033	NA	-2.25524	0.937927	-2.40449	0.0161949	0.0366393	-2.07376	0.947097	-2.1896	0.0285535	0.0582568
MM_RS02280	mmazei	CDS	Function_Unknown	1	1	1	1	0	0	13.0021	-0.141556	0.412526	-0.343143	0.731491	NA	-1.12545	0.553925	-2.03177	0.0421768	0.0826772	-0.983893	0.566338	-1.73729	0.0823364	0.142452
MM_RS02285	mmazei	CDS	Amino_Acid_metabolis_and_transport	1	1	1	2	0	0	44.2855	0.422709	0.260386	1.6234	0.104505	0.466852	-1.66586	0.397285	-4.19312	2.75144e-05	0.000115131	-2.08857	0.397117	-5.25934	1.44571e-07	8.16438e-07
MM_RS02290	mmazei	CDS	Replication_and_repair	1	1	1	2	0	0	84.5171	-0.16185	0.224818	-0.719916	0.471577	0.845478	-1.60923	0.296304	-5.431	5.60398e-08	3.46062e-07	-1.44738	0.300682	-4.81365	1.48201e-06	7.33862e-06
MM_RS02295	mmazei	CDS	Amino_Acid_metabolis_and_transport	2	2	1	2	0	0	79.4268	-0.145198	0.204448	-0.710195	0.477583	0.849068	-1.82616	0.297931	-6.12947	8.81697e-10	6.64236e-09	-1.68096	0.302344	-5.55976	2.70142e-08	1.65166e-07
MM_RS02300	mmazei	CDS	Function_Unknown	3	3	2	3	0	0	36.8085	-0.137276	0.270361	-0.507752	0.611627	0.890687	-1.78077	0.405664	-4.38976	1.13474e-05	5.07546e-05	-1.64349	0.412084	-3.98824	6.65654e-05	0.000254103
MM_RS02305	mmazei	CDS	Tranlsation	1	1	1	1	0	0	28.4431	-0.217636	0.318356	-0.683625	0.494212	0.851518	-1.18352	0.416627	-2.84072	0.00450111	0.0120127	-0.965885	0.426493	-2.26472	0.0235301	0.0492016
MM_RS02310	mmazei	CDS	Defense_mechanism	0	0	0	0	0	0	26.0611	-0.189445	0.322431	-0.587553	0.556832	0.868331	-0.0316175	0.362823	-0.0871431	0.930558	0.952972	0.157828	0.377482	0.418106	0.67587	0.761743
MM_RS02315	mmazei	CDS	Replication_and_repair	0	0	0	0	0	0	14.3613	0.0525305	0.413458	0.127052	0.898899	NA	-0.166993	0.485592	-0.343896	0.730925	0.80617	-0.219524	0.495696	-0.442859	0.657867	0.746229
MM_RS02320	mmazei	CDS	Defense_mechanism	0	0	0	0	0	0	48.3861	-0.215912	0.291276	-0.741263	0.458534	0.840905	1.36646	0.275691	4.95649	7.17769e-07	3.82018e-06	1.58237	0.29348	5.39175	6.97731e-08	4.06442e-07
MM_RS02325	mmazei	CDS	Transcription	0	0	0	0	0	1	13.7068	-0.0682858	0.65367	-0.104465	0.9168	NA	3.24004	0.536156	6.0431	1.5118e-09	1.09865e-08	3.30833	0.580197	5.70208	1.18356e-08	7.52232e-08
MM_RS02330	mmazei	CDS	Function_Unknown	0	0	0	0	0	1	20.5872	0.0705425	0.472433	0.149317	0.881303	0.974024	2.46888	0.413535	5.97018	2.36987e-09	1.68256e-08	2.39834	0.434405	5.52097	3.37128e-08	2.03764e-07
MM_RS02335	mmazei	CDS	Function_Unknown	0	1	0	0	0	0	17.0434	-0.573406	0.406796	-1.40957	0.158668	NA	0.329129	0.415322	0.792467	0.428088	0.544719	0.902535	0.451105	2.00072	0.0454226	0.0861561
MM_RS02340	mmazei	CDS	Function_Unknown	2	2	1	3	0	1	31.4325	-0.123215	0.294948	-0.41775	0.67613	0.915112	-0.695617	0.366641	-1.89727	0.0577923	0.107209	-0.572402	0.376044	-1.52217	0.127967	0.206974
MM_RS02345	mmazei	CDS	Post-translational_modification_protein_turnover_chaperone_functions	23	22	18	32	29	37	468.653	0.174102	0.167691	1.03823	0.299164	0.742421	1.91244	0.164076	11.6558	2.14258e-31	7.62059e-30	1.73834	0.165533	10.5015	8.5045e-26	2.29621e-24
MM_RS02350	mmazei	CDS	Coenzyme_metabolis	2	2	2	3	0	0	65.4456	0.293715	0.219483	1.33821	0.180828	0.621129	-1.53973	0.321608	-4.78762	1.68772e-06	8.599e-06	-1.83345	0.322617	-5.68305	1.32316e-08	8.32373e-08
MM_RS02355	mmazei	CDS	Amino_Acid_metabolis_and_transport	1	2	1	2	0	0	44.3825	-0.028321	0.262427	-0.10792	0.914059	0.979705	-1.59795	0.374189	-4.27044	1.95087e-05	8.30411e-05	-1.56963	0.378966	-4.14188	3.44475e-05	0.000139106
MM_RS02360	mmazei	CDS	Function_Unknown	2	2	2	3	0	1	47.8565	-0.0819448	0.249366	-0.328613	0.742448	0.932326	-0.405481	0.296561	-1.36728	0.171538	0.262853	-0.323536	0.304261	-1.06335	0.287623	0.395803
MM_RS02365	mmazei	CDS	Coenzyme_metabolis	1	1	1	1	0	0	38.074	-0.212697	0.292776	-0.726483	0.467543	0.843828	-0.801691	0.355628	-2.2543	0.0241773	0.0514864	-0.588995	0.364935	-1.61397	0.106534	0.177749
MM_RS02370	mmazei	CDS	Nucleotide_metabolism_and_transport	4	3	4	7	1	1	124.699	0.616362	0.204863	3.00866	0.00262403	0.0477176	-1.16723	0.261772	-4.45894	8.23672e-06	3.76144e-05	-1.78359	0.260481	-6.84727	7.52709e-12	6.74312e-11
MM_RS02375	mmazei	CDS	Amino_Acid_metabolis_and_transport	6	5	7	11	0	1	257.608	0.636812	0.170892	3.7264	0.000194237	0.00667189	-2.1617	0.235508	-9.17889	4.35538e-20	8.47924e-19	-2.79851	0.234793	-11.9191	9.41395e-33	3.82662e-31
MM_RS02380	mmazei	CDS	Nucleotide_metabolism_and_transport	4	4	3	5	0	0	73.424	0.0325352	0.212203	0.153321	0.878145	0.972024	-2.42945	0.355194	-6.83979	7.93089e-12	7.3341e-11	-2.46199	0.357698	-6.88287	5.86578e-12	5.37068e-11
MM_RS02385	mmazei	CDS	Transcription	2	2	1	2	0	1	73.4734	-0.42253	0.232428	-1.81789	0.0690803	0.384657	-0.577717	0.26433	-2.18559	0.0288457	0.0597426	-0.155188	0.274134	-0.566102	0.571325	0.671751
MM_RS02390	mmazei	CDS	Tranlsation	1	1	1	1	0	0	38.9599	-0.0842972	0.287055	-0.293662	0.769016	0.941262	-0.773315	0.352729	-2.19238	0.0283521	0.0589182	-0.689018	0.359979	-1.91405	0.0556137	0.102499
MM_RS02395	mmazei	CDS	Coenzyme_metabolis	1	1	1	2	0	0	32.5224	0.42594	0.28063	1.5178	0.129065	0.522049	-0.922297	0.3886	-2.37338	0.0176261	0.0393951	-1.34824	0.388283	-3.47231	0.000516003	0.00168019
MM_RS02400	mmazei	CDS	Post-translational_modification_protein_turnover_chaperone_functions	2	2	2	3	22	33	2309.37	0.659254	0.198765	3.31676	0.000910686	0.0216563	5.35844	0.190587	28.1154	6.34471e-174	2.34691e-170	4.69918	0.188853	24.8827	1.14519e-136	1.41201e-133
MM_RS02405	mmazei	CDS	Function_Unknown	6	7	7	10	24	33	292.297	0.429307	0.201945	2.12586	0.0335147	0.270619	3.48113	0.182837	19.0396	8.01497e-81	1.23531e-78	3.05183	0.182376	16.7337	7.44872e-63	7.87224e-61
MM_RS02410	mmazei	CDS	Secondary_Structure	1	1	1	1	1	2	53.8003	-0.0251639	0.353006	-0.0712846	0.943171	0.98618	2.10386	0.329134	6.3921	1.63624e-10	1.31862e-09	2.12902	0.341117	6.24133	4.33868e-10	3.28868e-09
MM_RS02415	mmazei	CDS	Function_Unknown	0	1	0	1	0	0	13.8841	-0.406489	0.464236	-0.875609	0.381243	NA	0.401674	0.477592	0.84104	0.400326	0.51867	0.808164	0.506971	1.5941	0.110913	0.184059
MM_RS02420	mmazei	CDS	not_classified	0	0	0	0	2	3	26.5103	0.169803	0.683854	0.248302	0.8039	0.952706	4.74541	0.538133	8.81829	1.16224e-18	1.92116e-17	4.57561	0.564283	8.10871	5.11592e-16	6.75849e-15
MM_RS02425	mmazei	CDS	not_classified	0	0	0	1	0	0	8.45422	-0.554518	0.551274	-1.00589	0.314471	NA	0.490239	0.551967	0.888167	0.374451	0.493267	1.04476	0.597892	1.7474	0.0805676	0.13985
MM_RS02430	mmazei	CDS	Function_Unknown	10	22	14	28	4	6	152.288	0.371731	0.336688	1.10408	0.269557	0.721041	-0.32242	0.350912	-0.918806	0.358197	0.475411	-0.694151	0.351063	-1.97728	0.0480095	0.0903751
MM_RS02435	mmazei	CDS	not_classified	0	0	0	0	0	0	4.40136	-0.789001	0.708492	-1.11363	0.265436	NA	0.260155	0.708916	0.366976	0.713637	0.794146	1.04916	0.770554	1.36156	0.173337	0.264619
MM_RS02440	mmazei	CDS	Amino_Acid_metabolis_and_transport	0	0	0	0	0	1	21.1505	0.214979	0.512394	0.419558	0.674808	0.915112	2.9177	0.446353	6.53676	6.28672e-11	5.22574e-10	2.70272	0.458868	5.88997	3.86256e-09	2.64096e-08
MM_RS02445	mmazei	CDS	Carbohydrate_metabolism_and_transport	1	1	1	1	5	10	188.985	-0.0824962	0.278218	-0.296517	0.766835	0.940748	3.97332	0.230911	17.2071	2.34775e-66	2.48123e-64	4.05581	0.247369	16.3958	2.04819e-60	2.04764e-58
MM_RS02450	mmazei	CDS	Replication_and_repair	5	6	5	8	24	36	1126.16	0.222731	0.164937	1.3504	0.176888	0.616401	3.74326	0.1562	23.9645	6.52134e-127	6.03061e-124	3.52053	0.157515	22.3505	1.19419e-110	7.36218e-108
MM_RS02455	mmazei	CDS	Coenzyme_metabolis	1	1	1	1	0	0	15.5722	0.228371	0.395096	0.578014	0.563255	NA	0.116281	0.457253	0.254303	0.799261	0.85844	-0.11209	0.462564	-0.242323	0.80853	0.862883
MM_RS02460	mmazei	CDS	not_classified	3	3	3	3	0	0	27.0842	0.205518	0.29494	0.696813	0.48592	0.85055	-2.4562	0.542515	-4.52744	5.9703e-06	2.77788e-05	-2.66172	0.544557	-4.88786	1.01936e-06	5.18656e-06
MM_RS02465	mmazei	CDS	Replication_and_repair	1	1	1	1	0	0	29.6621	-0.182489	0.319301	-0.571525	0.567644	0.87243	-0.0746586	0.357839	-0.208638	0.834731	0.886983	0.10783	0.370767	0.29083	0.771182	0.839494
MM_RS02470	mmazei	CDS	Amino_Acid_metabolis_and_transport	0	0	0	0	1	1	34.1328	-0.0398914	0.45293	-0.0880742	0.929818	0.98225	3.27087	0.367864	8.89151	6.02836e-19	1.05183e-17	3.31076	0.398265	8.31296	9.33438e-17	1.32291e-15
MM_RS02475	mmazei	CDS	Inorganic_ion_transport_and_metabolism	1	1	0	1	0	0	25.2257	-0.186801	0.337889	-0.552846	0.580369	0.876425	-1.63325	0.47347	-3.44954	0.000561544	0.00183332	-1.44645	0.481831	-3.00199	0.00268222	0.00733298
MM_RS02480	mmazei	CDS	Inorganic_ion_transport_and_metabolism	1	1	1	1	0	0	19.3939	0.344379	0.354571	0.971254	0.331422	0.768853	-1.69013	0.550183	-3.07194	0.00212671	0.00614106	-2.03451	0.551072	-3.69191	0.000222575	0.00077451
MM_RS02485	mmazei	CDS	Inorganic_ion_transport_and_metabolism	0	0	0	1	0	0	3.92742	0.346533	0.652133	0.531383	0.595153	NA	-0.968524	0.837036	-1.15709	0.247236	0.353358	-1.31506	0.83858	-1.56819	0.116836	0.191483
MM_RS02490	mmazei	CDS	Inorganic_ion_transport_and_metabolism	0	0	0	1	0	0	6.60856	1.22005	0.571169	2.13606	0.0326742	NA	0.0128061	0.71382	0.0179402	0.985687	0.988921	-1.20725	0.687522	-1.75594	0.0790986	0.137752
MM_RS02495	mmazei	CDS	not_classified	0	0	0	0	0	0	0.367766	-0.261676	0.878523	-0.297859	0.765811	NA	0.335878	0.878523	0.382322	0.702223	NA	0.597554	0.875338	0.682655	0.494825	NA
MM_RS02500	mmazei	CDS	Lipid_metabolism	1	1	1	1	0	0	10.3926	0.266908	0.439083	0.607875	0.54327	NA	-1.02283	0.609429	-1.67834	0.09328	0.160859	-1.28974	0.612692	-2.10504	0.0352882	0.0702342
MM_RS02505	mmazei	CDS	Function_Unknown	1	1	1	1	0	1	107.127	0.091217	0.207269	0.44009	0.659872	0.910919	0.021316	0.227791	0.093577	0.925445	0.949313	-0.0699009	0.231025	-0.302569	0.762219	0.832678
MM_RS02510	mmazei	CDS	Intracellular_trafficing_and_secretion	0	0	0	0	0	0	7.98096	0.112629	0.497697	0.226301	0.820968	NA	-0.67624	0.63606	-1.06317	0.287705	0.39901	-0.78887	0.644737	-1.22355	0.221121	0.324575
MM_RS02515	mmazei	CDS	Tranlsation	0	0	0	0	0	0	16.5514	0.696917	0.418344	1.66589	0.0957348	NA	0.0205305	0.497463	0.0412703	0.96708	0.977385	-0.676386	0.490361	-1.37936	0.167783	0.256989
MM_RS02520	mmazei	CDS	not_classified	0	0	0	0	0	0	4.81477	0.342172	0.676862	0.505527	0.613189	NA	0.82077	0.713357	1.15057	0.249908	0.356418	0.478598	0.716364	0.668094	0.504074	0.614558
MM_RS02525	mmazei	CDS	Replication_and_repair	0	0	0	1	0	0	20.9359	-0.0267022	0.384069	-0.0695245	0.944572	0.98618	1.101	0.380837	2.89101	0.00384008	0.0104368	1.1277	0.397639	2.836	0.00456828	0.0117266
MM_RS02530	mmazei	CDS	Carbohydrate_metabolism_and_transport	1	1	1	1	1	1	99.9025	0.0145175	0.221121	0.0656539	0.947653	0.988135	1.52671	0.212639	7.17982	6.98053e-13	7.05492e-12	1.51219	0.220115	6.87001	6.41954e-12	5.83437e-11
MM_RS02535	mmazei	CDS	Carbohydrate_metabolism_and_transport	1	1	0	1	1	1	78.4908	0.0420021	0.283859	0.147968	0.882368	0.974206	1.64842	0.274014	6.01584	1.78952e-09	1.28783e-08	1.60642	0.281019	5.71641	1.08798e-08	6.9507e-08
MM_RS02540	mmazei	CDS	Amino_Acid_metabolis_and_transport	2	3	2	4	1	1	111.27	0.120136	0.192207	0.625035	0.531948	0.862274	-0.566151	0.227921	-2.48397	0.0129925	0.0302363	-0.686286	0.230443	-2.97812	0.00290023	0.00787085
MM_RS02545	mmazei	CDS	Function_Unknown	3	4	3	5	1	1	59.4681	0.0732587	0.2456	0.298285	0.765486	0.940748	-0.653399	0.297741	-2.19452	0.028198	0.0586309	-0.726658	0.301747	-2.40817	0.0160328	0.035385
MM_RS02550	mmazei	CDS	Amino_Acid_metabolis_and_transport	2	3	2	4	0	0	77.0666	0.136166	0.229361	0.593674	0.55273	0.867373	-1.55018	0.311209	-4.98116	6.32052e-07	3.37855e-06	-1.68635	0.313352	-5.38164	7.38106e-08	4.29285e-07
MM_RS02555	mmazei	CDS	Function_Unknown	1	1	0	1	1	1	16.8535	-0.117999	0.42504	-0.277619	0.781305	NA	1.03637	0.420116	2.46687	0.01363	0.0314592	1.15437	0.442232	2.61033	0.00904558	0.0216427
MM_RS02560	mmazei	CDS	Nucleotide_metabolism_and_transport	1	0	0	1	0	0	8.65836	0.0993062	0.485055	0.204732	0.837782	NA	-1.08175	0.653319	-1.65578	0.097766	0.166915	-1.18106	0.660837	-1.78722	0.0739021	0.13045
MM_RS02565	mmazei	CDS	Transcription	0	0	0	0	0	0	1.22504	-0.222039	0.956031	-0.232251	0.816343	NA	-0.506182	1.00089	-0.505732	0.613045	0.712426	-0.284143	1.01096	-0.281061	0.778663	0.844904
MM_RS02570	mmazei	CDS	not_classified	0	0	0	0	0	0	5.6147	-0.425801	0.651612	-0.653457	0.513462	NA	0.763892	0.641547	1.1907	0.23377	0.337384	1.18969	0.689377	1.72575	0.0843922	0.145532
MM_RS02575	mmazei	CDS	Post-translational_modification_protein_turnover_chaperone_functions	45	45	27	35	19	23	800.292	-0.492105	0.179527	-2.74112	0.00612296	0.0877489	0.289154	0.180415	1.60272	0.108997	0.182023	0.781259	0.182309	4.28537	1.82437e-05	7.62526e-05
MM_RS02580	mmazei	CDS	Function_Unknown	2	2	1	3	1	2	63.0389	-0.118908	0.244111	-0.487107	0.626182	0.901947	0.700712	0.250224	2.80034	0.00510483	0.0134206	0.81962	0.260316	3.14856	0.00164076	0.00476014
MM_RS02585	mmazei	CDS	Carbohydrate_metabolism_and_transport	2	2	2	3	0	0	73.6432	0.384716	0.213167	1.80476	0.0711118	0.390024	-1.78515	0.325744	-5.48022	4.24807e-08	2.66333e-07	-2.16986	0.325912	-6.65782	2.77922e-11	2.38523e-10
MM_RS02590	mmazei	CDS	Replication_and_repair	0	0	0	0	1	1	22.0979	0.171649	0.558698	0.30723	0.758668	0.937953	3.49163	0.463397	7.53485	4.88885e-14	5.56426e-13	3.31998	0.482545	6.88014	5.97934e-12	5.46113e-11
MM_RS02595	mmazei	CDS	Post-translational_modification_protein_turnover_chaperone_functions	0	0	0	0	1	1	11.1982	0.120286	0.549011	0.219095	0.826576	NA	1.92104	0.508652	3.77673	0.000158899	0.000577941	1.80076	0.526803	3.41827	0.000630202	0.00201305
MM_RS02600	mmazei	CDS	Energy_production_and_conversion	1	1	0	1	1	2	11.6281	-0.450357	0.597629	-0.753572	0.451106	NA	2.11604	0.509503	4.15314	3.2794e-05	0.000135385	2.5664	0.57158	4.49001	7.12213e-06	3.19331e-05
MM_RS02605	mmazei	CDS	not_classified	1	2	1	1	2	4	24.8168	-0.40952	0.442489	-0.92549	0.354711	0.78394	2.06521	0.382723	5.3961	6.81031e-08	4.17075e-07	2.47473	0.424782	5.82589	5.68084e-09	3.7999e-08
MM_RS02610	mmazei	CDS	Energy_production_and_conversion	0	0	0	0	0	1	35.5211	0.248371	0.340055	0.730387	0.465154	0.843043	1.94381	0.319522	6.08349	1.17596e-09	8.69977e-09	1.69544	0.325496	5.20878	1.90086e-07	1.05417e-06
MM_RS02615	mmazei	CDS	not_classified	0	0	0	1	0	0	21.8167	0.0349972	0.388183	0.0901565	0.928163	0.98225	1.27891	0.380125	3.36444	0.000767003	0.00242698	1.24391	0.394869	3.15018	0.00163171	0.0047413
MM_RS02620	mmazei	CDS	Transcription	0	0	0	0	0	0	9.99521	0.194814	0.56204	0.346619	0.728878	NA	1.58198	0.543989	2.9081	0.00363632	0.00994879	1.38716	0.555877	2.49545	0.0125798	0.0287949
MM_RS02625	mmazei	CDS	Energy_production_and_conversion	0	0	0	0	0	0	5.2718	0.451679	0.620297	0.728166	0.466512	NA	0.180102	0.710663	0.253428	0.799937	0.858875	-0.271577	0.708754	-0.383175	0.70159	0.783332
MM_RS02630	mmazei	CDS	Nucleotide_metabolism_and_transport	3	3	2	5	2	3	198.8	0.501429	0.212771	2.35666	0.0184403	0.19499	1.04846	0.217241	4.82623	1.39138e-06	7.17814e-06	0.547027	0.216548	2.52612	0.0115329	0.0267629
MM_RS02635	mmazei	CDS	Energy_production_and_conversion	1	1	1	2	0	0	48.9672	0.539044	0.262342	2.05474	0.0399044	0.291734	-0.334176	0.320899	-1.04138	0.297701	0.410282	-0.873221	0.319055	-2.73689	0.00620223	0.0154388
MM_RS02640	mmazei	CDS	Function_Unknown	2	2	2	2	0	1	39.4877	0.235497	0.267721	0.879637	0.379056	0.796265	-0.373883	0.32924	-1.13559	0.256127	0.36383	-0.60938	0.332086	-1.83501	0.0665046	0.119534
MM_RS02645	mmazei	CDS	Inorganic_ion_transport_and_metabolism	1	1	1	1	0	0	35.3748	0.0704424	0.275113	0.256049	0.797913	0.950054	-1.00949	0.369117	-2.73488	0.00624035	0.0159744	-1.07993	0.374113	-2.88665	0.00389362	0.0102218
MM_RS02650	mmazei	CDS	Function_Unknown	0	0	0	0	0	0	3.41484	0.617506	0.735049	0.840089	0.400859	NA	0.38872	0.819691	0.474227	0.635338	0.732123	-0.228787	0.810664	-0.282221	0.777774	0.844186
MM_RS02655	mmazei	CDS	Function_Unknown	0	0	0	0	0	0	1.67755	0.288926	0.923897	0.312725	0.75449	NA	0.33753	0.969751	0.348058	0.727796	0.804319	0.0486043	0.973141	0.0499458	0.960166	0.973437
MM_RS02660	mmazei	CDS	Function_Unknown	0	0	0	0	0	0	3.08837	-0.188884	0.803648	-0.235033	0.814183	NA	0.637439	0.819128	0.778192	0.436456	0.552516	0.826322	0.848715	0.973616	0.330247	0.439735
MM_RS02665	mmazei	CDS	Tranlsation	0	0	0	0	0	0	3.32346	-0.158365	0.763548	-0.207407	0.835692	NA	0.492807	0.792858	0.621557	0.534233	0.643958	0.651172	0.821154	0.792996	0.42778	0.53987
MM_RS02670	mmazei	CDS	Function_Unknown	0	0	0	0	0	0	5.89022	0.491183	0.71581	0.686192	0.492592	NA	2.15493	0.681177	3.16354	0.00155864	0.00464954	1.66374	0.674558	2.46642	0.013647	0.0309316
MM_RS02675	mmazei	CDS	Signal_Transduction	0	0	0	0	0	0	17.2208	0.201832	0.425535	0.474303	0.635284	0.901947	1.22025	0.427243	2.8561	0.00428884	0.0115043	1.01841	0.435626	2.33782	0.0193967	0.0418845
MM_RS02680	mmazei	CDS	Coenzyme_metabolis	0	0	0	0	0	0	7.01802	0.169653	0.602062	0.281787	0.778107	NA	1.22059	0.602308	2.02652	0.042711	0.0835474	1.05094	0.615934	1.70625	0.0879613	0.150843
MM_RS02685	mmazei	CDS	Carbohydrate_metabolism_and_transport	0	0	0	0	0	0	3.38585	0.0746607	0.72544	0.102918	0.918028	NA	0.11289	0.801172	0.140906	0.887944	0.925474	0.0382289	0.815449	0.0468808	0.962608	0.973437
MM_RS02690	mmazei	CDS	not_classified	0	0	0	0	0	0	0.622533	-0.357092	0.975	-0.366248	0.71418	NA	0.919103	0.976237	0.941475	0.346461	NA	1.27619	0.966103	1.32097	0.186511	NA
MM_RS02695	mmazei	CDS	Function_Unknown	0	0	0	0	0	0	5.31734	0.511459	0.586842	0.871546	0.383456	NA	-0.436205	0.737334	-0.591598	0.55412	0.661831	-0.947664	0.733825	-1.2914	0.196564	0.295085
MM_RS02700	mmazei	CDS	Replication_and_repair	1	1	1	1	1	2	113.338	0.245106	0.223366	1.09733	0.272498	0.72443	2.1523	0.209103	10.293	7.57535e-25	2.00151e-23	1.9072	0.212544	8.97318	2.88082e-19	5.09864e-18
MM_RS02705	mmazei	CDS	Function_Unknown	1	1	0	1	0	0	31.8001	-0.486267	0.307082	-1.58351	0.113306	0.484574	-0.368094	0.347008	-1.06076	0.288798	0.400098	0.118173	0.365521	0.323301	0.746467	0.820316
MM_RS02710	mmazei	CDS	Function_Unknown	0	1	0	0	0	0	5.23594	-1.18657	0.616662	-1.92419	0.0543312	NA	-1.54455	0.752808	-2.05172	0.0401968	0.0793812	-0.357979	0.801208	-0.446799	0.65502	0.744326
MM_RS02715	mmazei	CDS	Tranlsation	1	1	1	2	0	0	46.4075	-0.0681414	0.25446	-0.267788	0.788862	0.950054	-0.541944	0.308244	-1.75817	0.0787191	0.139991	-0.473803	0.315465	-1.50192	0.133118	0.213439
MM_RS02720	mmazei	CDS	Coenzyme_metabolis	1	2	1	1	0	0	65.4423	-0.368398	0.222507	-1.65567	0.097788	0.451884	-0.832629	0.270267	-3.08077	0.00206468	0.00597593	-0.46423	0.279814	-1.65907	0.0971026	0.164461
MM_RS02725	mmazei	CDS	Cell_cycle_control_and_mitosis	2	2	1	2	0	0	46.9814	-0.362829	0.263291	-1.37805	0.168187	0.599599	-1.37721	0.345302	-3.98842	6.65152e-05	0.000261466	-1.01438	0.354557	-2.86098	0.00422328	0.0109397
MM_RS02730	mmazei	CDS	Energy_production_and_conversion	2	2	1	2	0	0	64.3257	-0.386519	0.246232	-1.56974	0.116476	0.49295	-1.10128	0.300183	-3.6687	0.00024379	0.000856761	-0.714761	0.308705	-2.31535	0.0205935	0.044083
MM_RS02735	mmazei	CDS	Cell_wall_membrane_envelop_biogenesis	8	10	7	11	1	1	403.932	-0.0190878	0.190922	-0.0999766	0.920363	0.979789	-1.58684	0.212122	-7.48076	7.38956e-14	8.258e-13	-1.56775	0.213122	-7.35609	1.8937e-13	1.92439e-12
MM_RS02740	mmazei	CDS	Coenzyme_metabolis	35	43	33	61	6	7	525.268	0.256278	0.188044	1.36287	0.172925	0.608471	-1.2489	0.202963	-6.15335	7.58644e-10	5.77412e-09	-1.50518	0.203258	-7.40528	1.30878e-13	1.36756e-12
MM_RS02745	mmazei	CDS	Signal_Transduction	0	0	0	0	0	0	29.2704	0.0132069	0.302473	0.0436631	0.965173	0.99486	-0.0835169	0.351296	-0.237739	0.812083	0.868178	-0.0967237	0.36004	-0.268647	0.788201	0.85076
MM_RS02750	mmazei	CDS	Function_Unknown	0	0	0	0	0	0	7.02014	0.119463	0.595414	0.200639	0.840981	NA	0.823592	0.616969	1.3349	0.181909	0.275658	0.704128	0.630571	1.11665	0.264143	0.37127
MM_RS02755	mmazei	CDS	not_classified	0	0	0	0	0	0	11.3952	-0.338124	0.44796	-0.754808	0.450364	NA	-0.333614	0.518244	-0.643738	0.519745	0.631429	0.0045102	0.542356	0.00831594	0.993365	0.993712
MM_RS02760	mmazei	CDS	Replication_and_repair	0	0	0	0	0	0	7.18956	-0.421573	0.591112	-0.713186	0.475731	NA	0.649962	0.589928	1.10176	0.270564	0.379528	1.07153	0.633014	1.69275	0.0905032	0.154557
MM_RS02765	mmazei	CDS	not_classified	0	0	0	0	0	0	3.33689	-0.397847	0.845813	-0.470373	0.638089	NA	1.54941	0.785174	1.97333	0.0484581	0.0925861	1.94725	0.84132	2.31452	0.0206392	0.0441522
MM_RS02770	mmazei	CDS	Function_Unknown	0	0	0	0	0	0	13.0843	0.683477	0.458165	1.49177	0.135759	NA	1.19428	0.484877	2.46306	0.0137758	0.0317093	0.510803	0.472538	1.08098	0.279708	0.38736
MM_RS02775	mmazei	CDS	not_classified	0	0	0	0	0	0	2.33091	-0.476758	0.841866	-0.566311	0.571182	NA	0.0157818	0.880866	0.0179162	0.985706	0.988921	0.49254	0.916789	0.537244	0.591099	0.688726
MM_RS02780	mmazei	CDS	not_classified	0	0	0	0	0	0	1.81792	-0.146751	0.883583	-0.166086	0.868089	NA	-0.105221	0.942114	-0.111686	0.911073	0.939315	0.0415302	0.95966	0.043276	0.965482	0.974704
MM_RS02785	mmazei	CDS	Amino_Acid_metabolis_and_transport	0	0	0	0	0	0	10.0561	0.237734	0.458226	0.518813	0.603891	NA	-0.334958	0.566836	-0.590925	0.554571	0.662155	-0.572691	0.571938	-1.00132	0.316674	0.42444
MM_RS02790	mmazei	CDS	not_classified	0	0	0	0	0	0	1.41653	0.193556	1.00336	0.192909	0.84703	NA	1.25244	1.00329	1.24833	0.211909	0.311919	1.05888	1.00789	1.05059	0.293446	0.401278
MM_RS02795	mmazei	CDS	Function_Unknown	1	1	0	1	0	0	20.7213	-0.294156	0.359238	-0.818834	0.412881	0.814856	0.131743	0.390769	0.337136	0.736014	0.810997	0.425899	0.411502	1.03499	0.300675	0.408226
MM_RS02800	mmazei	CDS	Amino_Acid_metabolis_and_transport	1	1	0	1	0	0	47.7894	0.0445468	0.268527	0.165893	0.868241	0.970204	-0.486865	0.319327	-1.52466	0.127344	0.206237	-0.531412	0.324472	-1.63778	0.101468	0.170916
MM_RS02805	mmazei	CDS	not_classified	2	2	1	2	0	0	11.5855	-0.224479	0.42961	-0.522517	0.60131	NA	-0.789593	0.544474	-1.4502	0.147004	0.23146	-0.565114	0.56176	-1.00597	0.31443	0.422476
MM_RS02810	mmazei	CDS	not_classified	0	0	0	0	0	0	5.48345	-0.482396	0.703297	-0.685906	0.492772	NA	1.2815	0.653012	1.96244	0.0497115	0.0942022	1.76389	0.712074	2.47712	0.0132448	0.0301492
MM_RS02815	mmazei	CDS	not_classified	0	0	0	0	0	0	6.63946	0.698781	0.577541	1.20992	0.226308	NA	0.73407	0.641417	1.14445	0.252437	0.359381	0.0352889	0.627799	0.0562105	0.955174	0.97119
MM_RS02820	mmazei	CDS	not_classified	1	1	0	1	0	1	11.0987	-0.348176	0.471987	-0.737682	0.460708	NA	0.333845	0.495949	0.673145	0.500855	0.611844	0.682021	0.52724	1.29357	0.195815	0.29408
MM_RS02825	mmazei	CDS	Lipid_metabolism	0	0	0	0	0	0	8.79199	0.30594	0.518049	0.590562	0.554814	NA	0.267105	0.583994	0.457377	0.6474	0.742553	-0.0388353	0.587594	-0.066092	0.947305	0.965577
MM_RS02830	mmazei	CDS	not_classified	0	0	0	0	0	0	5.95531	-0.157614	0.627536	-0.251164	0.801687	NA	0.777873	0.635998	1.22307	0.221302	0.323044	0.935487	0.666744	1.40307	0.160597	0.24814
MM_RS02835	mmazei	CDS	Function_Unknown	0	0	0	0	0	0	4.56248	-0.539132	0.653402	-0.825115	0.409306	NA	-0.374273	0.726277	-0.51533	0.606322	0.707309	0.164859	0.764334	0.21569	0.82923	0.877631
MM_RS02840	mmazei	CDS	Carbohydrate_metabolism_and_transport	12	12	10	23	1	1	161.213	0.397862	0.231788	1.71649	0.0860723	0.426477	-2.17262	0.301273	-7.21147	5.53512e-13	5.64033e-12	-2.57048	0.301314	-8.5309	1.45208e-17	2.17459e-16
MM_RS02845	mmazei	CDS	not_classified	0	0	0	0	0	0	0.127492	0.266672	0.721389	0.369664	0.711633	NA	0	0.721389	0	1	NA	-0.055515	0.721389	-0.0769557	0.938659	NA
MM_RS02850	mmazei	CDS	Function_Unknown	0	0	0	0	0	0	2.17247	0.750341	0.87043	0.862035	0.388668	NA	0.729341	0.92644	0.787251	0.431135	0.547466	-0.0210002	0.912983	-0.0230017	0.981649	0.984844
MM_RS02855	mmazei	CDS	not_classified	1	1	1	0	0	0	5.20778	-0.228615	0.609053	-0.375362	0.707391	NA	-0.411352	0.708305	-0.580755	0.561405	0.6673	-0.182737	0.732101	-0.249606	0.802892	0.859946
MM_RS02875	mmazei	CDS	not_classified	0	0	0	0	0	0	2.86292	-0.269054	0.732899	-0.36711	0.713537	NA	-1.41954	0.906474	-1.566	0.117348	0.193663	-1.15049	0.922599	-1.24701	0.212395	0.314182
MM_RS02880	mmazei	CDS	Transcription	1	0	0	1	0	0	29.6204	0.22737	0.287753	0.790157	0.429436	0.820502	-1.7843	0.459526	-3.88291	0.000103213	0.00038918	-2.01167	0.461728	-4.35682	1.31963e-05	5.64968e-05
MM_RS02885	mmazei	CDS	not_classified	1	0	0	1	0	0	4.9537	0.0469275	0.594711	0.078908	0.937106	NA	-0.956968	0.765426	-1.25024	0.211211	0.311244	-1.00389	0.775894	-1.29386	0.195715	0.29405
MM_RS02890	mmazei	CDS	not_classified	1	1	0	1	0	0	7.84766	-0.387261	0.525189	-0.737375	0.460895	NA	-0.177672	0.588494	-0.301909	0.762721	0.832864	0.209589	0.619507	0.338316	0.735125	0.811226
MM_RS02895	mmazei	CDS	Defense_mechanism	0	0	0	0	0	0	2.25649	0.697481	0.988819	0.705368	0.480581	NA	2.67286	0.95664	2.79401	0.00520587	0.0136765	1.97538	0.940693	2.09992	0.0357356	0.0708392
MM_RS02900	mmazei	CDS	Inorganic_ion_transport_and_metabolism	0	0	0	0	0	0	2.50609	-0.704686	0.822837	-0.85641	0.391771	NA	-0.256257	0.867301	-0.295465	0.767639	0.836129	0.448429	0.910815	0.492339	0.62248	0.717083
MM_RS02905	mmazei	CDS	Function_Unknown	0	0	0	0	0	0	1.57993	0.301152	0.920599	0.327127	0.743572	NA	0.317881	0.969322	0.327942	0.742956	0.817185	0.0167289	0.972407	0.0172035	0.986274	0.98868
MM_RS02910	mmazei	CDS	not_classified	0	0	0	0	0	0	3.12285	0.740568	0.832579	0.889487	0.373741	NA	1.61674	0.842611	1.91872	0.0550192	0.102868	0.87617	0.822388	1.0654	0.286696	0.394674
MM_RS02915	mmazei	CDS	not_classified	1	1	0	1	0	0	5.37561	-0.49888	0.597511	-0.834929	0.403758	NA	-0.913716	0.723596	-1.26274	0.206681	0.305805	-0.414836	0.75335	-0.550655	0.58187	0.680258
MM_RS02920	mmazei	CDS	not_classified	2	2	2	2	0	0	15.7418	0.0984331	0.375488	0.262147	0.793208	NA	-1.7054	0.576688	-2.95724	0.00310409	0.00863961	-1.80384	0.581773	-3.10059	0.00193138	0.00550823
MM_RS02925	mmazei	CDS	Defense_mechanism	0	0	0	0	0	0	8.73539	-0.369531	0.567332	-0.651348	0.514822	NA	0.988369	0.547502	1.80523	0.0710383	0.127994	1.3579	0.590096	2.30115	0.0213832	0.0454055
MM_RS02930	mmazei	CDS	Defense_mechanism	0	0	0	0	0	0	1.26703	-1.23314	0.990527	-1.24493	0.213156	NA	-0.199392	0.991176	-0.201167	0.840568	0.891316	1.03375	1.02081	1.01267	0.311216	0.419682
MM_RS02935	mmazei	CDS	Defense_mechanism	0	0	0	0	0	0	6.36317	0.0162488	0.569093	0.028552	0.977222	NA	-0.285851	0.669916	-0.426697	0.6696	0.760003	-0.3021	0.683881	-0.441744	0.658674	0.746686
MM_RS02940	mmazei	CDS	Function_Unknown	0	0	0	0	0	0	7.77209	-0.497599	0.546851	-0.909935	0.362857	NA	-0.41904	0.617914	-0.678152	0.497675	0.608763	0.0785591	0.649383	0.120975	0.903711	0.936104
MM_RS02945	mmazei	CDS	Defense_mechanism	0	0	0	0	0	0	15.8489	-0.171345	0.385626	-0.444328	0.656805	NA	-0.451402	0.464881	-0.971006	0.331545	0.448733	-0.280058	0.480336	-0.583045	0.559863	0.661756
MM_RS02950	mmazei	CDS	Replication_and_repair	0	0	0	0	0	0	5.15675	-0.253997	0.635093	-0.399937	0.689203	NA	0.211491	0.680109	0.310967	0.755826	0.828385	0.465489	0.711061	0.654639	0.5127	0.62089
MM_RS02955	mmazei	CDS	Defense_mechanism	0	0	0	0	0	0	6.37446	0.223219	0.582069	0.383492	0.701355	NA	0.243049	0.651619	0.372993	0.709154	0.790823	0.0198306	0.658972	0.0300932	0.975993	0.981565
MM_RS02960	mmazei	CDS	Defense_mechanism	0	0	0	0	0	0	6.60392	0.0430636	0.579086	0.0743648	0.94072	NA	0.30509	0.632794	0.482131	0.629713	0.726723	0.262026	0.648166	0.404257	0.686024	0.770839
MM_RS02965	mmazei	CDS	Transcription	0	0	0	1	0	0	7.26959	0.249684	0.516256	0.483644	0.628638	NA	-0.733142	0.670199	-1.09392	0.273992	0.383319	-0.982826	0.67465	-1.45679	0.145173	0.228314
MM_RS02970	mmazei	CDS	Replication_and_repair	0	1	0	1	0	0	14.496	0.193424	0.411909	0.469579	0.638656	NA	0.177831	0.47044	0.378009	0.705424	0.788089	-0.0155928	0.477179	-0.032677	0.973932	0.980293
MM_RS02975	mmazei	CDS	Tranlsation	0	0	0	0	0	0	4.06406	-0.267073	0.671647	-0.39764	0.690896	NA	-0.764225	0.796825	-0.959088	0.337514	0.455312	-0.497152	0.818806	-0.607167	0.54374	0.647343
MM_RS02980	mmazei	CDS	not_classified	0	0	0	0	0	0	4.33053	-0.143068	0.736589	-0.19423	0.845995	NA	1.23895	0.713699	1.73595	0.0825719	0.145237	1.38202	0.748949	1.84528	0.0649973	0.117109
MM_RS02985	mmazei	CDS	not_classified	0	0	0	0	0	0	1.86519	0.123733	0.873233	0.141695	0.887321	NA	-0.098283	0.943788	-0.104137	0.917061	0.942542	-0.222016	0.952197	-0.233162	0.815636	0.866965
MM_RS02990	mmazei	CDS	Amino_Acid_metabolis_and_transport	1	1	1	1	1	1	49.2501	-0.145523	0.283766	-0.512827	0.608072	0.888252	1.39671	0.269432	5.1839	2.17298e-07	1.22715e-06	1.54223	0.285293	5.40578	6.45281e-08	3.78272e-07
MM_RS02995	mmazei	CDS	Signal_Transduction	0	0	0	0	0	0	5.82733	-1.18187	0.580119	-2.03729	0.0416211	NA	-2.1435	0.781089	-2.74424	0.00606505	0.0155688	-0.961627	0.818694	-1.17459	0.24016	0.345277
MM_RS03000	mmazei	CDS	Inorganic_ion_transport_and_metabolism	0	0	0	0	0	0	9.45012	0.0130438	0.473739	0.0275338	0.978034	NA	-0.767234	0.604231	-1.26977	0.204166	0.30269	-0.780278	0.614941	-1.26887	0.204489	0.304633
MM_RS03005	mmazei	CDS	Function_Unknown	0	0	0	0	0	0	5.05191	-0.222446	0.623273	-0.356899	0.721167	NA	-0.713403	0.74403	-0.958836	0.337641	0.455317	-0.490957	0.764193	-0.642452	0.52058	0.626016
MM_RS03010	mmazei	CDS	Signal_Transduction	0	0	0	0	0	0	4.42126	-0.508001	0.689948	-0.736289	0.461555	NA	0.36445	0.704183	0.51755	0.604772	0.706364	0.87245	0.751752	1.16056	0.245822	0.351216
MM_RS03015	mmazei	CDS	Transcription	0	0	0	0	0	0	4.85607	-0.483897	0.715023	-0.676756	0.498561	NA	1.00448	0.684048	1.46844	0.141984	0.225118	1.48838	0.738044	2.01666	0.0437315	0.0835551
MM_RS03020	mmazei	CDS	Inorganic_ion_transport_and_metabolism	0	0	0	0	0	0	4.57929	-2.29599	0.716718	-3.20347	0.00135781	NA	-2.15817	0.813589	-2.65265	0.0079863	0.0197469	0.137819	0.89657	0.153718	0.877832	0.91545
MM_RS03025	mmazei	CDS	Inorganic_ion_transport_and_metabolism	0	0	0	0	0	0	3.42169	-1.53566	0.758841	-2.0237	0.0430015	NA	-1.04089	0.810064	-1.28494	0.198812	0.296416	0.494778	0.884339	0.559489	0.575828	0.6752
MM_RS03030	mmazei	CDS	Inorganic_ion_transport_and_metabolism	3	2	1	2	0	1	68.2381	-0.57719	0.24567	-2.34945	0.018801	0.195603	-1.00868	0.28915	-3.48842	0.000485878	0.00161045	-0.431486	0.300002	-1.43828	0.150356	0.235642
MM_RS03035	mmazei	CDS	Replication_and_repair	0	0	0	0	0	0	14.2619	-1.06768	0.654022	-1.63248	0.102578	NA	2.57388	0.493466	5.21591	1.82917e-07	1.04738e-06	3.64155	0.620309	5.87055	4.3436e-09	2.94807e-08
MM_RS03040	mmazei	CDS	Function_Unknown	1	1	0	0	0	0	10.4601	-1.32374	0.492966	-2.68525	0.00724761	NA	-0.880447	0.542392	-1.62327	0.104532	0.175757	0.44329	0.601766	0.736648	0.461337	0.571495
MM_RS03045	mmazei	CDS	Function_Unknown	0	0	0	0	0	0	12.4508	-1.4581	0.50123	-2.90905	0.00362534	NA	0.187414	0.457895	0.409295	0.682323	0.769955	1.64551	0.547165	3.00735	0.00263538	0.00723703
MM_RS03050	mmazei	CDS	Carbohydrate_metabolism_and_transport	0	0	0	0	0	0	6.19603	-1.19696	0.594387	-2.01378	0.0440327	NA	-1.38632	0.709111	-1.95501	0.0505821	0.0956347	-0.189353	0.759188	-0.249415	0.80304	0.859946
MM_RS03055	mmazei	CDS	Function_Unknown	0	0	0	0	0	0	3.68054	-0.0372016	0.708136	-0.0525345	0.958103	NA	-0.105855	0.791406	-0.133755	0.893596	0.928486	-0.0686532	0.808887	-0.0848737	0.932362	0.955617
MM_RS03060	mmazei	CDS	Function_Unknown	2	2	2	4	0	0	57.6927	0.54341	0.263937	2.05886	0.0395075	0.291108	-1.85673	0.391333	-4.74463	2.08884e-06	1.05411e-05	-2.40014	0.390265	-6.15002	7.74731e-10	5.80107e-09
MM_RS03065	mmazei	CDS	Cell_wall_membrane_envelop_biogenesis	0	0	0	0	0	0	21.6411	0.221378	0.363058	0.60976	0.542021	0.863596	0.725983	0.386695	1.8774	0.0604628	0.111436	0.504605	0.392514	1.28557	0.198593	0.297166
MM_RS03070	mmazei	CDS	Energy_production_and_conversion	0	0	0	0	0	0	7.87162	-0.0531502	0.539752	-0.0984714	0.921558	NA	0.405281	0.580328	0.698366	0.484948	0.59934	0.458432	0.600761	0.763085	0.445413	0.556992
MM_RS03075	mmazei	CDS	Cell_wall_membrane_envelop_biogenesis	4	3	3	4	0	1	136.21	0.0881201	0.183714	0.479659	0.63147	0.901947	-1.58096	0.244329	-6.47061	9.76102e-11	8.00577e-10	-1.66908	0.246211	-6.77907	1.2095e-11	1.0627e-10
MM_RS03080	mmazei	CDS	Function_Unknown	8	7	6	10	2	3	193.201	0.166042	0.184401	0.900439	0.367886	0.788166	-0.0376773	0.19918	-0.189162	0.849966	0.899167	-0.20372	0.200746	-1.01481	0.310195	0.418458
MM_RS03085	mmazei	CDS	Function_Unknown	4	4	4	6	1	2	72.3448	0.29161	0.215407	1.35376	0.175813	0.613643	-0.199644	0.254844	-0.783398	0.433394	0.549391	-0.491254	0.256283	-1.91684	0.0552581	0.101945
MM_RS03090	mmazei	CDS	Energy_production_and_conversion	1	1	1	1	2	2	106.419	-0.0574602	0.27327	-0.210269	0.833458	0.960335	2.53879	0.246558	10.2969	7.27452e-25	1.93586e-23	2.59625	0.258074	10.0601	8.2919e-24	2.01788e-22
MM_RS03095	mmazei	CDS	Function_Unknown	1	1	1	1	1	1	57.6184	0.214236	0.274636	0.780074	0.435347	0.821898	1.76561	0.262321	6.73072	1.68824e-11	1.48685e-10	1.55138	0.267627	5.79678	6.75986e-09	4.47312e-08
MM_RS03100	mmazei	CDS	Function_Unknown	3	3	2	3	2	3	118.465	0.066353	0.199561	0.332494	0.739516	0.932326	1.36775	0.195421	6.999	2.57788e-12	2.46398e-11	1.3014	0.200996	6.47474	9.49749e-11	7.75523e-10
MM_RS03105	mmazei	CDS	Nucleotide_metabolism_and_transport	3	4	3	6	1	2	193.749	0.344987	0.165415	2.08559	0.0370159	0.28608	0.301162	0.178928	1.68314	0.0923476	0.159549	-0.0438252	0.179406	-0.244279	0.807014	0.861907
MM_RS03110	mmazei	CDS	Tranlsation	3	4	4	6	1	2	187.902	0.33224	0.169892	1.95559	0.050513	0.339472	-0.280031	0.192184	-1.4571	0.145089	0.229059	-0.612271	0.192673	-3.17777	0.00148413	0.00435699
MM_RS03115	mmazei	CDS	Defense_mechanism	6	7	5	9	2	2	88.8269	0.175438	0.208318	0.842166	0.399695	0.801664	-0.301851	0.2427	-1.24372	0.213601	0.313785	-0.477289	0.245187	-1.94663	0.0515786	0.096261
MM_RS03120	mmazei	CDS	Transcription	6	7	6	9	1	3	142.964	0.197117	0.184718	1.06712	0.285917	0.732217	-0.283701	0.209355	-1.35512	0.175378	0.267515	-0.480818	0.211002	-2.27873	0.0226829	0.0478632
MM_RS03125	mmazei	CDS	Transcription	14	13	11	16	4	5	95.4155	0.091805	0.198163	0.46328	0.643164	0.90277	-0.206047	0.227733	-0.904773	0.365586	0.484002	-0.297852	0.231194	-1.28832	0.197635	0.296212
MM_RS03130	mmazei	CDS	Function_Unknown	23	20	17	31	2	3	400.249	0.144808	0.178885	0.809506	0.418224	0.815349	-1.83532	0.207471	-8.84612	9.06171e-19	1.51671e-17	-1.98012	0.208091	-9.51568	1.80523e-21	3.75143e-20
MM_RS03135	mmazei	CDS	Tranlsation	16	16	12	24	1	2	151.073	0.169045	0.192393	0.878647	0.379593	0.796265	-1.93066	0.260369	-7.41512	1.21515e-13	1.33775e-12	-2.09971	0.261513	-8.02908	9.82028e-16	1.26569e-14
MM_RS03140	mmazei	CDS	Tranlsation	10	10	8	16	0	1	47.1541	0.242694	0.262055	0.92612	0.354383	0.78394	-1.97397	0.405848	-4.86381	1.15149e-06	6.02454e-06	-2.21666	0.407321	-5.44205	5.26704e-08	3.12224e-07
MM_RS03145	mmazei	CDS	Post-translational_modification_protein_turnover_chaperone_functions	0	0	0	0	0	0	16.0735	0.0642849	0.435611	0.147574	0.882679	NA	1.16495	0.433407	2.68789	0.00719049	0.0180568	1.10067	0.448202	2.45573	0.0140597	0.0317115
MM_RS03150	mmazei	CDS	Tranlsation	1	1	1	2	0	0	72.7823	0.36751	0.211315	1.73916	0.0820071	0.417561	-0.420624	0.260375	-1.61545	0.106213	0.177854	-0.788134	0.260825	-3.0217	0.0025136	0.00694386
MM_RS03155	mmazei	CDS	Nucleotide_metabolism_and_transport	4	3	3	5	1	1	67.8968	0.229676	0.248474	0.924349	0.355305	0.78394	-0.428178	0.290396	-1.47446	0.140358	0.223017	-0.657854	0.292365	-2.25011	0.0244419	0.0508496
MM_RS03160	mmazei	CDS	not_classified	1	1	1	1	0	0	10.3536	0.213401	0.448141	0.476192	0.633938	NA	-0.617345	0.577302	-1.06936	0.284906	0.39616	-0.830746	0.582565	-1.42602	0.153864	0.23974
MM_RS03165	mmazei	CDS	not_classified	0	0	0	0	0	0	1.54601	-0.458308	0.949641	-0.482612	0.629371	NA	-0.160775	0.978988	-0.164225	0.869554	0.913254	0.297534	0.99769	0.298223	0.765533	0.835558
MM_RS03170	mmazei	CDS	Amino_Acid_metabolis_and_transport	0	0	0	0	0	0	9.48014	-0.375508	0.491123	-0.764591	0.444515	NA	-0.501418	0.574917	-0.872157	0.383123	0.502899	-0.12591	0.600047	-0.209833	0.833798	0.881206
MM_RS03175	mmazei	CDS	Energy_production_and_conversion	0	0	0	0	0	0	1.10976	0.0358993	0.962777	0.0372873	0.970256	NA	-1.1753	1.00867	-1.1652	0.243939	0.349741	-1.2112	1.01273	-1.19597	0.231708	0.336108
MM_RS03180	mmazei	CDS	Function_Unknown	2	2	2	2	0	0	70.3154	-0.120074	0.213057	-0.563578	0.573041	0.873699	-1.80703	0.313037	-5.77257	7.80692e-09	5.17523e-08	-1.68695	0.317542	-5.31255	1.08104e-07	6.19963e-07
MM_RS03185	mmazei	CDS	Function_Unknown	0	0	0	0	0	0	4.07712	0.237132	0.682393	0.347501	0.728215	NA	-0.103594	0.783158	-0.132278	0.894765	0.929062	-0.340727	0.789456	-0.431596	0.666035	0.753414
MM_RS03190	mmazei	CDS	Function_Unknown	1	1	1	1	0	0	22.4419	-0.0515189	0.331858	-0.155244	0.876629	0.971821	-0.429358	0.404323	-1.06192	0.288272	0.39952	-0.377839	0.414738	-0.911031	0.362279	0.473691
MM_RS03195	mmazei	CDS	Energy_production_and_conversion	0	0	0	1	0	0	26.2496	0.426488	0.335481	1.27127	0.203632	0.651862	0.764044	0.362938	2.10517	0.0352768	0.0707641	0.337556	0.362291	0.931726	0.351478	0.461854
MM_RS03200	mmazei	CDS	Coenzyme_metabolis	0	0	0	0	0	0	13.2408	-0.74907	0.482005	-1.55407	0.120167	NA	0.821912	0.450497	1.82446	0.0680832	0.123572	1.57098	0.506723	3.10027	0.00193341	0.00550978
MM_RS03205	mmazei	CDS	Cell_cycle_control_and_mitosis	0	0	0	0	0	0	9.42024	-0.304991	0.508456	-0.599838	0.548614	NA	0.410331	0.531038	0.772697	0.439702	0.556011	0.715322	0.562501	1.27168	0.203486	0.303384
MM_RS03210	mmazei	CDS	Lipid_metabolism	0	0	0	0	0	0	25.6238	-0.227935	0.355125	-0.641843	0.520975	0.857983	0.988054	0.348346	2.83642	0.00456229	0.0121322	1.21599	0.370738	3.27991	0.0010384	0.00315358
MM_RS03215	mmazei	CDS	Lipid_metabolism; Secondary_Structure	1	1	1	1	0	0	7.08306	-0.50234	0.548774	-0.915386	0.359989	NA	-0.29756	0.614734	-0.484047	0.628353	0.725656	0.204781	0.650101	0.314998	0.752763	0.825209
MM_RS03220	mmazei	CDS	Coenzyme_metabolis	0	1	0	0	0	0	9.10487	-1.07187	0.496798	-2.15755	0.0309625	NA	-1.17457	0.595219	-1.97334	0.0484566	0.0925861	-0.102703	0.640651	-0.16031	0.872637	0.910802
MM_RS03225	mmazei	CDS	Function_Unknown	5	4	4	7	1	1	41.5592	0.148404	0.262468	0.565419	0.571789	0.873699	-1.39062	0.373735	-3.72088	0.00019853	0.000708846	-1.53903	0.376808	-4.08438	4.41955e-05	0.000173227
MM_RS03230	mmazei	CDS	Coenzyme_metabolis	3	3	3	4	0	1	93.2301	0.132792	0.19135	0.693977	0.487697	0.85055	-1.15174	0.254313	-4.52885	5.93056e-06	2.76286e-05	-1.28454	0.256658	-5.00486	5.59012e-07	2.94137e-06
MM_RS03235	mmazei	CDS	Post-translational_modification_protein_turnover_chaperone_functions	0	0	0	0	0	0	23.0797	0.34228	0.343536	0.996344	0.319083	0.766366	0.45209	0.383897	1.17763	0.238944	0.343912	0.10981	0.385626	0.284757	0.77583	0.842473
MM_RS03240	mmazei	CDS	Function_Unknown	1	1	1	1	0	0	10.3678	0.140776	0.472849	0.297717	0.765919	NA	0.126154	0.539698	0.233749	0.81518	0.870733	-0.0146216	0.549147	-0.026626	0.978758	0.983544
MM_RS03245	mmazei	CDS	Function_Unknown	0	0	0	0	0	0	9.3301	0.144881	0.537478	0.269558	0.787501	NA	1.19552	0.537734	2.22327	0.0261979	0.0551857	1.05064	0.551638	1.90459	0.0568334	0.104487
MM_RS03260	mmazei	CDS	not_classified	0	0	0	0	0	0	7.18928	-1.25685	0.714996	-1.75785	0.0787739	NA	1.35004	0.597784	2.25841	0.0239201	0.0510858	2.60689	0.719067	3.62538	0.000288534	0.000985491
MM_RS03265	mmazei	CDS	Nucleotide_metabolism_and_transport	0	0	0	1	0	0	9.44295	0.235069	0.465834	0.504621	0.613825	NA	-0.456975	0.586329	-0.779382	0.435755	0.552006	-0.692044	0.59139	-1.1702	0.241921	0.34725
MM_RS03270	mmazei	CDS	Nucleotide_metabolism_and_transport	10	11	8	13	1	1	162.769	-0.0322773	0.175938	-0.183459	0.854438	0.96453	-1.87137	0.237495	-7.87962	3.28367e-15	4.04876e-14	-1.8391	0.239685	-7.67298	1.6805e-14	1.90097e-13
MM_RS03275	mmazei	CDS	Energy_production_and_conversion	22	23	19	29	2	3	730.995	0.117104	0.136867	0.855606	0.392216	0.798005	-1.90628	0.158489	-12.0278	2.53777e-33	9.88128e-32	-2.02339	0.158985	-12.7269	4.19258e-37	2.09572e-35
MM_RS03280	mmazei	CDS	Energy_production_and_conversion	42	45	38	62	11	16	1678.63	0.201228	0.156037	1.28961	0.197184	0.645548	-0.321331	0.158843	-2.02294	0.0430791	0.0841039	-0.522559	0.15903	-3.28591	0.00101655	0.00309483
MM_RS03285	mmazei	CDS	Energy_production_and_conversion	6	6	7	8	1	2	28.0856	0.319772	0.303628	1.05317	0.292262	0.737128	-0.632188	0.394879	-1.60097	0.109384	0.1823	-0.95196	0.396413	-2.40143	0.0163309	0.0358718
MM_RS03290	mmazei	CDS	Function_Unknown	4	5	5	6	1	2	41.6655	0.247457	0.262387	0.943101	0.345629	0.777795	-0.474414	0.326999	-1.45081	0.146832	0.231415	-0.721871	0.329482	-2.19093	0.0284572	0.0580922
MM_RS03295	mmazei	CDS	Function_Unknown	4	4	3	6	1	1	34.4729	0.222221	0.282449	0.786763	0.431421	0.82159	-0.342167	0.34642	-0.987724	0.323288	0.439648	-0.564388	0.349745	-1.61371	0.10659	0.177763
MM_RS03300	mmazei	CDS	Function_Unknown	3	2	3	4	1	2	43.9479	0.482695	0.265587	1.81747	0.0691459	0.384657	0.362683	0.301458	1.20309	0.22894	0.332228	-0.120012	0.299965	-0.400088	0.689092	0.773347
MM_RS03305	mmazei	CDS	Energy_production_and_conversion	1	1	1	1	0	0	19.2758	0.120555	0.366617	0.328833	0.742282	0.932326	0.0726826	0.420921	0.172675	0.862907	0.908595	-0.0478729	0.428766	-0.111653	0.911099	0.942437
MM_RS03310	mmazei	CDS	not_classified	1	1	1	1	0	0	42.504	0.244925	0.284759	0.860115	0.389726	0.797066	0.176321	0.319109	0.552544	0.580576	0.684151	-0.068604	0.322001	-0.213055	0.831284	0.879051
MM_RS03315	mmazei	CDS	Function_Unknown	1	1	1	1	0	0	25.6457	0.371126	0.321124	1.15571	0.2478	0.694472	0.238196	0.370991	0.642052	0.520839	0.631719	-0.13293	0.371814	-0.357518	0.720704	0.799969
MM_RS03320	mmazei	CDS	Energy_production_and_conversion	1	1	1	2	0	0	24.3238	0.649049	0.323343	2.00731	0.0447169	0.31418	0.0592697	0.394664	0.150178	0.880624	0.921219	-0.589779	0.388963	-1.51629	0.129447	0.20882
MM_RS03325	mmazei	CDS	Function_Unknown	1	1	1	1	1	2	39.1243	-0.0900365	0.323966	-0.277919	0.781074	0.948515	1.72708	0.298886	5.77837	7.54272e-09	5.00907e-08	1.81711	0.316835	5.73519	9.74003e-09	6.28232e-08
MM_RS03330	mmazei	CDS	Energy_production_and_conversion	1	2	1	2	1	2	20.8197	0.190431	0.406573	0.46838	0.639513	0.90277	1.33755	0.402919	3.31965	0.000901292	0.00282054	1.14712	0.411138	2.79011	0.00526901	0.013322
MM_RS03335	mmazei	CDS	Energy_production_and_conversion	0	0	0	0	2	2	18.9914	0.0240343	0.601564	0.039953	0.968131	0.99486	3.48543	0.488902	7.12911	1.01023e-12	1.01148e-11	3.4614	0.523321	6.6143	3.73306e-11	3.13832e-10
MM_RS03340	mmazei	CDS	Secondary_Structure	0	0	0	0	1	1	34.1896	-0.142741	0.512521	-0.278507	0.780623	0.948515	3.61735	0.412107	8.7777	1.66851e-18	2.71519e-17	3.76009	0.452026	8.31831	8.92292e-17	1.26946e-15
MM_RS03345	mmazei	CDS	not_classified	1	1	0	1	0	1	9.75902	-0.605871	0.512776	-1.18155	0.237383	NA	0.35892	0.518936	0.691645	0.48916	0.60281	0.964791	0.564949	1.70775	0.0876831	0.150436
MM_RS03350	mmazei	CDS	not_classified	1	1	1	2	0	0	11.6391	-0.163507	0.451449	-0.362182	0.717216	NA	-0.312643	0.527138	-0.593095	0.553118	0.661185	-0.149136	0.544435	-0.273928	0.78414	0.848358
MM_RS03355	mmazei	CDS	Energy_production_and_conversion	2	2	1	2	0	0	51.9533	-0.117244	0.243291	-0.481907	0.629872	0.901947	-1.11397	0.318064	-3.50236	0.000461154	0.001534	-0.996731	0.324404	-3.0725	0.00212277	0.00597573
MM_RS03360	mmazei	CDS	Intracellular_trafficing_and_secretion	1	1	1	1	0	1	20.9608	-0.322209	0.354338	-0.909326	0.363178	0.785421	-0.277461	0.405883	-0.683599	0.494228	0.606216	0.0447482	0.424344	0.105453	0.916017	0.946465
MM_RS03365	mmazei	CDS	not_classified	2	1	1	2	1	1	66.6302	-0.253637	0.242327	-1.04667	0.29525	0.739538	0.843752	0.241306	3.49661	0.000471213	0.00156605	1.09739	0.254602	4.31022	1.63095e-05	6.87901e-05
MM_RS03370	mmazei	CDS	Amino_Acid_metabolis_and_transport	1	1	1	1	0	0	15.7682	-0.151895	0.371169	-0.409235	0.682367	NA	-1.83699	0.572264	-3.21003	0.0013272	0.00400759	-1.68509	0.581574	-2.89746	0.00376192	0.00993243
MM_RS03375	mmazei	CDS	Cell_wall_membrane_envelop_biogenesis	1	1	0	0	0	0	34.6221	-0.771087	0.298376	-2.58428	0.00975822	0.13035	-1.76621	0.402879	-4.38396	1.1654e-05	5.20004e-05	-0.995119	0.418785	-2.37621	0.0174917	0.0382399
MM_RS03380	mmazei	CDS	Cell_wall_membrane_envelop_biogenesis	1	1	1	1	0	0	61.2721	-0.331091	0.217955	-1.51908	0.128742	0.521719	-2.46526	0.36629	-6.73034	1.69267e-11	1.48722e-10	-2.13417	0.372107	-5.73537	9.73002e-09	6.28232e-08
MM_RS03385	mmazei	CDS	Cell_wall_membrane_envelop_biogenesis	2	2	1	2	0	0	65.637	-0.096026	0.22476	-0.427237	0.669207	0.915112	-1.26981	0.298055	-4.26033	2.04126e-05	8.63126e-05	-1.17379	0.303158	-3.87186	0.000108006	0.000397923
MM_RS03390	mmazei	CDS	Cell_wall_membrane_envelop_biogenesis	0	0	0	0	0	0	13.3807	0.106228	0.41631	0.255165	0.798596	NA	-0.713361	0.53349	-1.33716	0.181171	0.274765	-0.819588	0.540774	-1.51558	0.129624	0.208924
MM_RS03395	mmazei	CDS	Cell_wall_membrane_envelop_biogenesis	0	0	0	0	0	0	14.1643	-0.0648351	0.393778	-0.164649	0.86922	NA	-1.26301	0.547935	-2.30503	0.0211648	0.0459171	-1.19817	0.557658	-2.14858	0.0316678	0.063836
MM_RS03400	mmazei	CDS	Cell_wall_membrane_envelop_biogenesis	1	1	0	1	0	0	22.443	-0.547577	0.355056	-1.54223	0.123018	0.509008	0.0269372	0.3791	0.0710556	0.943353	0.959699	0.574514	0.406606	1.41295	0.15767	0.244449
MM_RS03405	mmazei	CDS	Cell_wall_membrane_envelop_biogenesis	1	1	0	1	0	1	32.269	-1.15026	0.325476	-3.53407	0.000409213	0.0116518	0.0487156	0.318931	0.152746	0.878598	0.919619	1.19897	0.362158	3.31063	0.000930853	0.00286458
MM_RS03410	mmazei	CDS	Cell_wall_membrane_envelop_biogenesis	2	2	1	1	0	1	37.722	-0.793962	0.28605	-2.7756	0.00550996	0.0800238	-0.568638	0.320988	-1.77152	0.0764736	0.136523	0.225324	0.344191	0.654648	0.512695	0.62089
MM_RS03415	mmazei	CDS	Cell_wall_membrane_envelop_biogenesis	1	1	0	1	0	0	31.8399	-0.903072	0.313275	-2.88268	0.00394303	0.0618951	-0.256986	0.331722	-0.774703	0.438515	0.554743	0.646086	0.362918	1.78025	0.0750343	0.131916
MM_RS03420	mmazei	CDS	Amino_Acid_metabolis_and_transport	1	1	1	1	0	0	40.014	0.165492	0.277383	0.59662	0.550761	0.867334	-0.959142	0.362443	-2.64633	0.00813712	0.0200661	-1.12463	0.365705	-3.07525	0.00210325	0.00593887
MM_RS03425	mmazei	CDS	Inorganic_ion_transport_and_metabolism	1	2	1	1	0	0	42.1896	-0.000876989	0.284219	-0.00308561	0.997538	0.997999	-1.20942	0.371308	-3.25718	0.00112526	0.00346573	-1.20854	0.376268	-3.21191	0.00131858	0.0039239
MM_RS03430	mmazei	CDS	Cell_wall_membrane_envelop_biogenesis	1	1	1	1	0	0	35.2379	0.149131	0.282883	0.527182	0.598067	0.88222	-1.04883	0.380199	-2.75864	0.00580427	0.0149825	-1.19796	0.383865	-3.12079	0.00180367	0.00517831
MM_RS03435	mmazei	CDS	Cell_wall_membrane_envelop_biogenesis	1	1	1	1	0	0	35.0149	0.499555	0.273798	1.82454	0.0680702	0.384657	-0.778595	0.371919	-2.09345	0.0363089	0.0727161	-1.27815	0.370483	-3.44996	0.000560679	0.00180658
MM_RS03440	mmazei	CDS	Cell_wall_membrane_envelop_biogenesis	1	1	1	1	0	0	45.2255	0.0476295	0.257032	0.185306	0.852989	0.96453	-0.467304	0.312105	-1.49726	0.134325	0.215467	-0.514933	0.317671	-1.62096	0.105026	0.175947
MM_RS03445	mmazei	CDS	Secondary_Structure	1	1	1	1	0	0	21.4516	-0.00303223	0.34864	-0.00869733	0.993061	0.997474	-0.0758853	0.402752	-0.188417	0.85055	0.899167	-0.072853	0.413121	-0.176348	0.860021	0.900174
MM_RS03450	mmazei	CDS	Transcription	0	0	0	0	0	0	1.76516	-0.479084	0.873825	-0.54826	0.583513	NA	-0.945396	0.962376	-0.982356	0.325924	0.44242	-0.466312	0.982911	-0.47442	0.635201	0.727883
MM_RS03455	mmazei	CDS	Energy_production_and_conversion	3	3	3	4	0	0	80.3834	0.265719	0.198941	1.33567	0.181658	0.621917	-2.24177	0.334529	-6.70127	2.06613e-11	1.79404e-10	-2.50749	0.335463	-7.47472	7.73679e-14	8.28715e-13
MM_RS03460	mmazei	CDS	Energy_production_and_conversion	2	2	2	4	0	0	117.407	0.425781	0.186616	2.28159	0.0225138	0.215574	-1.71795	0.269792	-6.36768	1.91911e-10	1.53321e-09	-2.14373	0.269679	-7.94918	1.87758e-15	2.35429e-14
MM_RS03465	mmazei	CDS	not_classified	0	0	0	1	0	0	13.1761	-0.0813376	0.408801	-0.198966	0.842289	NA	-0.800643	0.525594	-1.52331	0.127681	0.206692	-0.719305	0.537757	-1.3376	0.181026	0.27477
MM_RS03470	mmazei	tRNA	not_classified	396	519	593	316	349	581	2026.23	0.148426	0.427213	0.347429	0.728269	0.92923	1.29172	0.427182	3.02382	0.00249605	0.00707501	1.1433	0.42728	2.67576	0.0074561	0.0181687
MM_RS03475	mmazei	CDS	Transcription	2	4	2	3	7	11	169.056	-0.289343	0.269541	-1.07347	0.283061	0.73096	2.74992	0.244546	11.245	2.45158e-29	7.94112e-28	3.03926	0.257661	11.7956	4.1143e-32	1.60198e-30
MM_RS03480	mmazei	CDS	Energy_production_and_conversion	0	0	0	0	1	1	15.7475	-0.705663	0.561256	-1.25729	0.208648	NA	2.34256	0.444965	5.2646	1.40496e-07	8.18416e-07	3.04823	0.530818	5.74251	9.32847e-09	6.075e-08
MM_RS03485	mmazei	CDS	Amino_Acid_metabolis_and_transport	4	4	5	6	2	3	211.852	0.491815	0.202991	2.42284	0.0153998	0.170898	0.635174	0.211057	3.0095	0.00261682	0.00738339	0.143359	0.210524	0.680965	0.495893	0.605983
MM_RS03490	mmazei	CDS	Amino_Acid_metabolis_and_transport	2	2	2	4	0	1	45.4166	0.332296	0.265582	1.2512	0.210861	0.666137	-0.599967	0.332589	-1.80393	0.0712422	0.128236	-0.932263	0.333601	-2.79455	0.00519725	0.013159
MM_RS03495	mmazei	CDS	Amino_Acid_metabolis_and_transport	3	3	2	5	0	1	174.221	0.432954	0.212407	2.03832	0.0415181	0.299484	-0.807034	0.242269	-3.33115	0.000864866	0.00271294	-1.23999	0.242146	-5.12083	3.0419e-07	1.64744e-06
MM_RS03500	mmazei	CDS	Amino_Acid_metabolis_and_transport	8	9	10	18	2	2	521.212	0.674319	0.163873	4.1149	3.87345e-05	0.00164356	-0.902	0.180221	-5.00496	5.58751e-07	3.02166e-06	-1.57632	0.179615	-8.77608	1.69264e-18	2.75819e-17
MM_RS03505	mmazei	CDS	Function_Unknown	0	0	0	0	0	0	11.3057	0.0431106	0.446043	0.0966511	0.923003	NA	-0.312656	0.535706	-0.583633	0.559467	0.665424	-0.355766	0.546594	-0.650878	0.515125	0.622086
MM_RS03510	mmazei	CDS	Carbohydrate_metabolism_and_transport	1	2	2	2	1	1	70.4336	0.273389	0.22395	1.22076	0.222178	0.675025	0.0351029	0.255859	0.137196	0.890876	0.927223	-0.238286	0.257662	-0.924802	0.355069	0.465605
MM_RS03515	mmazei	CDS	Post-translational_modification_protein_turnover_chaperone_functions	8	8	7	14	1	1	91.706	0.354088	0.21757	1.62747	0.103638	0.466852	-2.31455	0.341087	-6.78579	1.15452e-11	1.04415e-10	-2.66864	0.34139	-7.81697	5.41094e-15	6.37423e-14
MM_RS03520	mmazei	CDS	Function_Unknown	4	4	3	6	0	0	126.661	0.236715	0.208637	1.13458	0.256551	0.704538	-2.53785	0.316222	-8.02552	1.01096e-15	1.31212e-14	-2.77457	0.316983	-8.75304	2.07681e-18	3.36935e-17
MM_RS03525	mmazei	CDS	Coenzyme_metabolis	3	3	4	4	6	10	469.881	0.564505	0.257545	2.19187	0.0283889	0.24973	2.68644	0.253896	10.5809	3.65614e-26	1.04031e-24	2.12194	0.25309	8.38412	5.11077e-17	7.38466e-16
MM_RS03530	mmazei	CDS	Function_Unknown	2	2	3	4	3	6	95.7377	0.505572	0.254572	1.98597	0.0470365	0.324162	2.17282	0.244854	8.87397	7.05827e-19	1.19764e-17	1.66725	0.242763	6.8678	6.51988e-12	5.90397e-11
MM_RS03535	mmazei	CDS	Function_Unknown	1	2	2	2	1	2	33.4854	0.135446	0.330743	0.409519	0.682159	0.915112	0.812721	0.342915	2.37004	0.0177863	0.0396813	0.677276	0.349624	1.93715	0.0527268	0.0981069
MM_RS03540	mmazei	CDS	Function_Unknown	2	2	2	3	1	3	126.091	0.0458237	0.203098	0.225623	0.821495	0.95896	1.01045	0.204552	4.93984	7.81849e-07	4.14929e-06	0.964631	0.209231	4.61036	4.01979e-06	1.86799e-05
MM_RS03545	mmazei	CDS	Function_Unknown	5	5	4	6	1	1	89.1214	0.0363246	0.193751	0.18748	0.851284	0.963987	-1.21204	0.258525	-4.68831	2.75474e-06	1.36776e-05	-1.24837	0.261774	-4.76888	1.85251e-06	9.0045e-06
MM_RS03550	mmazei	CDS	not_classified	0	0	0	0	0	0	3.76249	-0.0985442	0.728418	-0.135285	0.892386	NA	0.576372	0.756048	0.762348	0.445853	0.561337	0.674916	0.782107	0.862945	0.388168	0.498034
MM_RS03555	mmazei	CDS	Amino_Acid_metabolis_and_transport	0	0	0	0	0	0	8.57357	-0.0848005	0.501895	-0.168961	0.865828	NA	-0.0431991	0.572046	-0.0755168	0.939803	0.957931	0.0416013	0.590373	0.0704661	0.943823	0.963355
MM_RS03560	mmazei	CDS	not_classified	1	1	1	1	0	1	8.48532	-0.331391	0.546796	-0.60606	0.544475	NA	0.598763	0.555059	1.07874	0.280705	0.391231	0.930154	0.590241	1.57589	0.115052	0.189061
MM_RS03565	mmazei	CDS	not_classified	6	6	5	6	0	1	40.8976	-0.123822	0.265446	-0.466467	0.640881	0.90277	-1.91064	0.402989	-4.74118	2.12479e-06	1.07079e-05	-1.78682	0.408662	-4.37237	1.22906e-05	5.32975e-05
MM_RS03570	mmazei	CDS	Energy_production_and_conversion	2	2	1	2	0	0	144.536	-0.223645	0.205533	-1.08812	0.27654	0.725373	-0.806256	0.232124	-3.47338	0.000513944	0.00168823	-0.582611	0.236297	-2.46559	0.0136787	0.0309844
MM_RS03575	mmazei	CDS	Energy_production_and_conversion	1	1	0	0	0	0	10.8959	-0.668488	0.455507	-1.46757	0.142221	NA	-0.555145	0.524522	-1.05838	0.289881	0.401149	0.113343	0.560169	0.202337	0.839654	0.885118
MM_RS03580	mmazei	CDS	Energy_production_and_conversion	1	1	1	1	1	1	69.6221	-0.0244347	0.250505	-0.0975415	0.922296	0.980743	1.0953	0.249116	4.39673	1.09895e-05	4.93326e-05	1.11973	0.257558	4.34749	1.37705e-05	5.87508e-05
MM_RS03585	mmazei	CDS	Cell_cycle_control_and_mitosis	1	1	1	1	0	1	27.4711	-0.255853	0.3489	-0.733313	0.463368	0.843043	0.741261	0.35125	2.11036	0.0348278	0.0700532	0.997114	0.371245	2.68587	0.0072342	0.0176746
MM_RS03590	mmazei	CDS	Energy_production_and_conversion	1	1	1	1	1	1	70.2573	0.0496977	0.231692	0.214499	0.830158	0.960335	0.838317	0.238038	3.52177	0.000428674	0.0014389	0.788619	0.244639	3.22361	0.00126586	0.00377585
MM_RS03595	mmazei	CDS	Energy_production_and_conversion	1	1	1	2	1	1	112.186	0.349841	0.192095	1.82119	0.0685787	0.384657	0.865489	0.201476	4.29574	1.74113e-05	7.48017e-05	0.515648	0.202235	2.54974	0.0107803	0.0252062
MM_RS03600	mmazei	CDS	Tranlsation	4	5	3	4	1	1	137.002	-0.344957	0.183129	-1.88368	0.0596083	0.366078	-0.941394	0.215585	-4.3667	1.2614e-05	5.59461e-05	-0.596437	0.221216	-2.69618	0.00701407	0.0171821
MM_RS03605	mmazei	CDS	Function_Unknown	4	4	2	3	1	1	131.545	-0.429405	0.173064	-2.48119	0.0130944	0.156497	-1.18871	0.214002	-5.55469	2.78112e-08	1.77063e-07	-0.759307	0.220396	-3.44519	0.000570656	0.00183553
MM_RS03610	mmazei	CDS	Transcription	8	7	5	7	2	3	135.53	-0.278144	0.184097	-1.51086	0.130825	0.523299	-0.26796	0.202627	-1.32243	0.186025	0.280746	0.0101841	0.208816	0.0487708	0.961102	0.973437
MM_RS03615	mmazei	CDS	Function_Unknown	5	4	4	4	2	3	95.7118	-0.153976	0.224922	-0.684576	0.493612	0.851518	0.115479	0.240004	0.481155	0.630407	0.72712	0.269455	0.246399	1.09357	0.274142	0.382372
MM_RS03620	mmazei	CDS	Post-translational_modification_protein_turnover_chaperone_functions	12	12	7	13	1	2	218.197	-0.251106	0.177563	-1.41418	0.157308	0.577003	-1.68661	0.216469	-7.79147	6.62333e-15	8.03269e-14	-1.43551	0.219271	-6.54672	5.88133e-11	4.84522e-10
MM_RS03625	mmazei	CDS	Function_Unknown	4	4	2	2	0	1	198.232	-0.739043	0.200025	-3.69476	0.000220092	0.00721636	-1.52987	0.227999	-6.70999	1.94634e-11	1.70201e-10	-0.790831	0.233489	-3.38701	0.000706587	0.00223009
MM_RS03630	mmazei	CDS	Function_Unknown	2	3	2	3	1	1	66.8286	-0.0033247	0.221081	-0.0150384	0.988002	0.997218	-0.103491	0.252559	-0.409769	0.681975	0.769947	-0.100166	0.258433	-0.38759	0.69832	0.780195
MM_RS03635	mmazei	CDS	Cell_cycle_control_and_mitosis	7	7	6	7	1	1	244.28	0.0478695	0.174685	0.274033	0.784059	0.948809	-1.84458	0.218892	-8.42689	3.54961e-17	5.1693e-16	-1.89245	0.220202	-8.59415	8.38869e-18	1.29291e-16
MM_RS03640	mmazei	CDS	Coenzyme_metabolis	1	1	0	1	0	0	28.3683	-0.0992271	0.308203	-0.321954	0.747488	0.933808	-1.12554	0.410459	-2.74214	0.006104	0.015647	-1.02631	0.418587	-2.45184	0.0142126	0.0320174
MM_RS03645	mmazei	CDS	not_classified	1	1	0	1	0	0	12.6798	0.0140266	0.427536	0.0328081	0.973828	NA	0.0636134	0.48797	0.130363	0.896279	0.929968	0.0495868	0.501146	0.0989467	0.921181	0.949679
MM_RS03650	mmazei	CDS	not_classified	4	3	1	3	0	1	21.1908	-0.820086	0.342618	-2.39359	0.0166845	0.180526	-1.5001	0.454363	-3.30154	0.000961554	0.00299645	-0.680013	0.477932	-1.42282	0.154787	0.240969
MM_RS03655	mmazei	CDS	Energy_production_and_conversion	4	4	4	6	1	1	285.395	0.360145	0.168997	2.13107	0.0330836	0.269147	-0.955501	0.19407	-4.92349	8.50151e-07	4.48677e-06	-1.31565	0.194256	-6.77276	1.2635e-11	1.10489e-10
MM_RS03660	mmazei	CDS	Energy_production_and_conversion	0	0	0	0	0	0	18.6318	-0.057871	0.394401	-0.146731	0.883344	0.97429	0.807613	0.403429	2.00187	0.0452986	0.0875442	0.865484	0.420459	2.05843	0.0395492	0.0769555
MM_RS03665	mmazei	CDS	Carbohydrate_metabolism_and_transport	0	0	0	0	0	0	14.945	-0.176479	0.403174	-0.437725	0.661586	NA	-0.24126	0.468199	-0.515295	0.606347	0.707309	-0.064781	0.485035	-0.133559	0.893751	0.927713
MM_RS03670	mmazei	CDS	Carbohydrate_metabolism_and_transport	0	0	0	0	0	0	19.5711	0.0974135	0.398664	0.24435	0.80696	0.95372	1.13651	0.399407	2.84549	0.00443436	0.0118517	1.03909	0.411466	2.52534	0.0115585	0.0267721
MM_RS03675	mmazei	CDS	Tranlsation	1	1	1	2	0	0	21.6514	0.268711	0.337238	0.796799	0.425568	0.818255	-0.75127	0.446115	-1.68403	0.092176	0.159401	-1.01998	0.448793	-2.27272	0.0230431	0.0484574
MM_RS03680	mmazei	CDS	Cell_cycle_control_and_mitosis	3	4	3	5	0	0	43.0131	0.174399	0.255583	0.682356	0.495014	0.851518	-1.94814	0.407637	-4.77911	1.76069e-06	8.90942e-06	-2.12254	0.409922	-5.17792	2.24378e-07	1.23692e-06
MM_RS03685	mmazei	CDS	Function_Unknown	4	4	4	5	0	1	84.044	0.0727396	0.196427	0.370314	0.711149	0.926622	-1.7751	0.292414	-6.07052	1.275e-09	9.39485e-09	-1.84784	0.294973	-6.26445	3.74149e-10	2.87132e-09
MM_RS03690	mmazei	CDS	not_classified	1	2	1	2	0	0	12.3562	-0.097333	0.420653	-0.231386	0.817015	NA	-1.06944	0.560733	-1.90721	0.056493	0.105273	-0.972104	0.572369	-1.69839	0.0894348	0.153086
MM_RS03695	mmazei	CDS	Tranlsation	3	3	3	3	1	1	165.082	0.191029	0.197767	0.965928	0.33408	0.768853	-0.164937	0.216075	-0.763331	0.445266	0.56079	-0.355965	0.217542	-1.63631	0.101776	0.171044
MM_RS03700	mmazei	CDS	Coenzyme_metabolis	1	1	1	2	0	0	43.1354	0.412651	0.275861	1.49586	0.134689	0.532846	-0.842088	0.358101	-2.35154	0.0186959	0.0414358	-1.25474	0.358017	-3.50469	0.000457138	0.00150307
MM_RS03705	mmazei	CDS	not_classified	2	2	1	1	2	3	33.0554	-0.544381	0.37522	-1.45083	0.146827	0.561367	1.81061	0.324978	5.57148	2.52584e-08	1.61925e-07	2.35499	0.366301	6.42911	1.28353e-10	1.0389e-09
MM_RS03710	mmazei	tRNA	not_classified	2889	2843	2559	1464	2075	2386	10499.3	-0.335961	0.489141	-0.686838	0.492185	0.851518	0.95185	0.489126	1.94602	0.0516522	0.0974306	1.28781	0.489169	2.63265	0.00847215	0.0203894
MM_RS03715	mmazei	tRNA	not_classified	645	745	722	383	511	697	2827.3	-0.159719	0.439705	-0.363241	0.716425	0.927041	1.09443	0.439651	2.48932	0.0127988	0.0298317	1.25415	0.439795	2.85167	0.00434904	0.011234
MM_RS03720	mmazei	tRNA	not_classified	4154	3982	4114	2005	3299	3495	15811.2	-0.220823	0.539604	-0.409232	0.682369	0.915112	1.04179	0.539596	1.93069	0.0535216	0.100445	1.26262	0.539617	2.33984	0.0192922	0.0416833
MM_RS03725	mmazei	CDS	Replication_and_repair	0	0	0	0	0	0	17.5035	-0.329881	0.377596	-0.873634	0.382318	0.796265	-0.359407	0.439263	-0.818203	0.413241	0.531125	-0.0295255	0.459273	-0.0642873	0.948741	0.966243
MM_RS03730	mmazei	CDS	Function_Unknown	0	0	0	0	0	1	19.468	-0.162591	0.482425	-0.337028	0.736096	0.932326	2.22494	0.422739	5.26315	1.4161e-07	8.23608e-07	2.38753	0.45584	5.23764	1.62642e-07	9.06044e-07
MM_RS03735	mmazei	CDS	Function_Unknown	0	0	0	0	0	1	19.7023	0.00324519	0.416685	0.0077881	0.993786	0.997474	1.09267	0.415298	2.63105	0.00851211	0.020783	1.08943	0.43005	2.53326	0.0113009	0.0263568
MM_RS03740	mmazei	CDS	Amino_Acid_metabolis_and_transport	3	4	4	6	15	22	682.336	0.39997	0.170822	2.34145	0.019209	0.196256	3.73441	0.15875	23.5238	2.32792e-122	1.72219e-119	3.33444	0.158821	20.995	7.28907e-98	2.29997e-95
MM_RS03745	mmazei	CDS	Carbohydrate_metabolism_and_transport	4	4	3	5	15	22	1028.09	0.217836	0.163189	1.33487	0.181919	0.621917	3.6114	0.154397	23.3903	5.35998e-121	3.30443e-118	3.39356	0.155781	21.7842	3.27434e-105	1.34576e-102
MM_RS03750	mmazei	CDS	not_classified	3	4	2	4	5	9	296.237	-0.141911	0.191732	-0.740149	0.45921	0.841431	2.19793	0.180849	12.1534	5.50341e-34	2.18894e-32	2.33984	0.18679	12.5266	5.33916e-36	2.46869e-34
MM_RS03755	mmazei	CDS	Transcription; Replication_and_repair; Signal_Transduction	0	1	0	0	1	2	14.4177	-0.350968	0.60781	-0.57743	0.563649	NA	2.59693	0.512677	5.06542	4.0749e-07	2.22317e-06	2.9479	0.567654	5.19312	2.068e-07	1.14514e-06
MM_RS03760	mmazei	CDS	Energy_production_and_conversion	1	1	0	1	0	0	24.6138	0.150665	0.323869	0.465205	0.641785	0.90277	-0.192756	0.387417	-0.49754	0.618809	0.717771	-0.343421	0.393143	-0.873525	0.382377	0.492141
MM_RS03765	mmazei	CDS	Cell_cycle_control_and_mitosis	0	0	0	0	0	0	4.36294	0.490113	0.696239	0.703944	0.481468	NA	0.911188	0.737439	1.23561	0.216603	0.317187	0.421075	0.732895	0.574537	0.565605	0.667359
MM_RS03770	mmazei	CDS	Transcription	0	0	0	0	0	0	2.07096	0.614762	0.944561	0.650844	0.515147	NA	1.95605	0.931477	2.09995	0.0357335	0.0716025	1.34129	0.919758	1.45831	0.144755	0.228045
MM_RS03775	mmazei	CDS	Transcription	0	0	0	0	0	0	1.64481	-0.565017	0.988542	-0.571566	0.567616	NA	1.31105	0.955105	1.37268	0.169853	0.260592	1.87607	0.992689	1.88988	0.0587735	0.107319
MM_RS03780	mmazei	CDS	Energy_production_and_conversion	0	0	0	0	0	0	17.4339	0.457903	0.520717	0.879371	0.3792	0.796265	2.814	0.465326	6.04738	1.47224e-09	1.07413e-08	2.3561	0.461388	5.10654	3.28107e-07	1.76662e-06
MM_RS03785	mmazei	CDS	Energy_production_and_conversion	1	1	1	1	1	1	51.964	0.140819	0.290206	0.485239	0.627507	0.901947	1.58445	0.280205	5.65459	1.56215e-08	1.01554e-07	1.44363	0.287361	5.02374	5.06748e-07	2.68547e-06
MM_RS03790	mmazei	CDS	Energy_production_and_conversion	0	0	0	0	0	1	35.2576	0.573056	0.422002	1.35794	0.174481	0.611682	3.22529	0.372914	8.64889	5.20011e-18	8.11612e-17	2.65223	0.362938	7.30769	2.71779e-13	2.74675e-12
MM_RS03795	mmazei	CDS	Energy_production_and_conversion	0	0	0	0	0	1	35.0071	0.399902	0.37001	1.08079	0.279791	0.727109	2.34156	0.343017	6.82636	8.70932e-12	8.01388e-11	1.94166	0.343153	5.65828	1.52894e-08	9.56943e-08
MM_RS03800	mmazei	CDS	Inorganic_ion_transport_and_metabolism	0	0	0	0	0	0	10.2277	0.229513	0.628441	0.36521	0.714955	NA	2.52813	0.56355	4.48609	7.25436e-06	3.34587e-05	2.29862	0.576789	3.9852	6.74225e-05	0.000256844
MM_RS03805	mmazei	CDS	Inorganic_ion_transport_and_metabolism	0	0	0	0	0	0	10.1426	0.779208	0.662836	1.17557	0.239768	NA	3.12326	0.602606	5.18293	2.18424e-07	1.23163e-06	2.34406	0.569626	4.11508	3.87049e-05	0.000154111
MM_RS03810	mmazei	CDS	Amino_Acid_metabolis_and_transport	0	0	0	0	0	0	16.1288	0.171812	0.491645	0.349463	0.726741	NA	2.15205	0.44892	4.79383	1.6363e-06	8.35621e-06	1.98023	0.462692	4.27981	1.87055e-05	7.79183e-05
MM_RS03815	mmazei	CDS	Cell_motility; Signal_Transduction	0	0	0	0	0	0	30.604	-0.140324	0.312595	-0.448899	0.653504	0.909763	0.189435	0.341152	0.555281	0.578703	0.683029	0.329759	0.354098	0.931265	0.351716	0.462002
MM_RS03820	mmazei	CDS	Secondary_Structure	0	1	0	1	0	0	15.2371	-0.174438	0.377315	-0.462315	0.643856	NA	-1.41942	0.53778	-2.63941	0.00830498	0.0203445	-1.24499	0.549209	-2.26687	0.0233982	0.0489813
MM_RS03825	mmazei	CDS	Amino_Acid_metabolis_and_transport	0	0	0	0	0	0	3.68573	-0.311985	0.720334	-0.433112	0.664933	NA	0.14863	0.76596	0.194045	0.846141	0.896042	0.460616	0.799288	0.576283	0.564424	0.666604
MM_RS03830	mmazei	CDS	Inorganic_ion_transport_and_metabolism	0	0	0	0	0	0	9.09479	1.53275	0.619824	2.47288	0.0134028	NA	2.64286	0.617478	4.28009	1.86818e-05	7.98888e-05	1.11011	0.536921	2.06755	0.0386826	0.0755875
MM_RS03835	mmazei	CDS	not_classified	0	0	0	0	0	0	3.10527	-0.776342	0.938398	-0.827306	0.408063	NA	2.14177	0.825446	2.59468	0.00946788	0.0228154	2.91811	0.913632	3.19397	0.00140333	0.00413618
MM_RS03840	mmazei	CDS	Function_Unknown	0	0	0	0	0	0	1.63582	0.827919	0.919304	0.900593	0.367805	NA	0.589459	0.976166	0.603852	0.545942	0.654388	-0.23846	0.963016	-0.247618	0.80443	0.860707
MM_RS03845	mmazei	CDS	not_classified	0	0	0	0	0	0	1.06414	0.20438	1.0103	0.202296	0.839685	NA	0.826571	1.0177	0.812197	0.416679	0.534429	0.622191	1.02041	0.609745	0.542031	0.646348
MM_RS03850	mmazei	CDS	Function_Unknown	0	0	0	0	0	0	4.99434	0.343547	0.707637	0.485485	0.627332	NA	1.34292	0.710993	1.88879	0.0589196	0.10919	0.999371	0.71439	1.39891	0.161839	0.249538
MM_RS03855	mmazei	CDS	Post-translational_modification_protein_turnover_chaperone_functions	0	1	1	1	0	1	8.3884	0.583839	0.550865	1.05986	0.289209	NA	1.13281	0.579478	1.95488	0.0505967	0.0956347	0.548973	0.570526	0.962222	0.335938	0.445709
MM_RS03860	mmazei	CDS	Function_Unknown	1	1	1	1	1	1	19.1476	0.39611	0.41343	0.958107	0.338009	0.773946	1.42234	0.414672	3.43003	0.000603514	0.00194291	1.02623	0.414968	2.47303	0.0133974	0.0304779
MM_RS03865	mmazei	CDS	not_classified	0	0	0	1	0	0	20.7801	-0.047293	0.330086	-0.143275	0.886073	0.974419	-1.2563	0.465889	-2.69655	0.00700613	0.0176799	-1.209	0.474057	-2.55033	0.0107621	0.0251796
MM_RS03875	mmazei	CDS	Signal_Transduction	0	0	0	0	0	0	12.1832	-0.192425	0.515665	-0.373159	0.70903	NA	1.54173	0.476943	3.23252	0.00122701	0.00374482	1.73416	0.511959	3.3873	0.000705852	0.00222967
MM_RS03880	mmazei	CDS	Inorganic_ion_transport_and_metabolism	0	0	0	0	0	0	6.74571	-0.161957	0.631985	-0.256266	0.797745	NA	1.03448	0.622705	1.66127	0.0966586	0.165507	1.19644	0.654429	1.82822	0.0675167	0.121059
MM_RS03885	mmazei	CDS	Function_Unknown	0	0	0	1	0	0	7.602	0.415419	0.556982	0.745838	0.455765	NA	0.474108	0.617287	0.768051	0.442457	0.558393	0.0586888	0.61682	0.0951473	0.924198	0.951463
MM_RS03890	mmazei	CDS	not_classified	0	0	0	0	0	0	19.7786	0.441186	0.368383	1.19763	0.231062	0.685113	0.704348	0.403684	1.7448	0.0810194	0.142982	0.263162	0.40246	0.653885	0.513186	0.621163
MM_RS03895	mmazei	CDS	Cell_wall_membrane_envelop_biogenesis	1	1	1	1	0	0	24.1043	0.260047	0.320458	0.811485	0.417087	0.815349	-0.883022	0.43221	-2.04304	0.0410485	0.0806794	-1.14307	0.434803	-2.62894	0.00856522	0.0206
MM_RS03900	mmazei	CDS	not_classified	0	0	0	0	0	0	4.69938	-0.586515	0.646658	-0.906994	0.36441	NA	-0.819661	0.751812	-1.09025	0.275604	0.384992	-0.233146	0.784897	-0.297041	0.766435	0.836296
MM_RS03905	mmazei	CDS	Replication_and_repair	15	16	6	9	2	3	708.108	-0.980237	0.136652	-7.17323	7.325e-13	1.13224e-10	-1.15559	0.14425	-8.01104	1.13739e-15	1.46593e-14	-0.175354	0.147592	-1.1881	0.234795	0.339416
MM_RS03910	mmazei	CDS	Secondary_Structure	0	0	0	1	0	0	14.9307	0.46134	0.418248	1.10303	0.270014	NA	0.821399	0.45281	1.814	0.0696772	0.125786	0.360059	0.450593	0.799078	0.424245	0.535957
MM_RS03915	mmazei	CDS	Amino_Acid_metabolis_and_transport	0	0	0	0	0	0	7.4458	-0.379451	0.599188	-0.633276	0.526553	NA	0.991199	0.577376	1.71673	0.0860286	0.150033	1.37065	0.622932	2.20032	0.0277841	0.0568436
MM_RS03920	mmazei	CDS	Amino_Acid_metabolis_and_transport	0	0	0	1	0	0	28.6314	0.161631	0.313304	0.515891	0.60593	0.887139	-0.590465	0.392001	-1.50628	0.131994	0.212651	-0.752096	0.396392	-1.89735	0.0577813	0.105808
MM_RS03925	mmazei	CDS	Signal_Transduction	0	1	0	0	0	0	9.39723	-0.26606	0.475565	-0.55946	0.575847	NA	-1.39606	0.645368	-2.16321	0.0305253	0.0625905	-1.13	0.66071	-1.71029	0.0872128	0.149698
MM_RS03930	mmazei	CDS	Function_Unknown	0	0	0	0	0	0	6.25354	-0.539445	0.60558	-0.890791	0.373041	NA	0.264542	0.624878	0.42335	0.67204	0.761837	0.803987	0.671333	1.1976	0.231073	0.335719
MM_RS03935	mmazei	CDS	Coenzyme_metabolis	0	0	0	1	0	0	17.4788	0.628933	0.396348	1.58682	0.112553	0.483613	0.942967	0.429499	2.19551	0.0281273	0.0585497	0.314034	0.421376	0.745257	0.456116	0.56712
MM_RS03940	mmazei	CDS	Function_Unknown	0	0	0	1	0	0	7.74395	0.750385	0.530427	1.41468	0.157162	NA	0.396125	0.617284	0.641723	0.521053	0.631719	-0.35426	0.603844	-0.586675	0.557422	0.65981
MM_RS03945	mmazei	CDS	Coenzyme_metabolis	0	0	0	0	0	0	9.43181	0.753491	0.517519	1.45597	0.145402	NA	1.07728	0.556753	1.93493	0.0529985	0.0997159	0.323788	0.540733	0.598795	0.54931	0.653343
MM_RS03950	mmazei	CDS	Coenzyme_metabolis	0	0	0	0	0	0	7.19566	1.27555	0.673619	1.89357	0.0582818	NA	2.52267	0.664473	3.79649	0.000146758	0.000536952	1.24712	0.599661	2.07971	0.0375523	0.0736512
MM_RS03955	mmazei	CDS	Function_Unknown	1	2	1	2	1	1	63.4393	0.282406	0.227455	1.24159	0.214388	0.668456	0.15958	0.25846	0.617428	0.536953	0.646125	-0.122825	0.26034	-0.471788	0.637078	0.728906
MM_RS03960	mmazei	CDS	not_classified	0	0	0	0	0	0	2.62785	-0.141947	0.814568	-0.17426	0.861661	NA	-0.150091	0.881746	-0.17022	0.864837	0.909945	-0.00814434	0.900295	-0.00904631	0.992782	0.993588
MM_RS03965	mmazei	CDS	Function_Unknown	0	0	0	0	0	0	7.06642	-0.4253	0.534543	-0.795634	0.426245	NA	-1.03396	0.670161	-1.54285	0.122868	0.200579	-0.608656	0.694404	-0.876516	0.38075	0.490388
MM_RS03970	mmazei	CDS	Energy_production_and_conversion	61	61	67	99	7	10	389.359	0.461446	0.141129	3.26967	0.00107672	0.0240208	-1.47917	0.173617	-8.51976	1.59879e-17	2.36556e-16	-1.94062	0.173459	-11.1878	4.679e-29	1.53165e-27
MM_RS03975	mmazei	CDS	Function_Unknown	2	2	2	3	1	1	88.6483	0.602693	0.21324	2.82636	0.00470809	0.07167	0.644396	0.232687	2.76936	0.0056166	0.0145897	0.0417032	0.229998	0.18132	0.856116	0.897866
MM_RS03980	mmazei	CDS	not_classified	3	4	3	4	3	6	72.7847	0.0578372	0.263968	0.219107	0.826567	0.960113	1.77329	0.249866	7.09696	1.27529e-12	1.26131e-11	1.71545	0.258204	6.64379	3.0571e-11	2.61764e-10
MM_RS03985	mmazei	CDS	not_classified	11	10	8	11	7	9	168.107	-0.149031	0.190556	-0.782086	0.434164	0.821898	0.950372	0.190045	5.00076	5.71036e-07	3.08359e-06	1.0994	0.19602	5.60864	2.03919e-08	1.2656e-07
MM_RS03990	mmazei	CDS	Coenzyme_metabolis	5	5	4	5	4	6	153.774	-0.116832	0.188158	-0.620924	0.53465	0.863596	1.3946	0.1815	7.68374	1.54506e-14	1.84361e-13	1.51143	0.189007	7.99671	1.27792e-15	1.63421e-14
MM_RS03995	mmazei	tRNA	not_classified	1543	1736	1737	1150	1551	1646	7036.69	-0.0466697	0.447545	-0.104279	0.916948	0.979789	1.28286	0.447516	2.86661	0.00414888	0.0111775	1.32953	0.447563	2.97058	0.00297233	0.0080547
MM_RS04000	mmazei	CDS	not_classified	1	0	1	1	0	0	20.8822	0.369135	0.346759	1.06453	0.28709	0.733056	-0.0496991	0.417083	-0.119159	0.90515	0.93576	-0.418834	0.417954	-1.0021	0.316293	0.424363
MM_RS04005	mmazei	CDS	Replication_and_repair	0	1	0	0	0	0	21.3825	-0.149111	0.366453	-0.406902	0.68408	0.915112	0.47952	0.386301	1.24131	0.214491	0.314967	0.62863	0.403825	1.55669	0.119544	0.195229
MM_RS04010	mmazei	CDS	not_classified	13	13	10	17	12	14	292.736	0.0445711	0.175507	0.253956	0.79953	0.950333	1.34581	0.173605	7.75213	9.03653e-15	1.0888e-13	1.30124	0.176367	7.37801	1.6067e-13	1.66011e-12
MM_RS04015	mmazei	CDS	Function_Unknown	4	3	2	3	0	0	80.1278	-0.457199	0.228801	-1.99823	0.0456912	0.319986	-2.13152	0.321117	-6.63784	3.18316e-11	2.71302e-10	-1.67432	0.327415	-5.11377	3.15793e-07	1.7028e-06
MM_RS04020	mmazei	CDS	Function_Unknown	1	1	1	3	1	1	43.7028	1.30692	0.320312	4.08016	4.50041e-05	0.00187286	1.62514	0.336797	4.82526	1.39819e-06	7.18318e-06	0.318212	0.315232	1.00945	0.312757	0.421146
MM_RS04025	mmazei	CDS	Function_Unknown	1	1	1	1	0	1	40.3944	-0.0322415	0.270912	-0.119011	0.905267	0.977056	0.144862	0.301612	0.480293	0.631019	0.7276	0.177104	0.310579	0.570237	0.568517	0.669514
MM_RS04030	mmazei	CDS	Replication_and_repair	1	1	0	1	0	0	31.6033	-0.138679	0.297694	-0.465844	0.641327	0.90277	-0.0975966	0.339163	-0.287757	0.773532	0.840075	0.0410824	0.350968	0.117055	0.906817	0.939058
MM_RS04035	mmazei	CDS	Function_Unknown	5	5	4	7	0	1	62.4888	0.163104	0.217115	0.751236	0.45251	0.83481	-1.83751	0.337712	-5.44107	5.29619e-08	3.28701e-07	-2.00062	0.339816	-5.88736	3.92409e-09	2.67808e-08
MM_RS04040	mmazei	CDS	Transcription	0	0	0	0	0	0	1.23826	-1.61086	0.983763	-1.63745	0.101536	NA	-1.08202	0.998541	-1.0836	0.278542	0.388509	0.528844	1.02451	0.51619	0.605722	0.701272
MM_RS04045	mmazei	CDS	Function_Unknown	24	25	23	38	1	1	317.569	0.298732	0.150273	1.98792	0.04682	0.323701	-2.86667	0.229607	-12.4851	9.00119e-36	3.78357e-34	-3.1654	0.229881	-13.7697	3.87739e-43	2.60772e-41
MM_RS04050	mmazei	CDS	not_classified	1	1	1	1	0	1	52.1945	0.123762	0.267968	0.461854	0.644186	0.90277	1.02779	0.27208	3.77751	0.000158402	0.000576702	0.904024	0.278465	3.24646	0.0011685	0.00352533
MM_RS04055	mmazei	CDS	Function_Unknown	1	0	0	1	1	1	15.0313	-0.0982579	0.468242	-0.209844	0.833789	NA	1.39447	0.446083	3.12603	0.00177186	0.00523074	1.49272	0.470924	3.16978	0.00152554	0.00447146
MM_RS04060	mmazei	CDS	Post-translational_modification_protein_turnover_chaperone_functions	0	0	0	0	1	1	65.2776	0.0969329	0.296468	0.326959	0.743699	0.932326	2.38867	0.267248	8.93804	3.96141e-19	7.04484e-18	2.29174	0.277331	8.26354	1.41409e-16	1.98133e-15
MM_RS04070	mmazei	CDS	Energy_production_and_conversion	46	47	40	69	10	16	1129.51	0.214942	0.152773	1.40694	0.159447	0.57893	-0.509045	0.157745	-3.227	0.00125093	0.00381468	-0.723987	0.157998	-4.58226	4.59974e-06	2.12415e-05
MM_RS04075	mmazei	CDS	Energy_production_and_conversion	40	44	40	62	10	13	2266.62	0.28345	0.178434	1.58854	0.112164	0.483613	-0.467463	0.180579	-2.58869	0.00963413	0.0231708	-0.750914	0.18065	-4.15673	3.22837e-05	0.000130709
MM_RS04080	mmazei	CDS	Energy_production_and_conversion	35	35	29	49	6	9	2134.59	0.145339	0.175264	0.829259	0.406958	0.808727	-0.90633	0.17829	-5.08346	3.70611e-07	2.03698e-06	-1.05167	0.178441	-5.89366	3.77727e-09	2.58743e-08
MM_RS04085	mmazei	CDS	Energy_production_and_conversion	31	32	25	44	4	8	328.36	0.126323	0.174525	0.723812	0.469181	0.843828	-1.04902	0.194988	-5.37993	7.45134e-08	4.52732e-07	-1.17534	0.195919	-5.99913	1.98376e-09	1.40573e-08
MM_RS04090	mmazei	CDS	Energy_production_and_conversion	34	36	28	50	5	8	1281.68	0.147299	0.181583	0.811189	0.417257	0.815349	-1.10064	0.187156	-5.88085	4.08169e-09	2.79288e-08	-1.24794	0.187387	-6.65968	2.74432e-11	2.36075e-10
MM_RS04095	mmazei	CDS	Energy_production_and_conversion	23	25	19	33	3	5	439.625	0.113198	0.170125	0.665381	0.505807	0.851863	-1.17544	0.187449	-6.27073	3.59354e-10	2.80433e-09	-1.28864	0.188199	-6.84724	7.52881e-12	6.74312e-11
MM_RS04100	mmazei	CDS	Energy_production_and_conversion	40	40	33	60	7	13	354.844	0.185525	0.182216	1.01816	0.308603	0.757162	-0.705338	0.19685	-3.58312	0.000339518	0.00115749	-0.890863	0.197556	-4.50942	6.50064e-06	2.94319e-05
MM_RS04105	mmazei	CDS	Energy_production_and_conversion	52	52	43	75	10	16	3721.9	0.180354	0.214237	0.841843	0.399876	0.801664	-0.67319	0.215436	-3.12478	0.00177938	0.00524038	-0.853544	0.215499	-3.96077	7.47069e-05	0.000283136
MM_RS04110	mmazei	CDS	Energy_production_and_conversion	31	32	29	43	7	11	390.873	0.211573	0.137824	1.53509	0.124762	0.513277	-0.495428	0.152889	-3.24045	0.00119341	0.00365129	-0.707001	0.153649	-4.6014	4.19669e-06	1.94287e-05
MM_RS04115	mmazei	CDS	Replication_and_repair	1	1	1	1	0	1	24.392	0.0380704	0.338136	0.112589	0.910356	0.978491	0.252645	0.374714	0.674233	0.500163	0.611402	0.214574	0.384468	0.558106	0.576772	0.675523
MM_RS04120	mmazei	CDS	Function_Unknown	1	1	1	1	0	1	53.28	-0.29639	0.240194	-1.23396	0.217218	0.671658	-0.282841	0.274333	-1.03101	0.302535	0.41555	0.0135493	0.285767	0.0474139	0.962183	0.973437
MM_RS04125	mmazei	CDS	not_classified	1	2	1	1	0	0	7.20514	-0.563515	0.520665	-1.0823	0.27912	NA	-1.77737	0.723349	-2.45714	0.014005	0.0321767	-1.21385	0.745417	-1.62842	0.103436	0.173441
MM_RS04130	mmazei	CDS	Coenzyme_metabolis	2	2	2	3	0	0	64.2972	-0.118189	0.219724	-0.5379	0.590646	0.880364	-1.37853	0.300484	-4.58771	4.48138e-06	2.14445e-05	-1.26034	0.305815	-4.12126	3.7681e-05	0.000150521
MM_RS04135	mmazei	CDS	Post-translational_modification_protein_turnover_chaperone_functions	2	2	1	2	0	0	23.1953	-0.121219	0.320161	-0.378619	0.704971	0.923778	-0.88807	0.41896	-2.1197	0.0340311	0.0686471	-0.766851	0.429369	-1.786	0.0740999	0.130569
MM_RS04140	mmazei	tRNA	not_classified	2794	2578	2735	1689	2256	2527	10792.9	-0.130489	0.475433	-0.274465	0.783728	0.948809	1.14105	0.475419	2.4001	0.0163907	0.0370594	1.27154	0.475451	2.67439	0.00748658	0.018219
MM_RS04145	mmazei	tRNA	not_classified	270	328	295	152	217	263	1313.17	-0.242071	0.414821	-0.583555	0.55952	0.869603	1.00753	0.414696	2.42955	0.0151174	0.0344118	1.2496	0.415076	3.01053	0.00260796	0.00717236
MM_RS04150	mmazei	CDS	Function_Unknown	0	0	0	0	0	0	9.48661	-0.0293785	0.512471	-0.0573271	0.954285	NA	0.509767	0.544261	0.936622	0.348953	0.465145	0.539146	0.562599	0.958313	0.337905	0.447836
MM_RS04155	mmazei	CDS	Replication_and_repair	0	0	0	0	0	0	5.45512	-0.0881637	0.652335	-0.135151	0.892492	NA	0.713767	0.669656	1.06587	0.286482	0.397933	0.801931	0.694961	1.15392	0.248532	0.35413
MM_RS04160	mmazei	CDS	Post-translational_modification_protein_turnover_chaperone_functions	0	0	0	1	0	0	21.0487	-0.218702	0.37946	-0.576352	0.564377	0.870845	0.648706	0.388153	1.67127	0.0946693	0.162951	0.867408	0.409232	2.1196	0.0340399	0.068135
MM_RS04170	mmazei	CDS	not_classified	1	1	0	1	0	0	11.6376	-0.158858	0.460689	-0.344826	0.730225	NA	0.340057	0.494828	0.687223	0.491942	0.604951	0.498915	0.517012	0.964998	0.334546	0.44418
MM_RS04175	mmazei	CDS	Function_Unknown	0	0	0	0	0	0	11.5735	0.440769	0.497211	0.886483	0.375357	NA	1.40673	0.501802	2.80336	0.00505732	0.0133241	0.965962	0.499891	1.93235	0.0533167	0.0988069
MM_RS04180	mmazei	tRNA	not_classified	1897	1879	1829	1472	1488	1655	7681.9	-0.0840645	0.398563	-0.210919	0.832951	0.960335	1.07074	0.398552	2.68658	0.00721879	0.0181155	1.15481	0.398604	2.89713	0.00376594	0.00993596
MM_RS04185	mmazei	CDS	Post-translational_modification_protein_turnover_chaperone_functions	2	3	2	4	1	1	123.022	0.26952	0.179856	1.49853	0.133995	0.532047	-0.259001	0.209559	-1.23593	0.216483	0.317187	-0.528521	0.210808	-2.50712	0.012172	0.0279827
MM_RS04190	mmazei	CDS	Function_Unknown	3	3	1	3	0	0	17.9787	-0.617051	0.35995	-1.71427	0.0864796	0.426477	-2.05385	0.543527	-3.77874	0.000157624	0.000574433	-1.4368	0.560102	-2.56524	0.0103103	0.0242667
MM_RS04195	mmazei	CDS	Function_Unknown	4	4	2	3	0	0	30.5433	-0.69338	0.283007	-2.45005	0.0142837	0.167081	-2.85013	0.510549	-5.58247	2.37122e-08	1.52277e-07	-2.15675	0.521892	-4.13256	3.58753e-05	0.000143929
MM_RS04200	mmazei	CDS	not_classified	5	5	5	7	0	0	201.79	0.267544	0.157243	1.70147	0.088854	0.430982	-2.52657	0.2478	-10.196	2.06531e-24	5.26868e-23	-2.79412	0.248314	-11.2524	2.25467e-29	7.51352e-28
MM_RS04205	mmazei	CDS	Tranlsation	19	19	21	31	1	2	296.526	0.448625	0.145594	3.08133	0.00206076	0.0400918	-2.16086	0.205966	-10.4913	9.46908e-26	2.67375e-24	-2.60948	0.20584	-12.6772	7.90855e-37	3.84917e-35
MM_RS04210	mmazei	CDS	Function_Unknown	17	16	17	24	2	2	200.362	0.333496	0.158404	2.10535	0.0352611	0.2799	-1.75579	0.218037	-8.05271	8.09788e-16	1.0622e-14	-2.08929	0.218368	-9.56774	1.09265e-21	2.32282e-20
MM_RS04215	mmazei	CDS	Tranlsation	20	18	19	29	2	3	390.032	0.304516	0.151137	2.01484	0.0439219	0.310611	-1.76222	0.185531	-9.49826	2.13424e-21	4.43514e-20	-2.06674	0.185814	-11.1226	9.73842e-29	3.13238e-27
MM_RS04220	mmazei	CDS	Tranlsation	17	19	19	28	3	4	102.636	0.40031	0.185714	2.15552	0.0311208	0.262045	-1.12844	0.251053	-4.49484	6.96237e-06	3.21923e-05	-1.52875	0.251102	-6.08818	1.14203e-09	8.38166e-09
MM_RS04225	mmazei	CDS	Tranlsation	8	8	7	11	1	2	78.3498	0.223001	0.204902	1.08833	0.276449	0.725373	-0.854948	0.264197	-3.23602	0.00121209	0.00370539	-1.07795	0.26605	-4.05168	5.08515e-05	0.000196551
MM_RS04230	mmazei	CDS	Tranlsation	22	21	21	29	5	8	547.538	0.216088	0.143805	1.50265	0.132929	0.530734	-0.458945	0.154051	-2.97918	0.00289019	0.0080991	-0.675033	0.154583	-4.36681	1.26075e-05	5.44169e-05
MM_RS04235	mmazei	CDS	Tranlsation	21	18	22	26	5	7	148.638	0.308235	0.202144	1.52483	0.127302	0.518797	-0.337824	0.226529	-1.49131	0.135881	0.217491	-0.646059	0.227211	-2.84343	0.00446304	0.0115124
MM_RS04240	mmazei	CDS	Post-translational_modification_protein_turnover_chaperone_functions	10	11	10	13	2	4	173.566	0.189984	0.171312	1.109	0.267432	0.718056	-0.384289	0.195182	-1.96887	0.0489678	0.0932866	-0.574273	0.196674	-2.91992	0.0035012	0.00933064
MM_RS04245	mmazei	CDS	Intracellular_trafficing_and_secretion	2	2	2	2	0	1	89.2538	0.122296	0.253665	0.482117	0.629723	0.901947	0.00278472	0.2745	0.0101447	0.991906	0.994056	-0.119511	0.277339	-0.430922	0.666525	0.753508
MM_RS04250	mmazei	CDS	Transcription	1	1	1	2	2	3	20.174	0.199113	0.460479	0.432405	0.665447	0.913724	2.32789	0.414832	5.61164	2.00419e-08	1.29834e-07	2.12878	0.426727	4.98862	6.08131e-07	3.15495e-06
MM_RS04255	mmazei	CDS	Function_Unknown	0	0	0	0	0	0	12.7808	-0.0638368	0.458227	-0.139313	0.889203	NA	0.679783	0.475685	1.42906	0.152987	0.239382	0.74362	0.495	1.50226	0.13303	0.21339
MM_RS04260	mmazei	CDS	Function_Unknown	0	0	0	0	0	0	13.5505	-0.206091	0.394824	-0.521981	0.601683	NA	-1.0644	0.528811	-2.01281	0.0441348	0.0855631	-0.858306	0.54326	-1.57992	0.114126	0.188041
MM_RS04265	mmazei	CDS	Post-translational_modification_protein_turnover_chaperone_functions	2	2	3	5	1	2	93.0509	0.636674	0.203254	3.1324	0.00173381	0.0347404	0.688109	0.222371	3.09442	0.00197198	0.00573004	0.0514352	0.219185	0.234665	0.814469	0.86654
MM_RS04275	mmazei	CDS	not_classified	1	1	1	1	0	0	37.4213	0.0419032	0.281927	0.148632	0.881844	0.974125	-0.492078	0.342174	-1.43809	0.150407	0.236145	-0.533981	0.34823	-1.53341	0.125174	0.203078
MM_RS04280	mmazei	CDS	Amino_Acid_metabolis_and_transport	2	2	2	3	1	2	99.431	0.263717	0.20359	1.29533	0.195206	0.643943	0.861095	0.212164	4.05864	4.93601e-05	0.00019846	0.597379	0.214247	2.78827	0.00529905	0.0133797
MM_RS04285	mmazei	CDS	Amino_Acid_metabolis_and_transport	4	4	3	5	3	4	249.016	0.144038	0.165413	0.870775	0.383877	0.796265	1.21638	0.1653	7.35863	1.85806e-13	1.99216e-12	1.07234	0.167613	6.39774	1.57698e-10	1.25988e-09
MM_RS04290	mmazei	CDS	Amino_Acid_metabolis_and_transport	1	1	1	2	1	1	89.612	0.31471	0.237596	1.32456	0.185317	0.627504	1.29297	0.239008	5.40973	6.31182e-08	3.89123e-07	0.978258	0.240498	4.06763	4.74941e-05	0.000184538
MM_RS04295	mmazei	CDS	Function_Unknown	7	7	4	8	3	4	110.258	-0.28146	0.208631	-1.34908	0.177311	0.616558	0.24729	0.218281	1.1329	0.257257	0.364874	0.52875	0.226223	2.33729	0.0194242	0.0419195
MM_RS04300	mmazei	CDS	Replication_and_repair	0	1	0	1	0	1	15.4186	0.0845838	0.444857	0.190137	0.849202	NA	1.32584	0.435673	3.04321	0.00234073	0.00668083	1.24126	0.45064	2.75443	0.00587944	0.0147245
MM_RS04305	mmazei	CDS	Function_Unknown	0	0	0	0	0	0	3.07207	-0.281746	0.761786	-0.36985	0.711494	NA	0.0985698	0.812867	0.121262	0.903484	0.935083	0.380316	0.843752	0.450744	0.652174	0.742046
MM_RS04310	mmazei	CDS	Nucleotide_metabolism_and_transport	7	8	6	7	1	1	240.8	-0.209046	0.160408	-1.30322	0.192501	0.64088	-1.71274	0.200546	-8.54039	1.33775e-17	2.00338e-16	-1.5037	0.203109	-7.4034	1.32741e-13	1.38313e-12
MM_RS04315	mmazei	CDS	Signal_Transduction	7	7	7	9	1	1	108.726	0.170811	0.187912	0.908991	0.363355	0.785421	-1.21913	0.247328	-4.92921	8.25612e-07	4.36901e-06	-1.38995	0.249104	-5.57978	2.40822e-08	1.47973e-07
MM_RS04320	mmazei	CDS	Function_Unknown	6	7	6	10	1	1	192.652	0.325726	0.180597	1.80361	0.0712925	0.390024	-1.22714	0.220353	-5.56896	2.56259e-08	1.63997e-07	-1.55287	0.220748	-7.03456	1.99895e-12	1.89592e-11
MM_RS04325	mmazei	CDS	Coenzyme_metabolis	2	2	2	2	0	1	47.8123	-0.0671693	0.245597	-0.273494	0.784474	0.948809	-0.788704	0.310778	-2.53784	0.011154	0.0263254	-0.721535	0.317447	-2.27293	0.0230304	0.0484574
MM_RS04330	mmazei	CDS	Function_Unknown	1	1	1	2	0	0	33.3585	0.195165	0.290176	0.672575	0.501218	0.851863	-0.920798	0.383857	-2.3988	0.0164487	0.0371225	-1.11596	0.387041	-2.88332	0.0039351	0.0103234
MM_RS04335	mmazei	CDS	Intracellular_trafficing_and_secretion	1	1	1	1	0	0	9.26812	-0.172683	0.47747	-0.361661	0.717605	NA	-1.90755	0.706418	-2.70032	0.00692736	0.0175269	-1.73487	0.71709	-2.41932	0.0155497	0.0345247
MM_RS04340	mmazei	CDS	Intracellular_trafficing_and_secretion	3	3	1	2	0	0	28.2596	-0.643667	0.297108	-2.16644	0.0302773	0.26	-1.55526	0.410369	-3.7899	0.000150709	0.000550861	-0.911592	0.42743	-2.13273	0.0329472	0.0661628
MM_RS04345	mmazei	CDS	Coenzyme_metabolis	1	1	1	1	0	1	47.0232	0.182036	0.262414	0.693697	0.487872	0.85055	0.372804	0.288438	1.29249	0.196187	0.293219	0.190768	0.292743	0.651657	0.514622	0.622086
MM_RS04350	mmazei	CDS	Coenzyme_metabolis	1	1	1	1	0	0	11.7007	0.607674	0.445165	1.36505	0.172236	NA	0.42635	0.514738	0.828287	0.407508	0.525583	-0.181324	0.507386	-0.357368	0.720816	0.799969
MM_RS04355	mmazei	CDS	Cell_wall_membrane_envelop_biogenesis	0	0	0	0	0	0	16.81	0.0823405	0.365011	0.225583	0.821526	NA	-1.11472	0.50644	-2.2011	0.027729	0.0578508	-1.19706	0.512898	-2.33393	0.0195996	0.0421751
MM_RS04360	mmazei	CDS	Cell_wall_membrane_envelop_biogenesis	0	0	0	0	0	0	2.06069	-0.132604	0.863164	-0.153625	0.877905	NA	0.312502	0.902121	0.346408	0.729036	0.804987	0.445105	0.924389	0.481513	0.630152	0.723667
MM_RS04365	mmazei	CDS	Inorganic_ion_transport_and_metabolism	0	0	0	0	0	0	5.34334	0.245753	0.66304	0.370646	0.710901	NA	1.02687	0.681147	1.50756	0.131668	0.212218	0.781114	0.689923	1.13218	0.25756	0.364327
MM_RS04370	mmazei	CDS	Inorganic_ion_transport_and_metabolism	0	0	0	0	0	0	33.8862	-0.146369	0.30424	-0.481099	0.630446	0.901947	0.532188	0.318261	1.67217	0.0944904	0.162719	0.678557	0.332523	2.04063	0.0412877	0.0797094
MM_RS04375	mmazei	CDS	Coenzyme_metabolis	0	0	0	0	0	0	19.6374	0.5136	0.431816	1.1894	0.234284	0.68759	1.90212	0.418761	4.54226	5.56543e-06	2.6125e-05	1.38852	0.413585	3.35728	0.000787134	0.00245705
MM_RS04380	mmazei	CDS	Function_Unknown	2	2	1	2	0	1	15.7564	-0.0420823	0.383512	-0.109729	0.912624	NA	-0.267461	0.457718	-0.584337	0.558994	0.665075	-0.225379	0.470276	-0.479249	0.631762	0.724841
MM_RS04385	mmazei	CDS	Energy_production_and_conversion	0	0	0	0	0	0	14.8326	0.294962	0.416225	0.708661	0.478535	NA	0.127886	0.479316	0.266809	0.789617	0.851791	-0.167077	0.482541	-0.346244	0.729159	0.806808
MM_RS04390	mmazei	CDS	Function_Unknown	0	0	0	0	0	0	6.08895	-0.65315	0.647603	-1.00857	0.313183	NA	0.552656	0.636428	0.868371	0.385191	0.504719	1.20581	0.692913	1.7402	0.0818243	0.141765
MM_RS04395	mmazei	CDS	Cell_wall_membrane_envelop_biogenesis	0	0	0	1	0	0	41.9409	0.174132	0.282878	0.615574	0.538176	0.863596	0.848242	0.294598	2.87932	0.00398529	0.0107839	0.674109	0.300138	2.246	0.0247041	0.0511936
MM_RS04400	mmazei	CDS	Transcription	3	3	2	4	1	2	47.5361	0.187303	0.261398	0.716545	0.473655	0.847294	0.672227	0.27831	2.41539	0.0157185	0.0356703	0.484924	0.282996	1.71354	0.0866138	0.148808
MM_RS04405	mmazei	CDS	Transcription	11	14	11	20	3	4	205.499	0.331792	0.187057	1.77374	0.0761055	0.405358	-0.485601	0.209009	-2.32335	0.0201604	0.0441262	-0.817392	0.209411	-3.90328	9.48959e-05	0.00035243
MM_RS04410	mmazei	CDS	Coenzyme_metabolis	0	0	0	0	0	0	18.9009	0.201432	0.36206	0.55635	0.577972	0.874637	-0.363868	0.446117	-0.815634	0.41471	0.532458	-0.5653	0.450925	-1.25364	0.209971	0.311171
MM_RS04415	mmazei	CDS	not_classified	1	1	1	1	0	0	12.2315	-0.172491	0.43912	-0.392811	0.694459	NA	0.0702272	0.489773	0.143387	0.885984	0.924934	0.242718	0.51032	0.47562	0.634345	0.727128
MM_RS04420	mmazei	CDS	Function_Unknown	1	1	1	1	1	1	21.3228	0.127041	0.381956	0.332606	0.739432	0.932326	1.03754	0.388203	2.67268	0.00752488	0.0187944	0.9105	0.398287	2.28604	0.022252	0.0470881
MM_RS04425	mmazei	CDS	not_classified	1	0	0	1	0	0	15.4543	0.0876824	0.40953	0.214105	0.830465	NA	0.530278	0.441615	1.20077	0.229841	0.333012	0.442595	0.452986	0.977062	0.328539	0.437775
MM_RS04430	mmazei	CDS	not_classified	0	0	0	0	0	0	1.8093	-0.295456	0.884691	-0.333966	0.738406	NA	-0.275077	0.942973	-0.291712	0.770507	0.838322	0.0203796	0.963507	0.0211515	0.983125	0.986057
MM_RS04435	mmazei	CDS	not_classified	0	0	0	0	0	1	20.1131	-0.112865	0.543472	-0.207674	0.835483	0.961061	2.89613	0.458539	6.316	2.68426e-10	2.12159e-09	3.00899	0.494701	6.08244	1.18364e-09	8.65274e-09
MM_RS04440	mmazei	CDS	Post-translational_modification_protein_turnover_chaperone_functions	1	1	1	1	0	0	11.5078	-0.0310105	0.437403	-0.0708968	0.94348	NA	-0.711182	0.554342	-1.28293	0.199517	0.297346	-0.680171	0.565961	-1.2018	0.229441	0.334135
MM_RS04445	mmazei	CDS	Function_Unknown	1	0	0	0	0	0	6.0038	-0.517362	0.642988	-0.804622	0.421038	NA	0.535091	0.643174	0.831953	0.405436	0.523458	1.05245	0.689844	1.52564	0.1271	0.205708
MM_RS04450	mmazei	CDS	not_classified	0	0	0	1	0	0	7.9054	0.593095	0.507037	1.16973	0.24211	NA	-0.169026	0.629813	-0.268375	0.78841	0.850986	-0.762122	0.623599	-1.22213	0.221657	0.324974
MM_RS04455	mmazei	CDS	Replication_and_repair	0	0	0	0	0	0	24.8608	-0.251331	0.468424	-0.536546	0.591581	0.880364	2.52245	0.395568	6.37678	1.80853e-10	1.45429e-09	2.77378	0.435257	6.37274	1.8568e-10	1.46446e-09
MM_RS04460	mmazei	CDS	Function_Unknown	2	2	1	2	0	0	39.2298	-0.254911	0.294616	-0.865229	0.386913	0.796265	-1.26083	0.378126	-3.33442	0.000854769	0.00268403	-1.00592	0.386672	-2.60148	0.00928216	0.0221371
MM_RS04465	mmazei	CDS	Post-translational_modification_protein_turnover_chaperone_functions	2	2	1	2	0	0	76.6307	-0.148932	0.206294	-0.721941	0.470331	0.844643	-2.12551	0.31983	-6.64574	3.01699e-11	2.57733e-10	-1.97657	0.323984	-6.10084	1.05513e-09	7.77477e-09
MM_RS04470	mmazei	CDS	Nucleotide_metabolism_and_transport	5	4	5	8	0	0	113.836	0.530094	0.179509	2.95302	0.0031468	0.0523822	-2.17234	0.296451	-7.32781	2.33945e-13	2.47955e-12	-2.70243	0.295778	-9.13669	6.43905e-20	1.1909e-18
MM_RS04475	mmazei	CDS	Function_Unknown	2	2	1	2	0	0	60.5011	-0.139986	0.234413	-0.597174	0.550391	0.867334	-2.00605	0.350801	-5.7185	1.07471e-08	7.0736e-08	-1.86607	0.355452	-5.24984	1.52229e-07	8.53175e-07
MM_RS04480	mmazei	CDS	Transcription	6	7	5	10	0	1	74.1935	0.251798	0.230005	1.09475	0.273627	0.725373	-2.04477	0.34691	-5.89423	3.76437e-09	2.593e-08	-2.29656	0.347992	-6.59947	4.12629e-11	3.4532e-10
MM_RS04485	mmazei	CDS	Tranlsation	18	19	14	24	1	1	167.397	0.0428904	0.169796	0.252599	0.800578	0.950851	-2.61169	0.267398	-9.76707	1.55889e-22	3.47369e-21	-2.65459	0.268879	-9.87278	5.46279e-23	1.24734e-21
MM_RS04490	mmazei	CDS	not_classified	2	2	1	3	0	0	17.0511	0.232955	0.373369	0.623925	0.532677	NA	-0.909259	0.501543	-1.81293	0.0698433	0.126025	-1.14221	0.505045	-2.26161	0.0237218	0.0495745
MM_RS04495	mmazei	CDS	not_classified	3	3	3	6	0	0	216.415	0.611493	0.17711	3.45262	0.000555167	0.0148319	-2.62166	0.270523	-9.69109	3.2901e-22	7.03473e-21	-3.23315	0.269888	-11.9796	4.54407e-33	1.91006e-31
MM_RS04500	mmazei	CDS	Carbohydrate_metabolism_and_transport	1	1	1	1	0	0	31.9	0.266358	0.325433	0.818473	0.413087	0.814856	-0.805028	0.408893	-1.9688	0.0489761	0.0932866	-1.07139	0.410952	-2.60708	0.00913174	0.0218065
MM_RS04505	mmazei	CDS	Carbohydrate_metabolism_and_transport	1	1	1	1	0	0	42.9499	0.00194062	0.264831	0.00732776	0.994153	0.997474	-0.796101	0.334487	-2.38006	0.0173096	0.0388051	-0.798042	0.340287	-2.3452	0.0190167	0.0411843
MM_RS04510	mmazei	CDS	Function_Unknown	1	1	1	1	0	0	26.7779	0.0672263	0.326672	0.205792	0.836954	0.961132	-0.192654	0.382886	-0.503162	0.61485	0.714076	-0.25988	0.390141	-0.666118	0.505336	0.615083
MM_RS04515	mmazei	CDS	Carbohydrate_metabolism_and_transport	1	1	0	1	0	0	43.6021	-0.198186	0.270835	-0.73176	0.464315	0.843043	0.345896	0.287855	1.20164	0.229505	0.332656	0.544082	0.300832	1.80859	0.0705145	0.12534
MM_RS04520	mmazei	CDS	Tranlsation	3	3	3	6	3	5	307.844	0.379346	0.156337	2.42646	0.0152469	0.170074	1.60577	0.155001	10.3597	3.78045e-25	1.02072e-23	1.22643	0.155235	7.90046	2.77884e-15	3.39238e-14
MM_RS04525	mmazei	CDS	Post-translational_modification_protein_turnover_chaperone_functions	2	2	2	2	8	12	469.944	0.0808641	0.180742	0.4474	0.654586	0.910042	3.56279	0.161662	22.0385	1.2323e-107	5.69784e-105	3.48193	0.16659	20.9012	5.22074e-97	1.4855e-94
MM_RS04530	mmazei	CDS	Tranlsation	2	2	2	3	1	1	185.903	0.215742	0.162518	1.3275	0.184344	0.62641	0.370849	0.174312	2.1275	0.0333788	0.0675798	0.155107	0.175931	0.881632	0.377976	0.488175
MM_RS04535	mmazei	CDS	Nucleotide_metabolism_and_transport	2	3	1	3	0	1	38.5845	-0.467794	0.314558	-1.48715	0.136976	0.539921	-1.0354	0.375621	-2.75649	0.00584258	0.0150604	-0.567601	0.387722	-1.46394	0.143211	0.226383
MM_RS04540	mmazei	CDS	Defense_mechanism	3	3	1	3	0	0	33.5657	-0.642219	0.299999	-2.14073	0.0322955	0.266827	-1.71192	0.408751	-4.18819	2.81191e-05	0.000117	-1.06971	0.423052	-2.52855	0.0114536	0.0266123
MM_RS04545	mmazei	CDS	Lipid_metabolism	4	4	2	4	0	0	120.303	-0.191655	0.204645	-0.936523	0.349004	0.782149	-2.17991	0.285335	-7.63985	2.17473e-14	2.57007e-13	-1.98826	0.288585	-6.88968	5.5919e-12	5.14538e-11
MM_RS04550	mmazei	CDS	Lipid_metabolism	2	2	1	3	0	0	55.2709	-0.0604898	0.253361	-0.23875	0.811299	0.95372	-2.64232	0.423828	-6.23442	4.5346e-10	3.50177e-09	-2.58183	0.427131	-6.04458	1.49797e-09	1.08012e-08
MM_RS04555	mmazei	CDS	Transcription	2	2	1	3	0	0	49.811	0.237474	0.273278	0.868983	0.384856	0.796265	-1.65047	0.384544	-4.29201	1.77059e-05	7.58914e-05	-1.88794	0.386125	-4.88946	1.01115e-06	5.15345e-06
MM_RS04560	mmazei	CDS	Replication_and_repair	0	0	0	0	0	0	12.3842	-0.0430766	0.515111	-0.0836258	0.933354	NA	1.64877	0.480569	3.43088	0.000601624	0.0019402	1.69185	0.506547	3.33997	0.00083787	0.00260444
MM_RS04565	mmazei	CDS	not_classified	1	1	0	1	0	0	18.6186	-0.50553	0.366004	-1.38121	0.167213	0.597444	-0.984759	0.459316	-2.14397	0.0320355	0.065253	-0.479229	0.479629	-0.999165	0.317715	0.425499
MM_RS04575	mmazei	CDS	not_classified	1	1	1	1	0	0	22.9096	0.326945	0.327309	0.99889	0.317848	0.765097	-1.09045	0.459693	-2.37213	0.017686	0.0394812	-1.4174	0.461009	-3.07455	0.00210819	0.00594829
MM_RS04580	mmazei	CDS	not_classified	0	0	0	0	1	0	10.5438	-0.345695	0.576772	-0.599362	0.548931	NA	1.62365	0.522579	3.107	0.00188996	0.00552193	1.96935	0.569668	3.45701	0.000546212	0.00177076
MM_RS04585	mmazei	CDS	not_classified	0	0	0	0	0	0	1.09152	-0.131828	1.00741	-0.130858	0.895888	NA	0.441121	1.01557	0.434359	0.664027	0.755209	0.57295	1.0219	0.56067	0.575023	0.675026
MM_RS04590	mmazei	CDS	Cell_wall_membrane_envelop_biogenesis	0	0	1	1	0	1	30.9405	0.398212	0.388363	1.02536	0.305194	0.751066	2.13534	0.367431	5.81152	6.19076e-09	4.14536e-08	1.73712	0.367649	4.72496	2.30165e-06	1.10569e-05
MM_RS04595	mmazei	CDS	not_classified	0	0	0	0	0	1	4.1031	0.769608	0.811824	0.947999	0.34313	NA	2.26039	0.788705	2.86595	0.00415761	0.0111929	1.49078	0.762097	1.95616	0.0504466	0.0943053
MM_RS04600	mmazei	CDS	not_classified	0	0	0	0	0	0	12.2045	-0.513514	0.438559	-1.17091	0.241635	NA	-0.346902	0.49882	-0.695445	0.486776	0.601197	0.166612	0.529294	0.314781	0.752928	0.825209
MM_RS04605	mmazei	CDS	Secondary_Structure	2	2	2	3	1	1	84.551	0.20426	0.214483	0.952336	0.340927	0.773946	-0.23545	0.24815	-0.948822	0.342711	0.460015	-0.43971	0.250398	-1.75604	0.0790815	0.137752
MM_RS04610	mmazei	CDS	Amino_Acid_metabolis_and_transport	1	1	1	1	0	0	52.6187	0.618166	0.242701	2.54702	0.0108647	0.138301	-0.333238	0.304067	-1.09594	0.273107	0.382515	-0.951404	0.301141	-3.15934	0.0015813	0.00461802
MM_RS04615	mmazei	CDS	Function_Unknown	0	1	0	1	0	0	4.07855	-0.064053	0.664941	-0.0963288	0.923259	NA	-0.677229	0.797074	-0.849644	0.395523	0.514792	-0.613176	0.812397	-0.754774	0.450384	0.5615
MM_RS04620	mmazei	CDS	Replication_and_repair	0	0	0	0	0	0	8.1139	0.122251	0.515717	0.23705	0.812618	NA	-0.0291795	0.597222	-0.0488586	0.961032	0.972899	-0.15143	0.607459	-0.249284	0.803141	0.859946
MM_RS04625	mmazei	CDS	Inorganic_ion_transport_and_metabolism	1	1	0	1	0	0	24.9493	-0.108863	0.332366	-0.327539	0.74326	0.932326	-0.474007	0.398516	-1.18943	0.23427	0.337974	-0.365144	0.409248	-0.892233	0.372268	0.482826
MM_RS04630	mmazei	CDS	Inorganic_ion_transport_and_metabolism	1	1	0	1	0	0	16.2765	-0.232888	0.388754	-0.599061	0.549132	NA	-0.400056	0.459313	-0.870989	0.38376	0.503379	-0.167169	0.476493	-0.350832	0.725715	0.804441
MM_RS04635	mmazei	CDS	Signal_Transduction	1	1	1	1	0	0	49.2312	0.00139357	0.30651	0.00454655	0.996372	0.997756	-0.440048	0.34725	-1.26724	0.205071	0.303787	-0.441441	0.352376	-1.25276	0.210295	0.311526
MM_RS04640	mmazei	CDS	Coenzyme_metabolis	0	0	0	0	0	0	11.9352	-0.211618	0.47241	-0.447954	0.654186	NA	0.763977	0.47713	1.60119	0.109334	0.1823	0.975595	0.505207	1.93108	0.0534731	0.0990471
MM_RS04645	mmazei	CDS	Secondary_Structure	0	0	0	0	0	0	13.6811	0.0428817	0.419363	0.102254	0.918555	NA	0.166174	0.472399	0.351766	0.725014	0.802901	0.123292	0.484482	0.254483	0.799123	0.857295
MM_RS04650	mmazei	CDS	Secondary_Structure	2	3	2	3	1	1	86.5749	0.089841	0.231157	0.388658	0.697529	0.922085	-0.00676361	0.254391	-0.0265874	0.978789	0.985449	-0.0966046	0.257943	-0.374519	0.708018	0.788369
MM_RS04655	mmazei	CDS	Inorganic_ion_transport_and_metabolism	5	6	6	8	1	1	125.592	0.215881	0.183748	1.17488	0.240044	0.688414	-1.59207	0.252348	-6.30901	2.80826e-10	2.21487e-09	-1.80795	0.253524	-7.13126	9.94547e-13	9.63045e-12
MM_RS04660	mmazei	CDS	Inorganic_ion_transport_and_metabolism	10	11	12	13	2	2	116.498	0.333393	0.228964	1.45609	0.145367	0.556769	-1.09323	0.275653	-3.96597	7.30988e-05	0.000285448	-1.42662	0.276124	-5.16661	2.3838e-07	1.31021e-06
MM_RS04665	mmazei	CDS	Replication_and_repair	0	0	0	0	0	0	11.3459	0.40866	0.540125	0.756603	0.449288	NA	1.57522	0.534937	2.94469	0.0032328	0.00895741	1.16656	0.534683	2.18179	0.0291254	0.0591949
MM_RS04670	mmazei	CDS	Energy_production_and_conversion	0	0	0	0	0	1	28.1276	-0.0682078	0.399669	-0.170661	0.86449	0.96936	2.20874	0.351871	6.27713	3.44884e-10	2.6971e-09	2.27694	0.375949	6.05653	1.39093e-09	1.00883e-08
MM_RS04675	mmazei	CDS	Nucleotide_metabolism_and_transport	4	4	4	6	0	1	210.099	0.282209	0.15896	1.77535	0.0758405	0.405232	-1.75906	0.214993	-8.18193	2.79323e-16	3.75715e-15	-2.04127	0.215534	-9.47078	2.77768e-21	5.6454e-20
MM_RS04680	mmazei	CDS	Transcription	4	5	4	6	1	1	115.515	0.00640182	0.186302	0.0343626	0.972588	0.99537	-1.45714	0.248205	-5.87071	4.33942e-09	2.94523e-08	-1.46354	0.250979	-5.83133	5.49877e-09	3.68477e-08
MM_RS04685	mmazei	CDS	Coenzyme_metabolis	0	0	0	0	0	0	8.19431	-0.262206	0.534713	-0.490367	0.623874	NA	-0.00285965	0.589184	-0.00485357	0.996127	0.997036	0.259346	0.614804	0.421836	0.673145	0.75983
MM_RS04690	mmazei	CDS	Inorganic_ion_transport_and_metabolism	0	0	0	0	0	0	42.1725	-0.249304	0.296824	-0.839905	0.400962	0.802665	1.09871	0.287381	3.82319	0.000131736	0.00048632	1.34802	0.305921	4.40642	1.05094e-05	4.61143e-05
MM_RS04695	mmazei	CDS	Secondary_Structure	1	0	1	1	0	0	16.2765	0.524257	0.370048	1.41672	0.156563	NA	-0.526494	0.490703	-1.07294	0.283298	0.3944	-1.05075	0.487902	-2.15361	0.0312708	0.0631391
MM_RS04700	mmazei	CDS	Function_Unknown	0	0	0	0	0	0	8.38257	0.421832	0.505772	0.834035	0.404261	NA	0.0826338	0.596492	0.138533	0.889819	0.926683	-0.339198	0.595834	-0.569282	0.569164	0.669855
MM_RS04705	mmazei	CDS	not_classified	0	0	0	0	0	0	1.9158	-0.439357	0.896464	-0.4901	0.624063	NA	0.285931	0.916231	0.312073	0.754985	0.827954	0.725289	0.949436	0.763915	0.444918	0.556561
MM_RS04710	mmazei	CDS	Carbohydrate_metabolism_and_transport	0	0	0	1	0	0	27.7426	0.289802	0.319271	0.907698	0.364038	0.785421	0.493449	0.352772	1.39877	0.161881	0.250962	0.203647	0.355785	0.572389	0.567058	0.668222
MM_RS04715	mmazei	CDS	Coenzyme_metabolis	2	2	2	2	1	2	103.995	0.131317	0.211853	0.619849	0.535357	0.863596	1.26031	0.210597	5.98446	2.17111e-09	1.55038e-08	1.12899	0.215121	5.24817	1.53619e-07	8.59661e-07
MM_RS04720	mmazei	CDS	Replication_and_repair	1	1	0	1	0	0	29.6176	-0.128277	0.311552	-0.411734	0.680534	0.915112	0.127529	0.344329	0.370369	0.711108	0.792387	0.255805	0.357134	0.716273	0.473823	0.58267
MM_RS04725	mmazei	CDS	not_classified	13	12	10	19	2	3	129.504	0.176823	0.205175	0.861816	0.388789	0.796723	-1.09416	0.248879	-4.39637	1.10075e-05	4.93536e-05	-1.27099	0.250348	-5.07689	3.83659e-07	2.04784e-06
MM_RS04730	mmazei	CDS	not_classified	1	1	1	2	1	1	21.0253	0.123114	0.382436	0.32192	0.747513	0.933808	1.05939	0.387559	2.73349	0.0062667	0.0160197	0.936276	0.397845	2.35337	0.0186042	0.0403855
MM_RS04735	mmazei	CDS	Function_Unknown	1	1	1	1	0	0	22.9108	0.118502	0.326046	0.363453	0.716266	0.927041	-0.664092	0.41971	-1.58226	0.113589	0.188443	-0.782594	0.425506	-1.83921	0.0658845	0.118535
MM_RS04740	mmazei	CDS	Function_Unknown	1	1	1	2	1	1	56.2888	0.0472438	0.25529	0.185059	0.853183	0.96453	0.872294	0.261452	3.33635	0.000848863	0.00267229	0.82505	0.269017	3.0669	0.00216289	0.00606101
MM_RS04745	mmazei	CDS	Amino_Acid_metabolis_and_transport	4	4	3	5	1	1	209.289	0.0377645	0.158309	0.23855	0.811455	0.95372	-0.673564	0.183098	-3.67871	0.000234418	0.000826609	-0.711328	0.185263	-3.83956	0.000123253	0.000449175
MM_RS04750	mmazei	CDS	Post-translational_modification_protein_turnover_chaperone_functions	2	2	2	3	1	1	154.504	0.125502	0.178305	0.703861	0.48152	0.85055	0.471957	0.188523	2.50344	0.0122991	0.0288098	0.346455	0.191266	1.81138	0.0700825	0.124812
MM_RS04755	mmazei	CDS	Function_Unknown	1	2	1	2	1	1	25.5805	-0.138307	0.331401	-0.41734	0.67643	0.915112	0.255214	0.360386	0.708168	0.478841	0.594374	0.393521	0.375097	1.04912	0.294123	0.401907
MM_RS04760	mmazei	CDS	Function_Unknown	2	2	1	2	1	2	40.6116	-0.155536	0.294402	-0.52831	0.597284	0.881901	0.793467	0.297881	2.66371	0.00772852	0.0192511	0.949003	0.311936	3.0423	0.00234777	0.00651983
MM_RS04765	mmazei	CDS	Lipid_metabolism	2	2	2	2	1	1	111.378	0.102741	0.198007	0.518876	0.603847	0.886517	0.894678	0.202705	4.41368	1.01626e-05	4.60681e-05	0.791937	0.207007	3.82566	0.000130424	0.000473908
MM_RS04770	mmazei	CDS	Function_Unknown	2	2	2	2	1	2	62.7645	-0.063126	0.266713	-0.236681	0.812904	0.95372	0.545434	0.277137	1.9681	0.0490561	0.0933909	0.60856	0.284811	2.13671	0.0326212	0.0655793
MM_RS04775	mmazei	CDS	Function_Unknown	1	2	1	2	1	1	61.3031	-0.0539938	0.242773	-0.222404	0.823999	0.959197	0.359551	0.259632	1.38485	0.166099	0.255819	0.413545	0.267448	1.54626	0.122041	0.19878
MM_RS04780	mmazei	CDS	Function_Unknown	2	2	1	2	0	1	32.9574	-0.260526	0.290824	-0.89582	0.370349	0.790658	-0.400321	0.34118	-1.17334	0.240659	0.345842	-0.139795	0.35433	-0.394535	0.693186	0.776058
MM_RS04785	mmazei	CDS	Post-translational_modification_protein_turnover_chaperone_functions	0	1	0	0	0	1	18.4603	-0.238917	0.418528	-0.57085	0.568101	0.872513	1.20392	0.399673	3.01225	0.00259316	0.0073222	1.44283	0.428138	3.37002	0.000751624	0.00235416
MM_RS04790	mmazei	CDS	Replication_and_repair	0	0	0	1	0	0	9.43892	0.132131	0.502418	0.26299	0.792558	NA	0.624179	0.537399	1.16148	0.245446	0.351085	0.492048	0.549435	0.895552	0.370492	0.481029
MM_RS04795	mmazei	CDS	Energy_production_and_conversion	0	0	0	0	0	0	22.2997	0.104267	0.405363	0.257218	0.797011	0.950054	1.44485	0.393991	3.66721	0.000245212	0.000860567	1.34058	0.405924	3.30254	0.000958133	0.00294363
MM_RS04800	mmazei	CDS	Tranlsation	15	15	13	21	1	1	179.576	0.163442	0.162572	1.00535	0.314728	0.760408	-2.19089	0.240444	-9.11187	8.09731e-20	1.54391e-18	-2.35434	0.241504	-9.74865	1.86931e-22	4.06741e-21
MM_RS04805	mmazei	CDS	Amino_Acid_metabolis_and_transport	3	3	2	2	0	0	67.9365	-0.404782	0.230642	-1.75502	0.0792557	0.412282	-2.23361	0.343993	-6.4932	8.40311e-11	6.90736e-10	-1.82883	0.350353	-5.21997	1.78952e-07	9.93911e-07
MM_RS04810	mmazei	CDS	not_classified	23	22	20	31	5	6	195.642	0.188894	0.163604	1.15458	0.248263	0.694472	-0.558263	0.189071	-2.95266	0.00315045	0.0087489	-0.747157	0.19041	-3.92394	8.71138e-05	0.000325489
MM_RS04815	mmazei	CDS	not_classified	88	99	92	142	32	44	731.291	0.337431	0.139632	2.41657	0.0156675	0.172982	0.039692	0.145297	0.273178	0.784717	0.848733	-0.297739	0.145469	-2.04675	0.0406828	0.0787704
MM_RS04820	mmazei	CDS	Replication_and_repair	1	1	1	1	1	1	84.9109	-0.0196238	0.249533	-0.0786419	0.937317	0.986074	2.02498	0.228688	8.85478	8.38502e-19	1.40983e-17	2.04461	0.239632	8.53229	1.43484e-17	2.16632e-16
MM_RS04825	mmazei	CDS	Transcription	0	0	0	0	0	0	1.31055	0.748411	0.940915	0.795407	0.426377	NA	-0.922486	1.00738	-0.915729	0.359809	0.477208	-1.6709	1.00303	-1.66584	0.0957448	0.162459
MM_RS04830	mmazei	CDS	Function_Unknown	1	1	0	1	0	0	8.48708	-0.730867	0.509809	-1.43361	0.151684	NA	-1.16543	0.630256	-1.84913	0.0644387	0.117861	-0.434559	0.662389	-0.656049	0.511793	0.620289
MM_RS04835	mmazei	CDS	Inorganic_ion_transport_and_metabolism	0	0	0	0	0	0	30.2127	-0.438563	0.432753	-1.01342	0.310857	0.757778	2.50031	0.354778	7.04754	1.82114e-12	1.76808e-11	2.93887	0.403856	7.27702	3.41266e-13	3.41174e-12
MM_RS04840	mmazei	CDS	Transcription	1	1	1	1	2	3	42.6097	-0.262744	0.356348	-0.737325	0.460924	0.843043	2.37029	0.303871	7.80031	6.17532e-15	7.51398e-14	2.63303	0.334082	7.88141	3.23712e-15	3.91311e-14
MM_RS04845	mmazei	CDS	Function_Unknown	1	1	0	1	1	2	55.3711	-0.195532	0.325942	-0.5999	0.548573	0.867334	2.43449	0.281512	8.64788	5.24648e-18	8.15409e-17	2.63002	0.305067	8.62112	6.63051e-18	1.03052e-16
MM_RS04850	mmazei	CDS	Function_Unknown	0	0	0	1	0	0	10.2674	-0.0566788	0.489337	-0.115828	0.907789	NA	-0.758496	0.601474	-1.26106	0.207286	0.306455	-0.701817	0.613108	-1.14469	0.252338	0.358311
MM_RS04855	mmazei	CDS	Inorganic_ion_transport_and_metabolism	1	1	1	1	0	0	72.4913	-0.0596862	0.227567	-0.262279	0.793106	0.950054	-0.499223	0.266563	-1.87282	0.0610939	0.112477	-0.439537	0.272006	-1.61591	0.106114	0.177128
MM_RS04860	mmazei	CDS	Amino_Acid_metabolis_and_transport	0	0	0	0	0	0	6.02936	-0.502233	0.681507	-0.736945	0.461156	NA	1.07297	0.645936	1.66111	0.0966911	0.165507	1.5752	0.700044	2.25015	0.0244395	0.0508496
MM_RS04865	mmazei	CDS	Function_Unknown	0	0	0	0	0	0	11.9014	0.263906	0.569067	0.463752	0.642826	NA	2.3438	0.516342	4.53925	5.64556e-06	2.64676e-05	2.0799	0.526196	3.9527	7.72732e-05	0.000292263
MM_RS04870	mmazei	CDS	not_classified	0	0	0	0	0	0	3.73934	-0.0163817	0.691134	-0.0237026	0.98109	NA	-0.106214	0.780261	-0.136126	0.891722	0.927581	-0.0898321	0.797639	-0.112623	0.91033	0.941905
MM_RS04875	mmazei	CDS	Cell_motility	0	0	0	0	0	0	15.372	-0.0164258	0.416055	-0.0394798	0.968508	NA	0.669984	0.435437	1.53865	0.12389	0.201745	0.686409	0.451599	1.51996	0.128522	0.207509
MM_RS04880	mmazei	CDS	Cell_motility	0	0	0	0	0	0	13.2187	-0.218292	0.524014	-0.416577	0.676988	NA	1.80972	0.470453	3.84676	0.000119688	0.000446296	2.02801	0.509241	3.98242	6.82165e-05	0.000259601
MM_RS04885	mmazei	CDS	Signal_Transduction	1	1	0	1	0	0	17.1013	0.067569	0.370321	0.18246	0.855221	0.964911	-0.603879	0.468901	-1.28786	0.197794	0.295136	-0.671448	0.476818	-1.40819	0.159076	0.245996
MM_RS04890	mmazei	tRNA	not_classified	407	448	470	525	390	445	2280.21	0.275773	0.251307	1.09735	0.272486	0.72443	1.32385	0.251318	5.26764	1.38189e-07	8.06246e-07	1.04808	0.251403	4.16894	3.06023e-05	0.000124257
MM_RS04895	mmazei	ncRNA	not_classified	1213	1326	1394	856	1112	1171	22871.5	-0.0274241	0.492185	-0.0557192	0.955566	0.991772	1.15918	0.492182	2.35518	0.0185135	0.0411301	1.1866	0.492193	2.41085	0.0159155	0.03521
MM_RS04900	mmazei	CDS	Energy_production_and_conversion	0	0	0	0	0	1	41.7872	-0.374422	0.34501	-1.08525	0.277812	0.726754	2.08586	0.296988	7.02339	2.16556e-12	2.08605e-11	2.46028	0.329943	7.45669	8.8726e-14	9.35035e-13
MM_RS04905	mmazei	CDS	Nucleotide_metabolism_and_transport	2	2	2	4	0	1	124.489	0.483024	0.181423	2.66242	0.00775812	0.106662	-0.770361	0.227957	-3.37941	0.000726421	0.00231242	-1.25339	0.227382	-5.51225	3.54268e-08	2.13426e-07
MM_RS04910	mmazei	CDS	Tranlsation	14	14	15	23	0	0	68.9681	0.409233	0.206642	1.9804	0.0476585	0.325852	-3.32332	0.466176	-7.1289	1.01176e-12	1.01148e-11	-3.73256	0.466162	-8.007	1.17544e-15	1.50971e-14
MM_RS04915	mmazei	CDS	Coenzyme_metabolis	14	15	14	23	1	1	346.792	0.350367	0.152075	2.3039	0.0212282	0.211817	-2.80775	0.224149	-12.5263	5.36255e-36	2.30652e-34	-3.15812	0.224287	-14.0807	4.98955e-45	3.5493e-43
MM_RS04920	mmazei	CDS	Amino_Acid_metabolis_and_transport	4	4	4	5	1	2	270.143	0.286685	0.160244	1.78905	0.073607	0.398214	-0.0804984	0.174114	-0.462331	0.643844	0.739851	-0.367183	0.174751	-2.10118	0.0356251	0.070658
MM_RS04925	mmazei	CDS	Function_Unknown	0	0	0	0	0	0	9.92844	0.254137	0.495255	0.513143	0.607851	NA	0.70233	0.531063	1.3225	0.186002	0.280746	0.448193	0.537533	0.833797	0.404395	0.51528
MM_RS04930	mmazei	CDS	Function_Unknown	0	0	0	0	0	0	11.2074	0.192824	0.546515	0.352825	0.72422	NA	1.87247	0.513352	3.64755	0.000264754	0.000923893	1.67965	0.526376	3.19097	0.00141795	0.00417264
MM_RS04935	mmazei	CDS	Inorganic_ion_transport_and_metabolism	0	0	0	0	1	1	37.0847	0.243178	0.408545	0.595231	0.551689	0.867334	3.01448	0.35306	8.53817	1.36369e-17	2.03398e-16	2.7713	0.361936	7.65689	1.90491e-14	2.14172e-13
MM_RS04940	mmazei	CDS	Signal_Transduction	2	2	2	2	0	1	84.5622	-0.0959224	0.22358	-0.429029	0.667902	0.915112	-0.369877	0.253766	-1.45755	0.144964	0.228959	-0.273955	0.259233	-1.05679	0.290609	0.398429
MM_RS04945	mmazei	CDS	Cell_wall_membrane_envelop_biogenesis	1	1	1	1	1	2	85.3148	0.0927184	0.239569	0.387022	0.69874	0.923122	1.46702	0.233454	6.28399	3.30002e-10	2.59167e-09	1.3743	0.23952	5.73772	9.5957e-09	6.2162e-08
MM_RS04950	mmazei	CDS	Amino_Acid_metabolis_and_transport	1	1	1	2	1	1	56.5775	0.341399	0.274549	1.24349	0.213687	0.668456	1.43704	0.273662	5.25114	1.51161e-07	8.72302e-07	1.09564	0.275138	3.98214	6.82983e-05	0.000259646
MM_RS04955	mmazei	CDS	Inorganic_ion_transport_and_metabolism	0	0	0	0	1	1	67.6163	-0.0405337	0.361267	-0.112199	0.910666	0.978491	3.37995	0.299521	11.2845	1.56514e-29	5.21573e-28	3.42048	0.321106	10.6522	1.70284e-26	4.77182e-25
MM_RS04960	mmazei	CDS	Cell_wall_membrane_envelop_biogenesis	1	1	0	1	0	1	42.4486	-0.530645	0.313956	-1.69019	0.0909913	0.434669	1.28261	0.288501	4.44577	8.75757e-06	3.98944e-05	1.81325	0.318078	5.70066	1.19342e-08	7.57198e-08
MM_RS04965	mmazei	CDS	Amino_Acid_metabolis_and_transport	1	1	0	1	0	0	15.9135	-0.00363791	0.378636	-0.00960791	0.992334	NA	-0.896668	0.49962	-1.7947	0.0727013	0.130672	-0.89303	0.508738	-1.75538	0.079194	0.137853
MM_RS04970	mmazei	CDS	not_classified	1	1	0	1	5	9	97.0069	-0.0901836	0.420246	-0.214597	0.830081	0.960335	4.7358	0.317907	14.8968	3.45607e-50	2.45846e-48	4.82598	0.352978	13.6722	1.48811e-42	9.49055e-41
MM_RS04975	mmazei	CDS	Defense_mechanism	0	0	0	0	0	0	11.6677	-0.221049	0.517739	-0.426951	0.669415	NA	1.02893	0.50731	2.0282	0.0425399	0.0832566	1.24997	0.535999	2.33205	0.0196982	0.0423626
MM_RS04980	mmazei	CDS	Defense_mechanism	0	0	0	0	0	0	14.6971	-0.46977	0.54675	-0.859206	0.390227	NA	2.18939	0.457583	4.78469	1.71252e-06	8.70141e-06	2.65916	0.519564	5.11807	3.0868e-07	1.66687e-06
MM_RS04985	mmazei	CDS	not_classified	0	0	0	0	0	0	0.815662	-0.659947	1.02392	-0.644529	0.519233	NA	-0.284936	1.01703	-0.280164	0.779352	NA	0.375012	1.00906	0.371644	0.710158	NA
MM_RS04990	mmazei	CDS	Inorganic_ion_transport_and_metabolism	0	0	0	0	0	0	10.5322	0.227566	0.513845	0.442868	0.657861	NA	1.14058	0.521615	2.18664	0.0287691	0.0596508	0.913017	0.530074	1.72243	0.0849914	0.146429
MM_RS04995	mmazei	CDS	Amino_Acid_metabolis_and_transport	0	0	0	0	0	0	2.43007	0.74609	0.852414	0.875267	0.381429	NA	1.09751	0.891689	1.23082	0.21839	0.319298	0.35142	0.875081	0.401586	0.687989	0.772578
MM_RS05000	mmazei	CDS	not_classified	0	0	0	0	0	0	5.92267	0.247228	0.622747	0.396996	0.69137	NA	0.948816	0.646088	1.46856	0.141953	0.225118	0.701588	0.654493	1.07196	0.28374	0.391187
MM_RS05005	mmazei	CDS	Post-translational_modification_protein_turnover_chaperone_functions	1	1	0	1	0	0	6.56573	-0.0110795	0.56661	-0.019554	0.984399	NA	-0.110675	0.650226	-0.17021	0.864845	0.909945	-0.0995956	0.666026	-0.149537	0.88113	0.918371
MM_RS05010	mmazei	CDS	Post-translational_modification_protein_turnover_chaperone_functions	0	0	0	0	0	1	7.62032	0.480187	0.649752	0.739031	0.459888	NA	2.21885	0.611227	3.63015	0.000283257	0.000982896	1.73866	0.60531	2.87234	0.00407441	0.0106435
MM_RS05015	mmazei	CDS	Function_Unknown	3	3	2	4	1	1	25.9784	0.0433271	0.337408	0.128412	0.897823	0.974857	0.00358928	0.383185	0.00936696	0.992526	0.994408	-0.0397379	0.39151	-0.101499	0.919154	0.948118
MM_RS05020	mmazei	CDS	Signal_Transduction	0	0	0	0	0	0	3.39906	-0.612347	0.733996	-0.834265	0.404132	NA	-0.222961	0.788622	-0.282723	0.777389	0.843027	0.389386	0.833011	0.467444	0.640182	0.731326
MM_RS05025	mmazei	CDS	Amino_Acid_metabolis_and_transport	3	3	2	3	3	5	262.929	-0.244133	0.182306	-1.33914	0.180525	0.621076	1.71835	0.173678	9.89385	4.42674e-23	1.04965e-21	1.96248	0.180462	10.8747	1.52117e-27	4.50145e-26
MM_RS05030	mmazei	CDS	not_classified	0	0	0	0	0	0	4.83959	-0.334018	0.744837	-0.448445	0.653832	NA	1.51098	0.689291	2.19208	0.0283735	0.0589296	1.845	0.74208	2.48626	0.0129094	0.0294765
MM_RS05035	mmazei	CDS	Amino_Acid_metabolis_and_transport	8	8	5	8	1	1	233.017	-0.259017	0.148653	-1.74243	0.0814339	0.417233	-1.59973	0.188686	-8.47829	2.28519e-17	3.36769e-16	-1.34071	0.191778	-6.99096	2.73019e-12	2.55671e-11
MM_RS05040	mmazei	CDS	Amino_Acid_metabolis_and_transport	4	4	2	4	0	1	163.291	-0.362913	0.174547	-2.07917	0.037602	0.287529	-1.84574	0.228687	-8.07102	6.97108e-16	9.20929e-15	-1.48283	0.232777	-6.37016	1.88832e-10	1.48615e-09
MM_RS05045	mmazei	CDS	Amino_Acid_metabolis_and_transport	4	4	3	5	0	0	88.5686	-0.147974	0.214818	-0.688835	0.490927	0.851518	-1.87316	0.299282	-6.25885	3.87831e-10	3.01384e-09	-1.72519	0.303224	-5.68948	1.27425e-08	8.04344e-08
MM_RS05050	mmazei	CDS	Energy_production_and_conversion	6	6	4	7	1	1	180.004	-0.0747029	0.15765	-0.473854	0.635604	0.901947	-1.50253	0.205786	-7.30141	2.8476e-13	2.9755e-12	-1.42782	0.20841	-6.85103	7.33192e-12	6.59873e-11
MM_RS05055	mmazei	CDS	not_classified	0	0	0	0	0	0	11.5985	-0.284824	0.452711	-0.629151	0.52925	NA	-0.0408528	0.504631	-0.0809558	0.935477	0.955101	0.243971	0.528893	0.461285	0.644594	0.735684
MM_RS05060	mmazei	CDS	not_classified	1	1	1	1	0	1	44.467	-0.402584	0.283676	-1.41916	0.155851	0.575578	0.800652	0.278846	2.8713	0.00408783	0.0110291	1.20324	0.299672	4.01517	5.94021e-05	0.000227934
MM_RS05070	mmazei	CDS	not_classified	0	0	0	0	0	0	11.3278	0.098386	0.508202	0.193596	0.846492	NA	1.35928	0.496765	2.73626	0.0062141	0.0159183	1.26089	0.51307	2.45755	0.013989	0.0316097
MM_RS05075	mmazei	CDS	Amino_Acid_metabolis_and_transport	0	1	0	0	0	0	20.7402	0.0796816	0.352916	0.225781	0.821372	0.95896	-0.196961	0.418403	-0.470745	0.637823	0.7343	-0.276643	0.426371	-0.648831	0.516447	0.623072
MM_RS05080	mmazei	CDS	Function_Unknown	1	1	1	1	0	1	21.0966	0.15519	0.358688	0.432659	0.665262	0.913724	0.407786	0.395256	1.0317	0.302212	0.415261	0.252596	0.402623	0.627376	0.530413	0.635568
MM_RS05085	mmazei	CDS	Post-translational_modification_protein_turnover_chaperone_functions	1	0	0	1	0	0	28.5218	-0.222867	0.320456	-0.695467	0.486763	0.85055	-0.232676	0.365661	-0.636317	0.52457	0.633698	-0.00980952	0.379146	-0.0258727	0.979359	0.983881
MM_RS05090	mmazei	CDS	Energy_production_and_conversion	3	4	4	5	0	0	84.7678	0.200851	0.207002	0.970285	0.331905	0.768853	-2.28181	0.334319	-6.82526	8.77646e-12	8.05561e-11	-2.48267	0.335617	-7.39731	1.38967e-13	1.43989e-12
MM_RS05095	mmazei	CDS	not_classified	3	3	2	4	0	1	22.4395	0.0943155	0.32465	0.290514	0.771423	0.943033	-1.73778	0.502417	-3.45884	0.000542505	0.00177429	-1.8321	0.506853	-3.61465	0.000300754	0.00102251
MM_RS05100	mmazei	CDS	Energy_production_and_conversion	2	3	2	2	1	2	58.454	-0.172543	0.257901	-0.669026	0.503479	0.851863	0.812956	0.259804	3.12911	0.00175336	0.00518441	0.985499	0.271817	3.62559	0.0002883	0.000985491
MM_RS05105	mmazei	CDS	Energy_production_and_conversion	2	2	1	2	1	1	66.5456	-0.325287	0.244865	-1.32843	0.184036	0.62641	0.73395	0.244815	2.99797	0.00271781	0.00764501	1.05924	0.259099	4.08815	4.34826e-05	0.000170927
MM_RS05110	mmazei	CDS	Function_Unknown	1	2	1	2	1	1	33.9895	-0.332251	0.321329	-1.03399	0.30114	0.745615	0.707239	0.321944	2.19677	0.0280367	0.0584269	1.03949	0.342012	3.03934	0.00237097	0.0065793
MM_RS05115	mmazei	CDS	Replication_and_repair	2	1	1	2	0	1	16.8522	-0.109	0.388479	-0.280581	0.779032	NA	0.02059	0.438028	0.0470062	0.962508	0.973829	0.12959	0.453355	0.285846	0.774996	0.841912
MM_RS05120	mmazei	CDS	Function_Unknown	1	1	1	2	1	1	40.3613	-0.0657826	0.282687	-0.232705	0.815991	0.956039	0.629583	0.294692	2.13641	0.0326459	0.0662772	0.695366	0.306008	2.27238	0.0230636	0.0484728
MM_RS05125	mmazei	CDS	Function_Unknown	2	2	2	2	2	4	109.066	0.00128511	0.224052	0.00573576	0.995424	0.997729	1.96919	0.207524	9.48899	2.33286e-21	4.8208e-20	1.9679	0.216305	9.09783	9.21516e-20	1.66278e-18
MM_RS05130	mmazei	CDS	Cell_cycle_control_and_mitosis	3	4	2	4	3	4	186.314	-0.156238	0.226171	-0.690794	0.489695	0.851518	1.18127	0.22346	5.28627	1.24832e-07	7.31782e-07	1.33751	0.228485	5.85383	4.80387e-09	3.2367e-08
MM_RS05135	mmazei	CDS	Cell_cycle_control_and_mitosis	2	3	2	4	3	4	158.226	0.142428	0.210602	0.676289	0.498857	0.851863	1.46433	0.207482	7.05761	1.69393e-12	1.65326e-11	1.3219	0.210638	6.27571	3.48052e-10	2.68218e-09
MM_RS05140	mmazei	CDS	Function_Unknown	3	4	3	5	2	3	67.4133	0.142999	0.24233	0.5901	0.555123	0.867463	0.763588	0.252413	3.02516	0.00248503	0.00704916	0.620589	0.257023	2.41452	0.0157558	0.0349194
MM_RS05145	mmazei	CDS	Function_Unknown	3	4	3	4	0	0	39.7521	-0.0447391	0.269635	-0.165924	0.868216	0.970204	-1.48134	0.381163	-3.88636	0.000101759	0.000384873	-1.4366	0.386672	-3.71528	0.000202976	0.000715737
MM_RS05150	mmazei	CDS	Function_Unknown	5	5	6	7	4	6	120.888	0.351087	0.210337	1.66916	0.0950849	0.447312	1.26564	0.21248	5.95653	2.57656e-09	1.82231e-08	0.914553	0.213233	4.28899	1.79491e-05	7.51059e-05
MM_RS05155	mmazei	CDS	Cell_cycle_control_and_mitosis	4	4	4	6	2	3	181.537	0.337635	0.182376	1.85132	0.0641236	0.377074	0.559004	0.192098	2.91	0.0036143	0.00989586	0.221369	0.192664	1.14899	0.250561	0.356334
MM_RS05160	mmazei	CDS	Post-translational_modification_protein_turnover_chaperone_functions	3	4	4	5	1	1	68.1319	0.337547	0.224882	1.501	0.133356	0.531459	-0.831116	0.288926	-2.87657	0.00402017	0.0108629	-1.16866	0.289649	-4.03476	5.4658e-05	0.000210464
MM_RS05165	mmazei	CDS	Post-translational_modification_protein_turnover_chaperone_functions	2	2	2	1	1	1	52.9975	-0.219773	0.30995	-0.70906	0.478288	0.849068	0.507647	0.317842	1.59717	0.110228	0.183415	0.72742	0.328313	2.21563	0.026717	0.0548729
MM_RS05170	mmazei	CDS	not_classified	0	0	0	0	1	1	15.1637	-0.181489	0.593429	-0.305831	0.759733	NA	2.88354	0.487	5.92102	3.19945e-09	2.23297e-08	3.06503	0.536684	5.71106	1.12277e-08	7.14825e-08
MM_RS05175	mmazei	CDS	Coenzyme_metabolis	2	3	2	3	2	2	97.5769	0.0405121	0.226188	0.179108	0.857853	0.965865	0.957416	0.228705	4.18626	2.83591e-05	0.000117866	0.916904	0.234065	3.9173	8.95448e-05	0.000333897
MM_RS05180	mmazei	CDS	Coenzyme_metabolis	2	3	2	3	1	2	96.3007	0.226636	0.240377	0.942833	0.345766	0.777795	0.981288	0.245329	3.99989	6.33721e-05	0.000250174	0.754653	0.247762	3.04588	0.00232001	0.00644758
MM_RS05185	mmazei	CDS	Coenzyme_metabolis	2	3	2	4	2	2	47.8833	0.282309	0.307008	0.919549	0.357809	0.78394	1.1004	0.312874	3.51707	0.000436339	0.00146197	0.81809	0.315491	2.59307	0.00951234	0.0226132
MM_RS05190	mmazei	CDS	Coenzyme_metabolis	1	2	1	2	1	1	39.9129	0.0638342	0.2961	0.215583	0.829313	0.960335	0.588141	0.31268	1.88097	0.0599763	0.110815	0.524306	0.320218	1.63734	0.101559	0.170991
MM_RS05195	mmazei	CDS	Coenzyme_metabolis	1	2	1	2	1	1	49.4929	0.31688	0.301534	1.0509	0.293306	0.737312	0.590799	0.320389	1.844	0.0651825	0.118891	0.273918	0.32191	0.850915	0.394817	0.505163
MM_RS05200	mmazei	CDS	Coenzyme_metabolis	1	2	2	3	1	1	51.5648	0.339024	0.294375	1.15167	0.249456	0.696545	0.566824	0.314061	1.80482	0.0711026	0.128047	0.2278	0.315177	0.72277	0.469821	0.578722
MM_RS05205	mmazei	CDS	Secondary_Structure	1	1	1	2	1	1	38.7105	0.163927	0.296168	0.553492	0.579926	0.876369	0.89852	0.306419	2.93233	0.00336431	0.00927316	0.734593	0.312556	2.35028	0.0187594	0.0406746
MM_RS05210	mmazei	CDS	Amino_Acid_metabolis_and_transport	1	1	0	1	0	1	40.3778	0.126175	0.283408	0.445206	0.656171	0.910042	0.722429	0.298113	2.42334	0.0153784	0.0349629	0.596254	0.304748	1.95654	0.050401	0.0943011
MM_RS05215	mmazei	CDS	Energy_production_and_conversion	3	3	3	5	0	0	101.367	0.399127	0.207588	1.92269	0.0545188	0.355242	-1.68162	0.29159	-5.76706	8.06686e-09	5.32845e-08	-2.08075	0.291643	-7.13456	9.70983e-13	9.42695e-12
MM_RS05220	mmazei	CDS	Function_Unknown	0	0	0	0	0	0	8.76961	1.08453	0.530926	2.04271	0.0410814	NA	0.821289	0.602253	1.36369	0.172664	0.264137	-0.263238	0.574445	-0.458248	0.646774	0.73758
MM_RS05225	mmazei	CDS	Transcription	7	6	6	8	1	2	111.383	0.0925707	0.195124	0.47442	0.6352	0.901947	-0.941661	0.240627	-3.91336	9.10211e-05	0.000348177	-1.03423	0.2431	-4.25434	2.09668e-05	8.66549e-05
MM_RS05230	mmazei	CDS	Post-translational_modification_protein_turnover_chaperone_functions	3	3	2	4	0	1	126.808	0.0130607	0.183542	0.0711593	0.943271	0.98618	-1.42895	0.240445	-5.94292	2.79986e-09	1.96895e-08	-1.44201	0.243024	-5.93361	2.96353e-09	2.04517e-08
MM_RS05235	mmazei	CDS	Replication_and_repair	1	1	0	1	0	0	14.3237	-0.203217	0.404824	-0.501988	0.615676	NA	-0.160153	0.465801	-0.343822	0.73098	0.80617	0.0430642	0.484727	0.0888421	0.929207	0.955291
MM_RS05240	mmazei	CDS	not_classified	1	1	1	2	0	0	7.50289	0.113093	0.529692	0.213506	0.830932	NA	-0.281625	0.632987	-0.444915	0.656381	0.749369	-0.394718	0.642942	-0.613925	0.539265	0.643672
MM_RS05245	mmazei	CDS	Cell_cycle_control_and_mitosis	8	9	8	13	2	2	364.322	0.317009	0.144121	2.1996	0.027835	0.2479	-0.715194	0.163293	-4.37982	1.18776e-05	5.29341e-05	-1.0322	0.163633	-6.30802	2.82623e-10	2.21488e-09
MM_RS05250	mmazei	CDS	Intracellular_trafficing_and_secretion	25	27	19	35	2	4	170.373	0.0243155	0.182732	0.133066	0.894141	0.974419	-1.84775	0.240473	-7.68384	1.54387e-14	1.84361e-13	-1.87207	0.24227	-7.72719	1.09943e-14	1.26298e-13
MM_RS05255	mmazei	CDS	Transcription	40	40	31	51	4	7	584.537	0.0534679	0.147095	0.363491	0.716238	0.927041	-1.42116	0.164651	-8.63139	6.06102e-18	9.34154e-17	-1.47463	0.165409	-8.91505	4.87601e-19	8.27356e-18
MM_RS05260	mmazei	CDS	Tranlsation	43	40	41	66	5	6	700.813	0.35868	0.16092	2.22894	0.0258182	0.238763	-1.60593	0.17845	-8.99933	2.27091e-19	4.09761e-18	-1.96461	0.178531	-11.0043	3.64301e-28	1.12296e-26
MM_RS05265	mmazei	CDS	Tranlsation	110	107	89	155	10	13	2204.51	0.156758	0.186293	0.841459	0.400091	0.801664	-1.87288	0.191832	-9.76312	1.62087e-22	3.59017e-21	-2.02964	0.191949	-10.5738	3.93989e-26	1.08759e-24
MM_RS05270	mmazei	CDS	Tranlsation	44	44	35	63	5	6	1458.41	0.130814	0.19628	0.666463	0.505115	0.851863	-1.6822	0.203097	-8.28272	1.2039e-16	1.65547e-15	-1.81301	0.203283	-8.91865	4.72028e-19	8.04622e-18
MM_RS05275	mmazei	CDS	Tranlsation	29	30	24	53	3	5	322.595	0.319861	0.217692	1.46932	0.141745	0.548722	-1.51343	0.242875	-6.23133	4.62502e-10	3.56177e-09	-1.83329	0.243099	-7.54134	4.65157e-14	5.06786e-13
MM_RS05280	mmazei	CDS	Function_Unknown	3	3	2	3	1	2	139.472	-0.101718	0.187576	-0.542274	0.58763	0.879511	0.458872	0.195342	2.34907	0.0188205	0.041637	0.560589	0.20076	2.79234	0.0052329	0.0132397
MM_RS05285	mmazei	CDS	not_classified	0	0	0	0	1	1	16.199	-0.641921	0.640822	-1.00172	0.316481	NA	3.025	0.493345	6.1316	8.7e-10	6.56761e-09	3.66692	0.588532	6.23062	4.64607e-10	3.51448e-09
MM_RS05290	mmazei	CDS	Function_Unknown	0	0	0	0	0	0	7.03078	0.0739297	0.556737	0.132791	0.894359	NA	0.0495227	0.631642	0.0784031	0.937507	0.956646	-0.024407	0.644483	-0.0378707	0.969791	0.976922
MM_RS05295	mmazei	CDS	Function_Unknown	0	0	0	0	0	0	2.69412	-0.210788	0.882504	-0.238852	0.81122	NA	1.31876	0.854182	1.54389	0.122615	0.200333	1.52955	0.889098	1.72034	0.0853708	0.147014
MM_RS05300	mmazei	CDS	Energy_production_and_conversion	0	0	0	0	0	0	10.4872	0.363806	0.55739	0.652696	0.513952	NA	1.96747	0.528613	3.72194	0.000197699	0.000707083	1.60366	0.531067	3.0197	0.00253029	0.00698472
MM_RS05305	mmazei	CDS	not_classified	0	0	0	0	0	0	1.68193	-2.1588	0.988716	-2.18344	0.0290035	NA	-0.0865079	0.946286	-0.0914183	0.92716	0.950281	2.07229	1.01505	2.04156	0.0411949	0.0795717
MM_RS05310	mmazei	CDS	Replication_and_repair	0	1	0	0	0	1	13.7088	-0.164331	0.505855	-0.324858	0.745288	NA	1.6791	0.46375	3.62069	0.000293818	0.00101668	1.84343	0.496603	3.71207	0.000205569	0.000722813
MM_RS05315	mmazei	CDS	not_classified	0	0	0	0	0	1	14.2019	-0.995312	0.54348	-1.83137	0.0670455	NA	1.59099	0.45029	3.53325	0.000410483	0.00138286	2.5863	0.539171	4.7968	1.61219e-06	7.93016e-06
MM_RS05325	mmazei	CDS	Cell_wall_membrane_envelop_biogenesis	0	0	0	0	0	0	18.5011	0.384715	0.539282	0.713384	0.475608	0.84779	3.02923	0.472513	6.41089	1.44677e-10	1.1736e-09	2.64451	0.473771	5.58184	2.37984e-08	1.46473e-07
MM_RS05330	mmazei	CDS	Coenzyme_metabolis	16	27	20	42	1	1	908.576	0.492122	0.2896	1.69931	0.0892604	0.43116	-3.05884	0.310706	-9.84478	7.21955e-23	1.66449e-21	-3.55096	0.310655	-11.4305	2.94281e-30	1.05684e-28
MM_RS05335	mmazei	CDS	Cell_wall_membrane_envelop_biogenesis	3	3	2	3	2	4	155.257	-0.19195	0.198222	-0.968359	0.332865	0.768853	1.57452	0.188071	8.37194	5.6678e-17	8.12604e-16	1.76647	0.196996	8.96703	3.04609e-19	5.34003e-18
MM_RS05340	mmazei	CDS	Transcription	7	6	4	8	5	7	200.705	-0.0962996	0.179909	-0.535269	0.592464	0.880364	1.1847	0.177373	6.67913	2.40363e-11	2.07734e-10	1.28099	0.182602	7.01523	2.29573e-12	2.17184e-11
MM_RS05345	mmazei	CDS	Transcription	9	11	6	13	6	8	269.251	-0.0782716	0.194692	-0.402028	0.687663	0.916454	0.819833	0.195965	4.18356	2.86979e-05	0.00011914	0.898104	0.198965	4.51389	6.36507e-06	2.88534e-05
MM_RS05350	mmazei	CDS	Transcription	1	1	1	1	0	0	41.4003	-0.172004	0.25981	-0.662037	0.507947	0.85222	-0.848909	0.329259	-2.57824	0.00993047	0.0237599	-0.676905	0.337998	-2.00269	0.0452107	0.0858052
MM_RS05355	mmazei	CDS	Replication_and_repair	2	2	1	2	0	0	51.1526	-0.39933	0.244169	-1.63547	0.101951	0.463492	-0.757916	0.29471	-2.57174	0.0101189	0.0241639	-0.358587	0.306386	-1.17038	0.24185	0.34725
MM_RS05360	mmazei	CDS	Cell_cycle_control_and_mitosis	2	2	2	3	1	1	294.965	0.0761012	0.15632	0.486831	0.626378	0.901947	0.257069	0.164171	1.56586	0.117381	0.193663	0.180968	0.16604	1.08991	0.275754	0.383609
MM_RS05365	mmazei	CDS	not_classified	3	3	3	4	1	2	137.906	0.165817	0.185812	0.89239	0.372184	0.791754	0.741275	0.193094	3.83894	0.000123565	0.000458756	0.575458	0.195835	2.93848	0.00329823	0.0088664
MM_RS05370	mmazei	CDS	not_classified	4	4	3	5	1	1	30.8604	0.0284273	0.283071	0.100424	0.920007	0.979789	-1.2115	0.397204	-3.05006	0.00228799	0.00655501	-1.23992	0.402935	-3.07723	0.00208933	0.00590859
MM_RS05375	mmazei	CDS	Inorganic_ion_transport_and_metabolism	1	1	1	1	0	0	79.71	-0.140925	0.245909	-0.573078	0.566592	0.871606	-0.222205	0.270265	-0.822176	0.410977	0.528913	-0.0812802	0.276326	-0.294146	0.768646	0.837533
MM_RS05380	mmazei	CDS	Transcription	2	2	1	2	0	0	31.3679	-0.109594	0.286498	-0.38253	0.702068	0.923778	-2.31332	0.48258	-4.79364	1.63781e-06	8.35621e-06	-2.20372	0.488055	-4.51532	6.3222e-06	2.86943e-05
MM_RS05385	mmazei	CDS	Transcription	3	2	2	3	0	0	33.8441	0.0819962	0.2759	0.297195	0.766317	0.940748	-2.06759	0.453554	-4.55863	5.14889e-06	2.4449e-05	-2.14958	0.457053	-4.70314	2.56195e-06	1.22122e-05
MM_RS05390	mmazei	tRNA	not_classified	844	976	955	550	676	770	3588.98	-0.113984	0.44121	-0.258345	0.796141	0.950054	0.995829	0.4412	2.25709	0.0240022	0.0511725	1.10981	0.441299	2.51488	0.0119074	0.0274436
MM_RS05395	mmazei	CDS	Function_Unknown	1	1	1	1	0	0	16.9851	0.667678	0.37315	1.7893	0.0735667	NA	-0.946327	0.529789	-1.78624	0.0740611	0.1326	-1.614	0.524763	-3.07568	0.00210021	0.00593482
MM_RS05400	mmazei	CDS	Inorganic_ion_transport_and_metabolism	1	1	1	1	0	0	26.6254	0.490735	0.320741	1.53	0.126016	0.517255	-0.342407	0.40208	-0.851589	0.394442	0.513747	-0.833142	0.400413	-2.08071	0.0374609	0.0735107
MM_RS05405	mmazei	CDS	Inorganic_ion_transport_and_metabolism	0	0	0	1	0	0	14.7865	0.123041	0.392142	0.313766	0.753699	NA	-0.305961	0.479279	-0.638377	0.523229	0.633319	-0.429001	0.487041	-0.880832	0.378409	0.488563
MM_RS05410	mmazei	CDS	Inorganic_ion_transport_and_metabolism	0	0	0	0	0	0	7.22587	0.212718	0.589514	0.360837	0.718221	NA	0.426347	0.639394	0.666798	0.504901	0.615203	0.213628	0.646888	0.33024	0.741219	0.816293
MM_RS05415	mmazei	CDS	Transcription	0	0	0	0	0	0	3.64569	0.066294	0.662807	0.10002	0.920328	NA	-1.54073	0.881894	-1.74706	0.0806261	0.14256	-1.60702	0.88941	-1.80684	0.0707873	0.125765
MM_RS05420	mmazei	CDS	Function_Unknown	0	0	0	0	0	0	9.73158	0.155234	0.483647	0.320966	0.748236	NA	-0.296746	0.581671	-0.510161	0.609939	0.710565	-0.45198	0.589368	-0.766889	0.443147	0.554909
MM_RS05425	mmazei	CDS	Transcription	0	0	0	0	0	0	10.3755	-0.376165	0.516278	-0.728608	0.466242	NA	0.697174	0.515133	1.35339	0.175933	0.26825	1.07334	0.551913	1.94476	0.0518039	0.0966327
MM_RS05440	mmazei	tRNA	not_classified	934	954	1001	627	875	930	4160.82	-0.0688078	0.433569	-0.158701	0.873904	0.971803	1.25931	0.433517	2.90488	0.00367396	0.0100295	1.32812	0.433605	3.06298	0.00219146	0.00613643
MM_RS05445	mmazei	CDS	Amino_Acid_metabolis_and_transport	7	5	7	12	2	2	237.657	0.589291	0.194329	3.03244	0.00242585	0.0452547	-0.2871	0.212573	-1.35059	0.176825	0.2695	-0.876391	0.211745	-4.1389	3.4897e-05	0.000140614
MM_RS05450	mmazei	CDS	Coenzyme_metabolis	0	0	0	0	0	1	51.9081	0.145189	0.306789	0.473255	0.636031	0.901947	1.92345	0.288345	6.67068	2.54629e-11	2.19551e-10	1.77826	0.2962	6.00359	1.93005e-09	1.37293e-08
MM_RS05455	mmazei	CDS	Function_Unknown	7	8	5	9	0	0	221.789	-0.0920154	0.162952	-0.564676	0.572294	0.873699	-2.88565	0.252629	-11.4225	3.22866e-30	1.09567e-28	-2.79363	0.254246	-10.9879	4.37037e-28	1.33603e-26
MM_RS05460	mmazei	CDS	Secondary_Structure	3	4	3	5	1	1	265.41	0.162241	0.170406	0.952083	0.341055	0.773946	-0.975041	0.195104	-4.99754	5.80648e-07	3.13093e-06	-1.13728	0.196119	-5.79895	6.67318e-09	4.42367e-08
MM_RS05465	mmazei	CDS	Inorganic_ion_transport_and_metabolism	1	1	1	2	0	0	49.1217	-0.218918	0.237342	-0.922374	0.356334	0.78394	-2.25817	0.389334	-5.8001	6.62747e-09	4.41712e-08	-2.03926	0.395026	-5.16233	2.43893e-07	1.33653e-06
MM_RS05470	mmazei	CDS	Function_Unknown	1	1	0	0	0	0	4.46663	-0.319812	0.649147	-0.492664	0.62225	NA	-0.53362	0.752948	-0.708707	0.478506	0.594157	-0.213808	0.779613	-0.274249	0.783893	0.848339
MM_RS05475	mmazei	CDS	Function_Unknown	11	13	10	19	1	1	108.919	0.287097	0.201065	1.42788	0.153326	0.573053	-2.28486	0.31105	-7.34565	2.04764e-13	2.18277e-12	-2.57196	0.311691	-8.25162	1.56265e-16	2.15681e-15
MM_RS05480	mmazei	CDS	Function_Unknown	0	0	0	0	0	0	1.33716	0.28347	0.941305	0.301146	0.763303	NA	-0.242561	0.999211	-0.242753	0.808197	0.865274	-0.526031	1.00147	-0.525257	0.599405	0.696071
MM_RS05485	mmazei	CDS	not_classified	1	2	1	2	1	1	12.319	-0.119121	0.441004	-0.270112	0.787074	NA	-0.0687313	0.502442	-0.136795	0.891193	0.927292	0.0503893	0.519627	0.0969721	0.922749	0.950765
MM_RS05490	mmazei	tRNA	not_classified	112	116	107	63	82	107	434.121	-0.250547	0.503207	-0.497902	0.618553	0.89595	1.01729	0.502892	2.02287	0.0430865	0.0841039	1.26783	0.503774	2.51667	0.011847	0.0273375
MM_RS05495	mmazei	CDS	Signal_Transduction	0	0	0	0	1	2	98.6442	0.318547	0.357166	0.891873	0.372461	0.791754	4.35019	0.290487	14.9755	1.06186e-50	7.85563e-49	4.03164	0.295216	13.6566	1.84453e-42	1.15643e-40
MM_RS05500	mmazei	CDS	Function_Unknown	0	0	0	0	1	1	69.1513	-0.161678	0.398089	-0.406136	0.684643	0.915112	3.93968	0.306868	12.8384	9.99626e-38	4.50929e-36	4.10136	0.343244	11.9488	6.58456e-33	2.70625e-31
MM_RS05505	mmazei	CDS	Function_Unknown	0	0	0	0	3	4	68.9035	0.909051	0.521926	1.74172	0.081557	0.417233	5.56131	0.431732	12.8814	5.73057e-38	2.64967e-36	4.65226	0.383099	12.1437	6.19309e-34	2.66375e-32
MM_RS05510	mmazei	CDS	Energy_production_and_conversion	0	0	0	0	1	2	72.6196	-0.0697955	0.313564	-0.222588	0.823856	0.959197	2.99394	0.262549	11.4034	4.02312e-30	1.35286e-28	3.06374	0.282597	10.8414	2.19146e-27	6.38283e-26
MM_RS05515	mmazei	CDS	Defense_mechanism	0	0	0	1	0	0	20.7184	0.0340729	0.402128	0.0847316	0.932475	0.982413	0.804291	0.413959	1.94292	0.0520256	0.0980349	0.770218	0.425836	1.80872	0.0704946	0.12534
MM_RS05520	mmazei	CDS	Energy_production_and_conversion	0	0	0	0	1	1	22.6769	1.05416	0.507993	2.07515	0.0379727	0.289341	3.51742	0.460233	7.64268	2.1274e-14	2.5222e-13	2.46326	0.411487	5.98623	2.14755e-09	1.50025e-08
MM_RS05525	mmazei	CDS	Energy_production_and_conversion	2	2	1	2	0	1	123.103	-0.105828	0.18017	-0.587375	0.556952	0.868331	-0.706606	0.214257	-3.29794	0.000973985	0.00303264	-0.600778	0.218584	-2.7485	0.00598681	0.0149816
MM_RS05530	mmazei	CDS	Energy_production_and_conversion	1	1	1	1	0	1	40.3969	0.0638294	0.267548	0.238572	0.811437	0.95372	-0.0396889	0.308458	-0.128669	0.89762	0.931098	-0.103518	0.314928	-0.328705	0.742379	0.816793
MM_RS05535	mmazei	CDS	Energy_production_and_conversion	1	1	1	1	0	0	24.7631	0.0663838	0.346753	0.191444	0.848178	0.963439	0.603437	0.368285	1.63851	0.101316	0.171676	0.537053	0.378252	1.41983	0.155657	0.241821
MM_RS05540	mmazei	CDS	Energy_production_and_conversion	1	1	1	1	0	0	53.0933	0.160023	0.240519	0.665324	0.505843	0.851863	-1.01758	0.318582	-3.19409	0.00140275	0.0042179	-1.1776	0.321481	-3.66305	0.000249232	0.000860542
MM_RS05545	mmazei	CDS	Energy_production_and_conversion	2	2	1	3	0	0	90.5309	0.292864	0.199059	1.47124	0.141225	0.54769	-1.42211	0.277535	-5.12407	2.99011e-07	1.66573e-06	-1.71497	0.278416	-6.15976	7.2857e-10	5.46649e-09
MM_RS05550	mmazei	CDS	Energy_production_and_conversion	1	1	1	2	0	0	20.3027	0.531367	0.358018	1.48419	0.137758	0.542016	0.0366524	0.430294	0.0851798	0.932118	0.95325	-0.494715	0.427112	-1.15828	0.24675	0.352133
MM_RS05555	mmazei	CDS	not_classified	0	0	0	0	0	0	0.884984	-0.773112	1.01696	-0.760216	0.447125	NA	-1.30262	1.01962	-1.27755	0.201407	0.299318	-0.529503	1.02108	-0.518571	0.60406	0.700006
MM_RS05560	mmazei	CDS	Transcription	0	0	0	1	1	1	32.3172	0.232283	0.391228	0.593728	0.552694	0.867373	2.43143	0.353726	6.87378	6.25243e-12	5.84034e-11	2.19915	0.361696	6.0801	1.20106e-09	8.76277e-09
MM_RS05565	mmazei	CDS	Signal_Transduction	2	3	2	4	2	2	51.8933	0.230934	0.269309	0.857504	0.391166	0.797066	0.682075	0.285259	2.39107	0.0167993	0.0377754	0.451141	0.288625	1.56307	0.118036	0.193022
MM_RS05570	mmazei	CDS	Inorganic_ion_transport_and_metabolism	0	0	0	0	0	0	24.1742	0.424399	0.358191	1.18484	0.236081	0.68759	0.224982	0.407721	0.551803	0.581083	0.684531	-0.199417	0.407267	-0.489648	0.624383	0.718828
MM_RS05575	mmazei	CDS	Coenzyme_metabolis	69	75	54	96	8	10	2295.17	0.0517337	0.201896	0.256239	0.797766	0.950054	-1.66443	0.205945	-8.08189	6.37689e-16	8.45453e-15	-1.71616	0.206095	-8.32702	8.29049e-17	1.18404e-15
MM_RS05580	mmazei	CDS	Energy_production_and_conversion	3	3	2	4	0	0	140.315	-0.0775299	0.175446	-0.441901	0.658561	0.910042	-2.12066	0.25523	-8.30884	9.6644e-17	1.3389e-15	-2.04313	0.257772	-7.92612	2.26091e-15	2.80641e-14
MM_RS05585	mmazei	CDS	Function_Unknown	1	1	2	2	0	0	62.3208	0.323038	0.273999	1.17898	0.238408	0.688414	-0.841324	0.332303	-2.53179	0.0113481	0.0267366	-1.16436	0.33313	-3.49522	0.000473675	0.00155468
MM_RS05590	mmazei	CDS	not_classified	1	0	0	1	0	0	3.62769	-0.120182	0.713937	-0.168337	0.866318	NA	-0.229884	0.798167	-0.288015	0.773335	0.840075	-0.109702	0.817565	-0.134182	0.893259	0.927615
MM_RS05595	mmazei	CDS	Function_Unknown	6	7	4	7	2	2	178.582	-0.103125	0.203093	-0.507773	0.611613	0.890687	-0.225579	0.217367	-1.03778	0.299371	0.412277	-0.122454	0.220597	-0.555106	0.578822	0.677337
MM_RS05600	mmazei	CDS	Coenzyme_metabolis	3	4	2	4	1	1	168.712	-0.113018	0.201725	-0.560255	0.575305	0.874205	-0.399232	0.21939	-1.81974	0.0687988	0.124687	-0.286215	0.222709	-1.28515	0.19874	0.297266
MM_RS05605	mmazei	CDS	Function_Unknown	1	1	1	2	0	1	30.8379	0.079086	0.296742	0.266514	0.789843	0.950054	-0.15911	0.3499	-0.454728	0.649305	0.74377	-0.238196	0.356691	-0.667792	0.504266	0.61459
MM_RS05610	mmazei	CDS	Inorganic_ion_transport_and_metabolism	0	0	0	0	0	0	6.10646	0.161239	0.61403	0.262592	0.792865	NA	0.850533	0.638585	1.3319	0.182892	0.277034	0.689294	0.651361	1.05824	0.289947	0.397817
MM_RS05615	mmazei	CDS	Amino_Acid_metabolis_and_transport	1	1	1	1	0	1	71.014	0.188423	0.226834	0.830664	0.406163	0.808727	0.566754	0.242735	2.33487	0.0195504	0.0430458	0.378332	0.246289	1.53613	0.124508	0.202176
MM_RS05620	mmazei	CDS	Amino_Acid_metabolis_and_transport; Secondary_Structure	1	1	1	1	2	4	248.216	0.130578	0.18679	0.699065	0.484511	0.85055	2.68975	0.170525	15.7734	4.7432e-56	4.27929e-54	2.55917	0.175035	14.621	2.06484e-48	1.6973e-46
MM_RS05625	mmazei	CDS	Transcription	1	1	1	1	2	3	91.6812	-0.123679	0.260914	-0.474021	0.635485	0.901947	2.37256	0.230898	10.2754	9.09814e-25	2.37e-23	2.49624	0.245933	10.1501	3.31156e-24	8.33296e-23
MM_RS05630	mmazei	CDS	Transcription	1	1	1	1	1	1	48.8468	-0.00213054	0.295507	-0.00720979	0.994247	0.997474	1.69277	0.27728	6.10492	1.02853e-09	7.67045e-09	1.6949	0.289922	5.84606	5.03365e-09	3.38536e-08
MM_RS05635	mmazei	CDS	not_classified	3	3	2	4	0	1	36.9825	0.0151767	0.278202	0.054553	0.956495	0.99226	-0.911019	0.360156	-2.52952	0.011422	0.0268424	-0.926196	0.36597	-2.5308	0.0113804	0.0265088
MM_RS05640	mmazei	tRNA	not_classified	432	490	443	354	329	416	1758.47	-0.0973886	0.313754	-0.310398	0.756258	0.936475	1.03138	0.313709	3.28769	0.00101012	0.00313683	1.12877	0.314017	3.59461	0.000324882	0.00109949
MM_RS05645	mmazei	CDS	Tranlsation	2	2	2	3	0	1	81.0776	0.286933	0.207452	1.38313	0.166625	0.597444	-0.665204	0.25912	-2.56717	0.0102533	0.0244245	-0.952137	0.260343	-3.65724	0.000254943	0.000878056
MM_RS05650	mmazei	CDS	Lipid_metabolism	1	1	1	1	0	1	30.0408	0.0479575	0.304143	0.15768	0.874709	0.971821	-0.33246	0.364222	-0.912795	0.36135	0.478909	-0.380418	0.371262	-1.02466	0.305523	0.412758
MM_RS05655	mmazei	CDS	Replication_and_repair	1	1	1	1	0	0	18.3238	-0.0068053	0.355467	-0.0191447	0.984726	0.99537	-0.647469	0.451966	-1.43256	0.151983	0.238113	-0.640664	0.461446	-1.38838	0.16502	0.253703
MM_RS05660	mmazei	CDS	Transcription	1	1	1	1	1	1	58.6896	0.472234	0.265963	1.77556	0.0758053	0.405232	1.12378	0.275154	4.08418	4.42333e-05	0.000178818	0.651544	0.273827	2.3794	0.0173408	0.0379548
MM_RS05665	mmazei	CDS	Function_Unknown	1	1	1	1	1	1	44.4749	0.478532	0.31591	1.51477	0.12983	0.522216	2.12595	0.299841	7.09026	1.33858e-12	1.32038e-11	1.64742	0.297195	5.54323	2.9695e-08	1.80364e-07
MM_RS05670	mmazei	CDS	Amino_Acid_metabolis_and_transport	1	1	1	1	1	1	40.4638	0.135982	0.293077	0.46398	0.642662	0.90277	0.732125	0.307253	2.38281	0.0171811	0.0385402	0.596143	0.31346	1.90181	0.0571953	0.104923
MM_RS05675	mmazei	CDS	Post-translational_modification_protein_turnover_chaperone_functions	1	1	1	1	1	1	62.2607	-0.0864941	0.257522	-0.335871	0.736968	0.932326	0.515027	0.268641	1.91716	0.0552175	0.103052	0.601521	0.276992	2.17162	0.0298842	0.0606706
MM_RS05680	mmazei	CDS	not_classified	5	4	5	8	3	4	75.9984	0.41073	0.23332	1.76037	0.0783449	0.410504	0.932537	0.244283	3.81745	0.00013484	0.000496786	0.521807	0.244194	2.13685	0.0326101	0.0655793
MM_RS05685	mmazei	CDS	Signal_Transduction	0	0	0	0	0	1	6.69795	0.678818	0.714341	0.950272	0.341974	NA	2.6054	0.667389	3.90387	9.46683e-05	0.000361381	1.92658	0.644252	2.99041	0.002786	0.00758867
MM_RS05690	mmazei	CDS	Signal_Transduction	0	0	0	0	0	0	29.2548	0.303733	0.393013	0.772832	0.439622	0.827974	2.33814	0.358739	6.51766	7.14108e-11	5.88304e-10	2.0344	0.363541	5.59608	2.19259e-08	1.35399e-07
MM_RS05695	mmazei	CDS	Post-translational_modification_protein_turnover_chaperone_functions	0	0	0	1	0	0	6.90645	-0.012403	0.600622	-0.0206502	0.983525	NA	0.945036	0.60704	1.55679	0.119519	0.196326	0.957439	0.629506	1.52094	0.128275	0.207382
MM_RS05700	mmazei	CDS	Post-translational_modification_protein_turnover_chaperone_functions	0	0	0	0	0	0	3.66314	0.324106	0.787448	0.41159	0.68064	NA	1.53191	0.778074	1.96885	0.0489703	0.0932866	1.20781	0.783032	1.54247	0.122959	0.199923
MM_RS05710	mmazei	CDS	Transcription	1	1	1	1	0	0	11.6359	0.460886	0.425019	1.08439	0.278193	NA	-0.633648	0.567106	-1.11734	0.263851	0.37282	-1.09453	0.565642	-1.93503	0.0529869	0.0984111
MM_RS05715	mmazei	CDS	Energy_production_and_conversion	0	0	1	0	0	0	9.84796	0.0722735	0.481093	0.150228	0.880585	NA	-0.38639	0.580201	-0.665958	0.505438	0.615612	-0.458664	0.590192	-0.777143	0.437074	0.548977
MM_RS05720	mmazei	CDS	Post-translational_modification_protein_turnover_chaperone_functions	24	26	15	26	8	11	1495.6	-0.32938	0.176882	-1.86215	0.0625826	0.373082	-0.073022	0.178281	-0.409589	0.682107	0.769947	0.256358	0.179024	1.43198	0.15215	0.237689
MM_RS05725	mmazei	CDS	Function_Unknown	4	4	3	6	3	4	91.5852	0.0955448	0.233464	0.409248	0.682358	0.915112	1.25209	0.231681	5.40436	6.50414e-08	3.98985e-07	1.15654	0.236919	4.8816	1.05226e-06	5.34659e-06
MM_RS05730	mmazei	CDS	Function_Unknown	4	4	3	6	3	5	193.37	0.244436	0.187031	1.30693	0.191238	0.638125	1.3715	0.186316	7.36115	1.82331e-13	1.9663e-12	1.12707	0.188003	5.99496	2.03538e-09	1.43955e-08
MM_RS05735	mmazei	CDS	Function_Unknown	1	1	1	1	1	2	40.2535	0.572425	0.329442	1.73756	0.0822889	0.418012	2.23585	0.312195	7.1617	7.96831e-13	8.03127e-12	1.66342	0.305684	5.44163	5.27956e-08	3.12465e-07
MM_RS05740	mmazei	CDS	Tranlsation	2	2	1	3	1	1	109.88	0.121895	0.203089	0.600206	0.548369	0.867334	-0.169941	0.228052	-0.745185	0.45616	0.571978	-0.291836	0.230775	-1.26459	0.206018	0.306665
MM_RS05745	mmazei	CDS	Coenzyme_metabolis	1	1	1	1	0	0	31.7681	0.139652	0.292595	0.477288	0.633157	0.901947	-0.258897	0.351733	-0.736062	0.461693	0.577155	-0.398549	0.356938	-1.11658	0.264174	0.37127
MM_RS05750	mmazei	CDS	Energy_production_and_conversion	1	1	1	1	1	1	66.7724	0.0354551	0.259139	0.136819	0.891174	0.974419	0.771802	0.266249	2.8988	0.00374596	0.0101959	0.736347	0.272539	2.7018	0.00689644	0.0169389
MM_RS05755	mmazei	CDS	Function_Unknown	1	1	1	1	0	1	53.5772	0.349233	0.259044	1.34816	0.177606	0.616558	0.648333	0.278827	2.32522	0.0200603	0.0439591	0.2991	0.279876	1.06869	0.28521	0.393067
MM_RS05760	mmazei	CDS	Function_Unknown	20	19	15	21	1	1	461.351	-0.0833207	0.149733	-0.55646	0.577896	0.874637	-2.84338	0.200582	-14.1756	1.29711e-45	8.27245e-44	-2.76006	0.201567	-13.693	1.11803e-42	7.25541e-41
MM_RS05765	mmazei	CDS	Amino_Acid_metabolis_and_transport	23	21	14	22	1	1	398.445	-0.239956	0.151101	-1.58804	0.112277	0.483613	-3.28352	0.221755	-14.807	1.32079e-49	8.88292e-48	-3.04356	0.223094	-13.6425	2.23644e-42	1.37876e-40
MM_RS05770	mmazei	CDS	Energy_production_and_conversion	23	22	23	40	5	6	744.398	0.451281	0.184911	2.44053	0.0146657	0.168812	-0.755235	0.193294	-3.90719	9.33765e-05	0.000356818	-1.20652	0.193231	-6.24391	4.26767e-10	3.25487e-09
MM_RS05775	mmazei	CDS	Function_Unknown	1	1	1	1	1	2	29.6222	-0.124583	0.376145	-0.33121	0.740486	0.932326	1.8686	0.340843	5.48227	4.19891e-08	2.63697e-07	1.99318	0.363896	5.47733	4.31786e-08	2.58443e-07
MM_RS05780	mmazei	CDS	Function_Unknown	0	0	0	0	0	0	10.3973	-0.906513	0.539914	-1.679	0.0931529	NA	0.848084	0.49134	1.72606	0.0843362	0.147848	1.7546	0.565001	3.10548	0.00189973	0.00543054
MM_RS05785	mmazei	CDS	Nucleotide_metabolism_and_transport	1	1	1	1	1	2	44.4472	0.0989997	0.31599	0.3133	0.754053	0.936475	1.98195	0.291515	6.79878	1.05506e-11	9.58886e-11	1.88295	0.302443	6.2258	4.79108e-10	3.60941e-09
MM_RS05790	mmazei	CDS	not_classified	2	2	2	4	4	4	56.7533	0.30827	0.298775	1.03178	0.302175	0.746469	2.14737	0.280052	7.66773	1.75064e-14	2.08219e-13	1.8391	0.283006	6.49844	8.11558e-11	6.64149e-10
MM_RS05795	mmazei	CDS	Amino_Acid_metabolis_and_transport	1	1	1	1	0	1	31.7964	0.0355876	0.297986	0.119427	0.904937	0.977056	0.106776	0.336581	0.317237	0.751064	0.824632	0.0711881	0.34489	0.206408	0.836472	0.883022
MM_RS05800	mmazei	CDS	Coenzyme_metabolis	7	7	6	10	2	2	191.508	0.21018	0.161922	1.29803	0.194277	0.641856	-0.404096	0.185476	-2.17869	0.0293544	0.0605925	-0.614277	0.186765	-3.28904	0.00100529	0.00306306
MM_RS05805	mmazei	CDS	Function_Unknown	2	2	1	2	0	0	33.0544	-0.137199	0.287268	-0.4776	0.632935	0.901947	-0.918107	0.36963	-2.48385	0.012997	0.0302363	-0.780908	0.378482	-2.06326	0.0390876	0.0761374
MM_RS05810	mmazei	CDS	not_classified	1	1	1	1	0	0	74.3012	-0.11113	0.210148	-0.528816	0.596933	0.881901	-0.989826	0.267646	-3.69827	0.000217076	0.000768388	-0.878696	0.273092	-3.21758	0.00129275	0.00385014
MM_RS05815	mmazei	CDS	Carbohydrate_metabolism_and_transport	0	0	0	1	0	0	20.3907	0.151384	0.365116	0.414618	0.678422	0.915112	0.627193	0.391651	1.60141	0.109287	0.1823	0.47581	0.3999	1.18982	0.234116	0.338809
MM_RS05820	mmazei	CDS	Function_Unknown	1	1	1	1	0	0	63.1455	-0.410107	0.259915	-1.57785	0.1146	0.488179	-0.508974	0.29127	-1.74743	0.0805629	0.142517	-0.0988671	0.301562	-0.32785	0.743025	0.817018
MM_RS05825	mmazei	CDS	Inorganic_ion_transport_and_metabolism	0	0	0	0	0	0	22.7405	0.121012	0.356355	0.339582	0.734171	0.932326	0.625397	0.380117	1.64528	0.0999129	0.169687	0.504386	0.388843	1.29715	0.194581	0.29289
MM_RS05830	mmazei	CDS	Amino_Acid_metabolis_and_transport	0	0	0	0	0	0	38.3624	0.103965	0.287645	0.361435	0.717775	0.927041	0.0145693	0.326917	0.0445659	0.964453	0.975263	-0.0893955	0.332622	-0.26876	0.788114	0.85076
MM_RS05835	mmazei	CDS	Cell_wall_membrane_envelop_biogenesis	2	3	1	2	1	1	131.946	-0.369139	0.189478	-1.94818	0.0513929	0.344001	-0.197061	0.20516	-0.960523	0.336792	0.454669	0.172078	0.212451	0.809968	0.417959	0.528928
MM_RS05840	mmazei	CDS	Function_Unknown	1	1	1	1	2	4	121.982	-0.0917896	0.249683	-0.367624	0.713154	0.926622	2.85509	0.214348	13.3199	1.7738e-40	9.07205e-39	2.94688	0.229072	12.8645	7.13368e-38	3.71655e-36
MM_RS05845	mmazei	CDS	not_classified	1	1	0	1	0	0	50.6732	-0.210579	0.266591	-0.789896	0.429588	0.820502	0.831334	0.267027	3.1133	0.00185011	0.00542708	1.04191	0.281401	3.70259	0.000213413	0.000745435
MM_RS05850	mmazei	CDS	Function_Unknown	1	1	1	1	0	0	43.0508	-0.104274	0.272058	-0.383279	0.701513	0.923778	-0.59658	0.32692	-1.82485	0.0680235	0.123524	-0.492306	0.334634	-1.47118	0.141243	0.224558
MM_RS05855	mmazei	CDS	Cell_wall_membrane_envelop_biogenesis	2	2	2	3	0	1	84.2793	-0.0737655	0.211825	-0.348238	0.727662	0.929003	-0.608611	0.25091	-2.42562	0.0152822	0.0347656	-0.534846	0.255946	-2.08969	0.036646	0.0722952
MM_RS05860	mmazei	CDS	Cell_wall_membrane_envelop_biogenesis	1	1	0	0	0	0	23.3183	-0.610278	0.359431	-1.6979	0.089527	0.43137	0.147438	0.373649	0.39459	0.693146	0.778132	0.757716	0.403261	1.87897	0.0602483	0.109783
MM_RS05865	mmazei	CDS	Cell_wall_membrane_envelop_biogenesis	0	0	0	0	0	0	4.93991	-0.808449	0.671157	-1.20456	0.228373	NA	-0.597132	0.7361	-0.81121	0.417245	0.5346	0.211317	0.77938	0.271135	0.786287	0.849438
MM_RS05870	mmazei	CDS	Carbohydrate_metabolism_and_transport	0	0	0	0	0	0	11.2671	-0.74615	0.493871	-1.51082	0.130834	NA	0.19977	0.500907	0.398816	0.690029	0.776046	0.94592	0.547643	1.72726	0.0841219	0.145134
MM_RS05875	mmazei	CDS	Function_Unknown	0	0	0	0	0	0	12.1914	-0.476498	0.45523	-1.04672	0.295229	NA	0.075473	0.487211	0.154908	0.876894	0.918615	0.551971	0.520058	1.06136	0.288524	0.3966
MM_RS05880	mmazei	CDS	not_classified	2	2	1	2	0	0	15.2156	-0.432094	0.391928	-1.10248	0.270251	NA	-1.19498	0.513976	-2.32498	0.020073	0.043961	-0.762891	0.532463	-1.43276	0.151927	0.237522
MM_RS05885	mmazei	CDS	not_classified	1	1	1	1	0	1	10.8088	0.308375	0.485852	0.63471	0.525618	NA	0.824012	0.515829	1.59745	0.110165	0.183393	0.515637	0.519907	0.991788	0.321301	0.429524
MM_RS05890	mmazei	CDS	Cell_wall_membrane_envelop_biogenesis	3	3	4	5	1	1	155.499	0.640291	0.185872	3.4448	0.000571483	0.0150816	-0.700686	0.224186	-3.12548	0.00177518	0.00523635	-1.34098	0.222739	-6.02039	1.73994e-09	1.24248e-08
MM_RS05895	mmazei	CDS	Cell_wall_membrane_envelop_biogenesis	1	1	1	2	0	0	40.221	0.0817578	0.256693	0.318504	0.750103	0.935036	-1.0349	0.347913	-2.97459	0.00293378	0.0082088	-1.11666	0.352444	-3.16833	0.00153318	0.00449028
MM_RS05900	mmazei	CDS	Cell_wall_membrane_envelop_biogenesis	1	1	1	1	0	0	30.4985	0.0780202	0.310646	0.251155	0.801695	0.951443	-0.849441	0.396177	-2.14409	0.0320254	0.065253	-0.927461	0.401413	-2.31049	0.0208611	0.0444756
MM_RS05905	mmazei	CDS	Function_Unknown	0	0	0	0	0	0	17.9231	-0.703668	0.373439	-1.88429	0.0595257	0.366078	-0.567607	0.429525	-1.32148	0.186343	0.28111	0.136061	0.460091	0.295726	0.76744	0.836898
MM_RS05910	mmazei	CDS	Function_Unknown	0	0	0	0	0	0	29.1193	-0.697972	0.362899	-1.92332	0.0544393	0.355242	1.15644	0.328477	3.52062	0.000430534	0.00144383	1.85441	0.371249	4.99507	5.88153e-07	3.07285e-06
MM_RS05915	mmazei	CDS	Cell_wall_membrane_envelop_biogenesis	3	2	1	2	0	0	73.9932	-0.434469	0.237143	-1.8321	0.0669367	0.381187	-2.25856	0.34109	-6.62159	3.55364e-11	3.01489e-10	-1.82409	0.347196	-5.25378	1.49012e-07	8.36411e-07
MM_RS05920	mmazei	CDS	Cell_wall_membrane_envelop_biogenesis	2	2	2	2	0	0	68.9055	0.047753	0.211085	0.226227	0.821025	0.95896	-2.46723	0.36553	-6.74974	1.48106e-11	1.31693e-10	-2.51499	0.368002	-6.83417	8.24838e-12	7.33431e-11
MM_RS05925	mmazei	CDS	Cell_wall_membrane_envelop_biogenesis	2	2	1	2	0	0	59.6052	-0.556845	0.234794	-2.37163	0.0177097	0.189721	-2.0896	0.343409	-6.08487	1.16587e-09	8.6424e-09	-1.53276	0.352229	-4.35159	1.35157e-05	5.7797e-05
MM_RS05930	mmazei	CDS	Cell_wall_membrane_envelop_biogenesis	4	5	3	4	0	1	110.362	-0.425293	0.192097	-2.21395	0.0268323	0.242574	-2.24207	0.279581	-8.01941	1.06258e-15	1.37429e-14	-1.81678	0.284682	-6.38178	1.75039e-10	1.38644e-09
MM_RS05935	mmazei	CDS	Cell_wall_membrane_envelop_biogenesis	3	3	2	3	0	0	79.6434	-0.244916	0.220008	-1.11321	0.265618	0.716599	-1.30752	0.281151	-4.65058	3.31005e-06	1.62601e-05	-1.0626	0.287042	-3.7019	0.000213994	0.00074676
MM_RS05940	mmazei	CDS	Cell_wall_membrane_envelop_biogenesis	2	2	1	2	0	0	55.1132	-0.646357	0.239906	-2.69421	0.0070555	0.0991436	-1.59726	0.320414	-4.98498	6.19677e-07	3.32201e-06	-0.950901	0.332328	-2.86133	0.0042187	0.0109355
MM_RS05945	mmazei	CDS	Cell_wall_membrane_envelop_biogenesis	1	1	1	1	0	0	41.2568	-0.95154	0.283308	-3.35867	0.000783174	0.0190426	-0.363103	0.302109	-1.20189	0.229404	0.332641	0.588437	0.329932	1.78351	0.0745038	0.131171
MM_RS05950	mmazei	CDS	Function_Unknown	0	0	0	0	2	3	267.661	-0.206943	0.2827	-0.732024	0.464154	0.843043	4.52284	0.228823	19.7657	5.8814e-87	1.14502e-84	4.72978	0.250341	18.8934	1.29279e-79	2.07914e-77
MM_RS05955	mmazei	CDS	Inorganic_ion_transport_and_metabolism	1	1	0	1	0	1	50.6684	-0.529491	0.299622	-1.7672	0.0771954	0.407441	0.432287	0.302263	1.43017	0.152669	0.238986	0.961779	0.319932	3.0062	0.00264535	0.00725362
MM_RS05960	mmazei	CDS	not_classified	2	2	1	2	0	0	98.7304	-0.622251	0.214172	-2.90538	0.00366813	0.0601351	-2.05071	0.287876	-7.12358	1.05156e-12	1.04282e-11	-1.42846	0.294962	-4.84286	1.27984e-06	6.44099e-06
MM_RS05965	mmazei	CDS	Cell_wall_membrane_envelop_biogenesis	6	7	4	7	0	1	158.749	-0.276025	0.170451	-1.61938	0.105365	0.468193	-2.22674	0.244065	-9.12354	7.27102e-20	1.39355e-18	-1.95071	0.247416	-7.88436	3.16143e-15	3.84676e-14
MM_RS05970	mmazei	CDS	Function_Unknown	3	3	2	3	0	1	80.6793	-0.179554	0.202551	-0.886463	0.375368	0.795589	-0.957592	0.25475	-3.75895	0.000170631	0.00061637	-0.778038	0.260798	-2.9833	0.00285158	0.00775017
MM_RS05975	mmazei	CDS	Function_Unknown	2	2	1	2	0	0	45.6352	-0.35973	0.253382	-1.41972	0.15569	0.575578	-0.806544	0.310807	-2.595	0.0094591	0.0228091	-0.446814	0.32234	-1.38616	0.165699	0.254218
MM_RS05980	mmazei	CDS	Function_Unknown	2	2	3	3	0	1	56.7842	0.475396	0.295228	1.61027	0.10734	0.475506	-0.533038	0.346457	-1.53854	0.123916	0.201745	-1.00843	0.345734	-2.91679	0.00353654	0.00941805
MM_RS05985	mmazei	CDS	Amino_Acid_metabolis_and_transport	1	2	2	2	0	0	66.9556	0.641646	0.25831	2.48402	0.0129909	0.15618	-0.799397	0.322926	-2.47548	0.0133058	0.0308578	-1.44104	0.3207	-4.49343	7.00857e-06	3.1462e-05
MM_RS05990	mmazei	CDS	Function_Unknown	3	3	4	4	0	1	106.226	0.517303	0.220684	2.34409	0.0190735	0.196256	-0.877318	0.269895	-3.25059	0.00115165	0.00354112	-1.39462	0.2691	-5.18254	2.18881e-07	1.20842e-06
MM_RS05995	mmazei	CDS	Cell_wall_membrane_envelop_biogenesis	3	3	3	5	0	1	156.104	0.563702	0.173492	3.24916	0.00115747	0.0248312	-0.848284	0.216542	-3.91741	8.95067e-05	0.000343449	-1.41199	0.215557	-6.55042	5.73763e-11	4.73739e-10
MM_RS06000	mmazei	CDS	Carbohydrate_metabolism_and_transport	2	2	2	3	0	0	80.6413	0.693087	0.210875	3.28673	0.0010136	0.0228481	-0.556059	0.268416	-2.07163	0.0383001	0.0761361	-1.24915	0.265522	-4.7045	2.54494e-06	1.21625e-05
MM_RS06005	mmazei	CDS	Function_Unknown	1	2	1	2	0	1	86.9442	-0.0667238	0.213626	-0.312339	0.754783	0.936475	-0.487302	0.248169	-1.96359	0.0495774	0.0940928	-0.420578	0.253173	-1.66123	0.0966668	0.163798
MM_RS06010	mmazei	CDS	not_classified	1	1	1	1	0	0	12.8245	0.165147	0.403081	0.409712	0.682017	NA	-1.14962	0.56976	-2.01772	0.0436203	0.0847434	-1.31476	0.574971	-2.28666	0.0222157	0.0470383
MM_RS06015	mmazei	CDS	not_classified	1	1	1	1	1	1	74.9983	0.222206	0.282739	0.785903	0.431924	0.82159	1.28154	0.282753	4.53237	5.8325e-06	2.72243e-05	1.05933	0.285765	3.70701	0.000209721	0.000736014
MM_RS06020	mmazei	CDS	Energy_production_and_conversion	2	2	2	3	1	1	65.1847	-0.00846856	0.225756	-0.0375121	0.970077	0.994903	0.05555	0.252467	0.220029	0.825848	0.879497	0.0640186	0.258781	0.247386	0.80461	0.860707
MM_RS06025	mmazei	CDS	Function_Unknown	0	1	0	1	0	0	9.31924	-0.256997	0.512069	-0.501879	0.615752	NA	0.457892	0.534471	0.856721	0.391599	0.511275	0.714889	0.564036	1.26745	0.204993	0.305261
MM_RS06030	mmazei	CDS	Function_Unknown	1	1	1	1	1	1	23.379	-0.116002	0.359675	-0.322519	0.74706	0.933808	0.758182	0.367575	2.06266	0.0391448	0.0775974	0.874184	0.384837	2.27157	0.0231126	0.0485207
MM_RS06035	mmazei	CDS	Cell_wall_membrane_envelop_biogenesis	2	2	2	2	0	0	69.0784	-0.277268	0.212145	-1.30697	0.191222	0.638125	-1.65737	0.300166	-5.5215	3.36124e-08	2.12898e-07	-1.3801	0.306558	-4.50192	6.73428e-06	3.04153e-05
MM_RS06040	mmazei	CDS	Cell_wall_membrane_envelop_biogenesis	1	1	0	1	5	6	62.3694	0.305563	0.466206	0.655425	0.512194	0.85222	4.6103	0.372679	12.3707	3.76529e-35	1.56492e-33	4.30474	0.380145	11.3239	9.98847e-30	3.38967e-28
MM_RS06045	mmazei	CDS	Function_Unknown	0	0	0	0	3	4	39.6631	0.257677	0.580054	0.444229	0.656877	0.910042	4.76336	0.455402	10.4597	1.32319e-25	3.68005e-24	4.50568	0.469881	9.58898	8.89574e-22	1.90204e-20
MM_RS06050	mmazei	CDS	Cell_wall_membrane_envelop_biogenesis	1	1	0	1	1	1	45.763	-0.310375	0.336731	-0.921731	0.356669	0.78394	2.05664	0.296077	6.9463	3.75002e-12	3.5386e-11	2.36701	0.323271	7.32208	2.4416e-13	2.47438e-12
MM_RS06055	mmazei	CDS	Cell_wall_membrane_envelop_biogenesis	2	2	1	2	1	1	40.9276	0.0493626	0.280442	0.176017	0.86028	0.967592	0.198389	0.310416	0.639105	0.522755	0.633159	0.149026	0.317474	0.469411	0.638776	0.729945
MM_RS06060	mmazei	CDS	Cell_wall_membrane_envelop_biogenesis	1	1	1	1	0	0	21.9088	0.208075	0.391282	0.531779	0.594879	0.880519	-0.0294386	0.443243	-0.0664164	0.947046	0.962926	-0.237514	0.447548	-0.5307	0.595627	0.693056
MM_RS06065	mmazei	CDS	Cell_wall_membrane_envelop_biogenesis	1	1	1	1	0	0	21.4387	0.213296	0.347857	0.613171	0.539763	0.863596	0.309278	0.39199	0.788993	0.430116	0.546735	0.0959818	0.397424	0.24151	0.80916	0.863306
MM_RS06070	mmazei	CDS	not_classified	1	1	1	1	0	0	9.93357	0.460528	0.478019	0.963409	0.335342	NA	0.134735	0.560843	0.240237	0.810147	0.866647	-0.325792	0.558918	-0.582899	0.559962	0.661756
MM_RS06075	mmazei	CDS	Cell_wall_membrane_envelop_biogenesis	0	0	0	0	0	0	18.1783	-0.0404863	0.382554	-0.105832	0.915716	0.979789	0.0514019	0.430686	0.119349	0.904999	0.93576	0.0918882	0.443229	0.207316	0.835763	0.882526
MM_RS06080	mmazei	CDS	Lipid_metabolism	0	0	0	0	0	0	12.5692	-0.554011	0.460244	-1.20373	0.228692	NA	0.343958	0.470022	0.73179	0.464297	0.579626	0.897969	0.509327	1.76305	0.0778921	0.136264
MM_RS06085	mmazei	CDS	Cell_wall_membrane_envelop_biogenesis	0	0	0	0	0	1	32.9408	0.921077	0.430592	2.13909	0.0324281	0.266827	3.35914	0.39065	8.59885	8.05197e-18	1.22569e-16	2.43807	0.359922	6.77387	1.25384e-11	1.09904e-10
MM_RS06095	mmazei	CDS	Function_Unknown	1	1	0	1	0	0	23.6005	-0.531615	0.335095	-1.58646	0.112635	0.483613	-1.67726	0.466686	-3.59398	0.000325667	0.00111553	-1.14564	0.481532	-2.37917	0.0173519	0.0379566
MM_RS06100	mmazei	CDS	Function_Unknown	1	1	0	1	0	0	49.1169	-0.620846	0.284371	-2.18323	0.0290191	0.253215	-0.909285	0.329955	-2.75578	0.00585518	0.0150824	-0.288439	0.343753	-0.839088	0.40142	0.512018
MM_RS06105	mmazei	CDS	not_classified	1	1	0	1	0	0	28.5016	-0.28448	0.309079	-0.920411	0.357358	0.78394	-0.754936	0.380525	-1.98393	0.0472632	0.0905636	-0.470457	0.393442	-1.19575	0.231795	0.336108
MM_RS06115	mmazei	CDS	Cell_wall_membrane_envelop_biogenesis	0	1	0	1	0	0	21.7728	0.158734	0.342133	0.463953	0.642681	0.90277	-0.517451	0.428967	-1.20627	0.227712	0.330576	-0.676185	0.434226	-1.55722	0.119418	0.195196
MM_RS06120	mmazei	CDS	Amino_Acid_metabolis_and_transport	1	1	1	1	0	0	71.3454	-0.00461996	0.21915	-0.0210812	0.983181	0.99537	-0.14738	0.250342	-0.588713	0.556054	0.662749	-0.14276	0.255884	-0.557909	0.576907	0.675523
MM_RS06125	mmazei	CDS	not_classified	1	1	1	1	0	0	23.8888	-0.220343	0.319634	-0.689362	0.490596	0.851518	-0.703133	0.400206	-1.75693	0.07893	0.140299	-0.48279	0.413415	-1.16781	0.242884	0.347689
MM_RS06130	mmazei	CDS	Cell_wall_membrane_envelop_biogenesis	0	0	0	0	0	0	24.0356	0.0167622	0.365578	0.0458513	0.963429	0.99486	0.0741409	0.406068	0.182583	0.855125	0.903229	0.0573787	0.415088	0.138232	0.890057	0.925459
MM_RS06135	mmazei	CDS	Cell_wall_membrane_envelop_biogenesis	2	2	1	2	1	1	63.8325	-0.130227	0.226269	-0.57554	0.564926	0.870845	-0.143416	0.256631	-0.558841	0.57627	0.681307	-0.013189	0.264596	-0.0498458	0.960245	0.973437
MM_RS06140	mmazei	CDS	Cell_wall_membrane_envelop_biogenesis	0	0	0	0	0	0	13.2352	-0.0901664	0.400667	-0.22504	0.821948	NA	-1.12573	0.547824	-2.05492	0.0398872	0.0788156	-1.03557	0.559096	-1.85221	0.0639953	0.115529
MM_RS06145	mmazei	CDS	Function_Unknown	2	2	1	2	1	1	63.4705	-0.074456	0.234327	-0.317744	0.750679	0.935087	-0.0939518	0.263583	-0.356441	0.721511	0.801462	-0.0194958	0.27057	-0.0720545	0.942559	0.962596
MM_RS06150	mmazei	CDS	Function_Unknown	1	1	0	1	0	0	27.2552	-0.239636	0.344455	-0.695697	0.486619	0.85055	0.385247	0.361988	1.06425	0.287214	0.398502	0.624883	0.379298	1.64747	0.0994606	0.16784
MM_RS06155	mmazei	CDS	not_classified	2	2	2	3	0	0	14.3619	0.219165	0.413102	0.530535	0.595741	NA	-1.0801	0.55978	-1.92952	0.0536667	0.100615	-1.29927	0.56353	-2.30559	0.0211336	0.044953
MM_RS06160	mmazei	CDS	not_classified	0	0	0	0	0	0	16.7768	0.266886	0.468118	0.570125	0.568593	NA	2.01356	0.436707	4.61079	4.0114e-06	1.93963e-05	1.74668	0.444312	3.93119	8.45253e-05	0.000316457
MM_RS06165	mmazei	CDS	not_classified	0	0	0	0	0	1	53.5628	0.00706819	0.281587	0.0251013	0.979974	0.99537	1.49793	0.270079	5.54626	2.91852e-08	1.85491e-07	1.49086	0.280778	5.30973	1.09786e-07	6.27663e-07
MM_RS06170	mmazei	CDS	Cell_wall_membrane_envelop_biogenesis	0	0	0	0	0	0	3.24991	0.0322579	0.874783	0.0368753	0.970584	NA	1.99361	0.81987	2.43162	0.0150315	0.0342373	1.96135	0.846927	2.31585	0.0205666	0.0440509
MM_RS06175	mmazei	CDS	Replication_and_repair	0	0	0	0	0	0	7.0933	-0.118902	0.543644	-0.218714	0.826873	NA	-0.0658543	0.617705	-0.106611	0.915097	0.94157	0.0530479	0.638513	0.0830804	0.933788	0.956279
MM_RS06180	mmazei	CDS	not_classified	1	1	1	2	0	0	20.1668	0.638357	0.353286	1.80691	0.0707758	0.389717	-0.950682	0.495509	-1.9186	0.0550352	0.102868	-1.58904	0.491402	-3.23368	0.00122204	0.00366019
MM_RS06185	mmazei	CDS	Function_Unknown	0	0	0	0	0	0	12.0677	0.178185	0.474731	0.375338	0.707409	NA	0.616069	0.50812	1.21245	0.225341	0.327776	0.437884	0.516813	0.847278	0.39684	0.507401
MM_RS06190	mmazei	CDS	Function_Unknown	0	0	0	0	0	0	8.06288	-0.790571	0.533289	-1.48244	0.138222	NA	-0.400265	0.585218	-0.683959	0.494001	0.606216	0.390306	0.631317	0.61824	0.536417	0.641308
MM_RS06195	mmazei	CDS	not_classified	0	0	0	0	0	0	4.16109	-0.52766	0.701402	-0.752294	0.451875	NA	0.163106	0.729852	0.223479	0.823163	0.877136	0.690766	0.774821	0.891518	0.372651	0.482984
MM_RS06200	mmazei	CDS	Function_Unknown	1	1	1	1	0	0	20.1624	0.0464265	0.348036	0.133396	0.89388	0.974419	-0.176571	0.413232	-0.427291	0.669167	0.759978	-0.222997	0.422411	-0.527915	0.597559	0.694648
MM_RS06205	mmazei	CDS	not_classified	0	0	0	0	0	0	11.7542	-0.0740185	0.429707	-0.172254	0.863238	NA	-0.598238	0.535433	-1.1173	0.263867	0.37282	-0.52422	0.548833	-0.955154	0.3395	0.449628
MM_RS06210	mmazei	CDS	not_classified	1	1	0	1	0	0	8.5235	-0.470648	0.486501	-0.967415	0.333337	NA	-1.04529	0.619706	-1.68675	0.0916506	0.158641	-0.574643	0.645094	-0.890791	0.373041	0.48332
MM_RS06215	mmazei	CDS	Tranlsation	20	22	26	29	1	2	138.625	0.424169	0.199396	2.12728	0.0333972	0.270619	-2.31471	0.296621	-7.80358	6.01748e-15	7.34609e-14	-2.73888	0.29655	-9.23581	2.5634e-20	4.86257e-19
MM_RS06220	mmazei	CDS	Amino_Acid_metabolis_and_transport	13	13	17	17	1	1	392.923	0.478003	0.217628	2.19642	0.0280618	0.2479	-2.05129	0.249437	-8.22369	1.9734e-16	2.68368e-15	-2.52929	0.249305	-10.1454	3.47451e-24	8.68394e-23
MM_RS06225	mmazei	CDS	Amino_Acid_metabolis_and_transport	6	6	7	10	0	1	165.694	0.48597	0.182763	2.65901	0.00783709	0.106663	-2.41267	0.279233	-8.64037	5.60334e-18	8.67229e-17	-2.89864	0.278925	-10.3922	2.69095e-25	7.10987e-24
MM_RS06230	mmazei	CDS	not_classified	0	0	0	0	0	0	5.10061	-0.182741	0.699285	-0.261325	0.793842	NA	1.1447	0.680444	1.68229	0.092513	0.15976	1.32744	0.716548	1.85255	0.0639463	0.115497
MM_RS06235	mmazei	CDS	not_classified	1	1	1	1	0	0	11.3953	-0.259117	0.436084	-0.59419	0.552385	NA	-0.601141	0.53381	-1.12613	0.260108	0.368224	-0.342025	0.55354	-0.617886	0.53665	0.641354
MM_RS06240	mmazei	CDS	Function_Unknown	0	0	0	0	0	0	6.7391	-0.0303974	0.542467	-0.0560355	0.955314	NA	-0.484652	0.656877	-0.737812	0.460629	0.576214	-0.454254	0.671467	-0.67651	0.498717	0.608629
MM_RS06245	mmazei	CDS	Function_Unknown	0	0	0	0	0	0	5.0234	0.11804	0.608121	0.194107	0.846092	NA	-0.51201	0.740489	-0.691448	0.489284	0.60281	-0.63005	0.750233	-0.839806	0.401017	0.51186
MM_RS06250	mmazei	CDS	Function_Unknown	0	0	0	0	0	0	7.89097	0.153831	0.551278	0.279043	0.780212	NA	0.556396	0.592963	0.938332	0.348074	0.464475	0.402566	0.604056	0.666439	0.505131	0.615036
MM_RS06255	mmazei	CDS	Function_Unknown	0	0	0	0	0	0	10.2143	0.310882	0.498605	0.623504	0.532954	NA	1.00251	0.519493	1.92978	0.0536346	0.100606	0.691624	0.523896	1.32016	0.186783	0.282203
MM_RS06260	mmazei	CDS	Function_Unknown	0	0	0	0	0	0	8.16694	0.168272	0.595658	0.282497	0.777562	NA	1.59529	0.573386	2.78224	0.00539856	0.0141026	1.42702	0.588174	2.42619	0.0152582	0.0339796
MM_RS06265	mmazei	CDS	not_classified	0	0	0	0	0	0	7.99179	-0.350724	0.573493	-0.611558	0.54083	NA	0.796184	0.567334	1.40338	0.160504	0.249456	1.14691	0.606823	1.89002	0.0587552	0.107319
MM_RS06270	mmazei	CDS	not_classified	0	1	0	0	0	0	8.10522	-0.219729	0.512801	-0.428489	0.668295	NA	-0.182157	0.586863	-0.310391	0.756264	0.828619	0.0375722	0.610241	0.0615696	0.950906	0.967999
MM_RS06275	mmazei	CDS	Nucleotide_metabolism_and_transport	5	5	4	6	0	0	65.1043	0.0693558	0.214152	0.323862	0.746042	0.93374	-3.28236	0.452518	-7.25355	4.05994e-13	4.16003e-12	-3.35172	0.454337	-7.37716	1.61702e-13	1.66612e-12
MM_RS06280	mmazei	CDS	Nucleotide_metabolism_and_transport	2	2	2	3	0	0	56.853	0.0298873	0.224538	0.133106	0.89411	0.974419	-2.97526	0.442824	-6.71884	1.83171e-11	1.60557e-10	-3.00515	0.445241	-6.74949	1.48368e-11	1.29437e-10
MM_RS06285	mmazei	CDS	not_classified	1	1	0	1	0	0	7.85482	-0.137321	0.48501	-0.283131	0.777077	NA	-2.10233	0.754756	-2.78544	0.00534544	0.0139737	-1.96501	0.764493	-2.57034	0.0101598	0.0239981
MM_RS06290	mmazei	CDS	Carbohydrate_metabolism_and_transport	1	1	2	1	0	0	60.8826	0.33091	0.280876	1.17813	0.238743	0.688414	-0.61788	0.330869	-1.86745	0.061839	0.113633	-0.94879	0.331661	-2.86072	0.00422678	0.0109411
MM_RS06295	mmazei	CDS	not_classified	0	0	0	0	0	0	6.57651	0.654289	0.602495	1.08597	0.277494	NA	1.17564	0.634702	1.85227	0.063987	0.117172	0.521351	0.62117	0.839306	0.401298	0.512018
MM_RS06300	mmazei	CDS	Replication_and_repair	1	1	0	1	3	4	333.311	-0.18056	0.207091	-0.871891	0.383268	0.796265	3.27317	0.183861	17.8024	6.76476e-71	7.81964e-69	3.45373	0.193775	17.8234	4.65031e-71	5.93155e-69
MM_RS06305	mmazei	CDS	Nucleotide_metabolism_and_transport	3	2	3	5	1	1	106.921	0.69959	0.189067	3.70022	0.00021541	0.0071715	-0.344054	0.232049	-1.48267	0.138161	0.220526	-1.04364	0.229349	-4.55046	5.35286e-06	2.45356e-05
MM_RS06310	mmazei	CDS	Function_Unknown	2	2	2	3	0	0	70.6116	0.203826	0.209544	0.972713	0.330696	0.768853	-1.04504	0.280791	-3.72175	0.000197846	0.000707083	-1.24886	0.282857	-4.41517	1.00932e-05	4.4499e-05
MM_RS06315	mmazei	CDS	Amino_Acid_metabolis_and_transport	2	2	2	3	0	0	60.8503	0.261484	0.225372	1.16024	0.245952	0.693391	-1.61541	0.334764	-4.82553	1.39632e-06	7.18318e-06	-1.8769	0.336085	-5.58459	2.34253e-08	1.44417e-07
MM_RS06320	mmazei	CDS	Function_Unknown	43	45	44	71	8	7	455.129	0.381678	0.21528	1.77294	0.0762387	0.405358	-1.19902	0.230572	-5.20018	1.99092e-07	1.12896e-06	-1.58069	0.230626	-6.85393	7.18504e-12	6.48231e-11
MM_RS06325	mmazei	CDS	Coenzyme_metabolis	7	7	6	10	0	0	209.244	0.235658	0.155547	1.51503	0.129766	0.522216	-2.75989	0.255245	-10.8127	2.99696e-27	9.07031e-26	-2.99554	0.255828	-11.7092	1.14335e-31	4.36005e-30
MM_RS06330	mmazei	CDS	Function_Unknown	4	4	3	5	1	1	45.2784	-0.028842	0.248096	-0.116254	0.907452	0.977951	-0.817518	0.318489	-2.56686	0.0102623	0.0244275	-0.788676	0.324734	-2.42868	0.0151538	0.0338183
MM_RS06335	mmazei	CDS	Function_Unknown	1	1	1	1	1	1	84.2272	0.19518	0.248296	0.786079	0.431821	0.82159	2.08596	0.231425	9.01354	1.99517e-19	3.63553e-18	1.89078	0.236742	7.98667	1.38633e-15	1.76221e-14
MM_RS06340	mmazei	CDS	Energy_production_and_conversion	1	1	1	1	0	0	32.3513	0.0914348	0.298968	0.305835	0.759731	0.937953	0.0616825	0.340751	0.181019	0.856353	0.904267	-0.0297523	0.347525	-0.0856119	0.931775	0.955617
MM_RS06345	mmazei	CDS	Tranlsation	3	4	2	4	0	0	29.2703	-0.105449	0.294264	-0.358348	0.720083	0.927041	-2.07528	0.473025	-4.38724	1.14796e-05	5.12841e-05	-1.96983	0.479076	-4.11172	3.92724e-05	0.000155868
MM_RS06350	mmazei	CDS	Tranlsation	2	2	2	3	0	0	97.5292	-0.213832	0.190084	-1.12494	0.260616	0.710293	-1.86595	0.27349	-6.82274	8.93205e-12	8.17813e-11	-1.65212	0.277945	-5.94406	2.7805e-09	1.93328e-08
MM_RS06355	mmazei	CDS	Tranlsation	2	3	2	3	0	1	123.081	-0.12766	0.176256	-0.724289	0.468888	0.843828	-1.09564	0.222066	-4.93382	8.06352e-07	4.2732e-06	-0.967977	0.226192	-4.27944	1.8736e-05	7.7958e-05
MM_RS06360	mmazei	CDS	Function_Unknown	0	0	0	0	0	0	19.2856	-0.227357	0.403704	-0.563177	0.573315	0.873699	1.08159	0.391553	2.76232	0.00573928	0.0148395	1.30895	0.417824	3.13278	0.00173162	0.00498852
MM_RS06365	mmazei	CDS	Function_Unknown	0	0	0	1	0	0	7.25176	-0.00691909	0.527108	-0.0131265	0.989527	NA	-0.349827	0.630302	-0.555014	0.578885	0.683029	-0.342908	0.644543	-0.532017	0.594714	0.692212
MM_RS06370	mmazei	CDS	not_classified	0	0	0	0	0	0	7.89843	0.60558	0.522983	1.15794	0.24689	NA	0.125041	0.622152	0.200981	0.840714	0.891316	-0.48054	0.614864	-0.781538	0.434486	0.54684
MM_RS06375	mmazei	CDS	not_classified	0	0	0	0	0	0	4.36691	0.471996	0.65703	0.718378	0.472524	NA	-0.0854603	0.773101	-0.110542	0.911979	0.939407	-0.557456	0.770555	-0.723448	0.469405	0.578583
MM_RS06380	mmazei	CDS	Coenzyme_metabolis	0	0	0	0	0	0	7.13931	0.218896	0.569792	0.384168	0.700854	NA	0.467202	0.620791	0.752592	0.451695	0.56737	0.248306	0.628604	0.395012	0.692834	0.775899
MM_RS06385	mmazei	CDS	Defense_mechanism	0	0	0	0	0	0	13.7391	-0.0501873	0.448444	-0.111914	0.910891	NA	0.884137	0.455052	1.94294	0.0520239	0.0980349	0.934324	0.474916	1.96735	0.0491434	0.0921813
MM_RS06390	mmazei	CDS	not_classified	3	3	1	3	1	1	26.4437	-0.452885	0.327806	-1.38156	0.167106	0.597444	0.0944308	0.35104	0.269003	0.787927	0.850713	0.547316	0.374175	1.46273	0.143542	0.22681
MM_RS06395	mmazei	CDS	Post-translational_modification_protein_turnover_chaperone_functions	15	17	11	18	3	3	448.4	-0.119642	0.173486	-0.689635	0.490424	0.851518	-1.00256	0.186728	-5.36907	7.91434e-08	4.79135e-07	-0.882914	0.188104	-4.69377	2.68221e-06	1.27525e-05
MM_RS06400	mmazei	CDS	Nucleotide_metabolism_and_transport	0	0	0	1	0	0	13.7185	0.389843	0.433291	0.899726	0.368266	NA	0.730082	0.470236	1.55259	0.120522	0.197585	0.340239	0.470753	0.722755	0.469831	0.578722
MM_RS06405	mmazei	CDS	Amino_Acid_metabolis_and_transport	0	0	0	0	0	0	16.3675	0.848266	0.444874	1.90675	0.0565524	NA	0.753867	0.490609	1.53659	0.124393	0.202247	-0.0943992	0.477557	-0.197671	0.843302	0.888458
MM_RS06410	mmazei	CDS	not_classified	0	0	0	0	0	0	11.0275	-0.265136	0.465321	-0.569792	0.568819	NA	-0.108954	0.522655	-0.208462	0.834869	0.886983	0.156183	0.545482	0.28632	0.774633	0.841765
MM_RS06415	mmazei	CDS	Coenzyme_metabolis	54	53	49	89	13	20	3710.2	0.344137	0.225957	1.52302	0.127755	0.519664	-0.340296	0.226912	-1.49969	0.133695	0.214551	-0.684433	0.22693	-3.01606	0.00256083	0.00706377
MM_RS06420	mmazei	CDS	Coenzyme_metabolis	84	84	77	136	19	28	2458.88	0.338592	0.188415	1.79705	0.072327	0.393256	-0.507671	0.190402	-2.66631	0.00766893	0.0191284	-0.846263	0.190437	-4.4438	8.83856e-06	3.91075e-05
MM_RS06425	mmazei	CDS	Coenzyme_metabolis	49	51	44	81	11	16	1204.79	0.314843	0.169358	1.85904	0.0630221	0.373643	-0.507276	0.173794	-2.91883	0.00351345	0.00964113	-0.822119	0.173898	-4.7276	2.27187e-06	1.0928e-05
MM_RS06430	mmazei	CDS	Coenzyme_metabolis	71	69	60	111	13	21	1334.93	0.283353	0.180832	1.56694	0.117128	0.494084	-0.710699	0.185137	-3.83877	0.00012365	0.000458756	-0.994052	0.18525	-5.36601	8.04995e-08	4.66721e-07
MM_RS06435	mmazei	CDS	Coenzyme_metabolis	54	52	44	85	9	15	2535.29	0.259662	0.226227	1.14779	0.251054	0.697455	-0.777435	0.228096	-3.40836	0.000653538	0.00209423	-1.0371	0.228152	-4.54563	5.477e-06	2.50425e-05
MM_RS06440	mmazei	CDS	Energy_production_and_conversion	2	3	2	3	0	0	93.4041	0.202867	0.191213	1.06095	0.288713	0.735029	-2.38144	0.322431	-7.38589	1.51442e-13	1.6476e-12	-2.5843	0.323638	-7.98517	1.4033e-15	1.77767e-14
MM_RS06445	mmazei	CDS	Replication_and_repair	1	1	1	1	1	1	205.736	0.00666748	0.173326	0.0384677	0.969315	0.99486	1.27445	0.170942	7.45547	8.95507e-14	9.94739e-13	1.26779	0.175226	7.23516	4.64992e-13	4.59895e-12
MM_RS06450	mmazei	CDS	not_classified	3	2	2	3	1	2	30.5284	-0.0282436	0.330712	-0.0854024	0.931941	0.982413	0.941275	0.333902	2.81901	0.00481715	0.0127641	0.969518	0.346934	2.79454	0.00519744	0.013159
MM_RS06455	mmazei	CDS	Tranlsation	2	2	2	3	2	2	137.459	0.24284	0.196467	1.23603	0.216447	0.671658	1.42833	0.194642	7.33822	2.16452e-13	2.30074e-12	1.18549	0.196966	6.01876	1.75758e-09	1.25266e-08
MM_RS06460	mmazei	CDS	Carbohydrate_metabolism_and_transport	1	2	2	2	2	3	184.821	0.415165	0.194218	2.13762	0.0325473	0.266827	2.26185	0.185069	12.2217	2.38157e-34	9.68067e-33	1.84668	0.184916	9.98661	1.74453e-23	4.0585e-22
MM_RS06465	mmazei	CDS	Inorganic_ion_transport_and_metabolism	0	1	0	1	0	0	20.0529	-0.145862	0.358906	-0.406407	0.684444	0.915112	-0.958117	0.462506	-2.07158	0.0383048	0.0761361	-0.812255	0.473445	-1.71563	0.0862304	0.148356
MM_RS06470	mmazei	CDS	Inorganic_ion_transport_and_metabolism	3	3	2	4	0	1	99.5355	-0.0310555	0.204378	-0.151952	0.879225	0.972721	-1.19681	0.258626	-4.62756	3.69998e-06	1.80557e-05	-1.16575	0.262089	-4.44794	8.66992e-06	3.84072e-05
MM_RS06475	mmazei	CDS	Inorganic_ion_transport_and_metabolism	1	2	1	2	0	1	62.9183	0.0616537	0.237663	0.259416	0.795314	0.950054	-0.244194	0.274549	-0.889436	0.373769	0.492707	-0.305847	0.279175	-1.09554	0.273279	0.381745
MM_RS06480	mmazei	CDS	Inorganic_ion_transport_and_metabolism	1	1	1	1	0	0	42.9984	-0.234107	0.266719	-0.877729	0.380091	0.796265	-1.20928	0.349438	-3.46065	0.000538881	0.001764	-0.975173	0.357841	-2.72516	0.00642708	0.0158809
MM_RS06485	mmazei	CDS	Post-translational_modification_protein_turnover_chaperone_functions	6	7	4	6	3	3	129.038	-0.366138	0.184015	-1.98972	0.046622	0.323651	0.224239	0.192492	1.16493	0.244049	0.349763	0.590377	0.201292	2.93293	0.00335778	0.00900031
MM_RS06490	mmazei	CDS	Post-translational_modification_protein_turnover_chaperone_functions	5	5	3	6	2	3	107.758	-0.124267	0.205826	-0.60375	0.54601	0.867334	0.351573	0.216477	1.62407	0.104361	0.175549	0.47584	0.222827	2.13547	0.0327227	0.0657475
MM_RS06495	mmazei	CDS	Post-translational_modification_protein_turnover_chaperone_functions	1	1	1	1	2	3	268.227	-0.158054	0.18703	-0.845073	0.39807	0.800579	2.10693	0.175525	12.0035	3.40451e-33	1.3118e-31	2.26498	0.182201	12.4312	1.76928e-35	7.88501e-34
MM_RS06500	mmazei	CDS	Transcription	1	1	1	1	1	3	64.9306	-0.362179	0.294149	-1.23128	0.21822	0.673648	2.05875	0.258643	7.95982	1.72283e-15	2.2051e-14	2.42093	0.283078	8.55217	1.20794e-17	1.83121e-16
MM_RS06505	mmazei	CDS	not_classified	0	0	0	0	0	0	1.16915	-0.786846	0.971435	-0.809983	0.41795	NA	-0.719368	1.0017	-0.718146	0.472667	0.588092	0.0674784	1.01874	0.0662368	0.947189	0.965577
MM_RS06515	mmazei	CDS	not_classified	1	1	0	1	0	0	26.7438	-0.0873615	0.301184	-0.29006	0.77177	0.943033	-1.34014	0.426177	-3.14455	0.00166341	0.0049263	-1.25278	0.433946	-2.88693	0.00389015	0.0102199
MM_RS06520	mmazei	CDS	Function_Unknown	1	1	1	2	1	1	32.3316	0.139049	0.313621	0.443365	0.657502	0.910042	0.753049	0.329396	2.28615	0.0222455	0.0478686	0.614001	0.336541	1.82445	0.0680846	0.121803
MM_RS06525	mmazei	CDS	Nucleotide_metabolism_and_transport	0	1	0	1	0	0	14.4152	0.16168	0.397769	0.406467	0.684399	NA	-0.688924	0.513528	-1.34155	0.179742	0.273157	-0.850604	0.51931	-1.63795	0.101432	0.170916
MM_RS06530	mmazei	CDS	Transcription	0	0	0	0	0	1	18.0232	0.218605	0.418845	0.521924	0.601723	0.8852	1.37886	0.414188	3.32907	0.000871352	0.00272916	1.16026	0.422171	2.74832	0.00599023	0.0149816
MM_RS06535	mmazei	CDS	not_classified	1	1	0	1	0	0	23.8505	0.241831	0.35864	0.674299	0.500121	0.851863	1.00579	0.370307	2.7161	0.00660565	0.0167703	0.763958	0.375709	2.03338	0.0420145	0.0808172
MM_RS06540	mmazei	CDS	not_classified	0	0	0	0	0	0	2.45432	0.516837	0.869458	0.594436	0.552221	NA	1.31622	0.883264	1.49018	0.136178	0.217873	0.799381	0.877432	0.911046	0.362271	0.473691
MM_RS06545	mmazei	tRNA	not_classified	1084	1219	1323	631	988	1227	5057.43	-0.0566172	0.498117	-0.113662	0.909505	0.978491	1.22688	0.498089	2.46318	0.0137711	0.0317093	1.2835	0.498145	2.57656	0.00997897	0.0236025
MM_RS06550	mmazei	tRNA	not_classified	1417	1645	1651	888	1256	1621	6576.44	-0.101184	0.482387	-0.209756	0.833858	0.960335	1.19664	0.482362	2.48079	0.0131091	0.0304398	1.29782	0.482412	2.69028	0.00713921	0.0174756
MM_RS06555	mmazei	CDS	Intracellular_trafficing_and_secretion	1	1	1	1	1	1	88.179	0.162292	0.224372	0.723316	0.469486	0.843828	1.20206	0.22473	5.34892	8.84814e-08	5.28744e-07	1.03977	0.22902	4.54009	5.6229e-06	2.56463e-05
MM_RS06560	mmazei	CDS	not_classified	1	1	0	1	0	0	9.61878	-0.299692	0.506594	-0.591582	0.55413	NA	0.494703	0.523628	0.94476	0.344781	0.462082	0.794395	0.555409	1.43029	0.152634	0.238326
MM_RS06565	mmazei	CDS	not_classified	1	1	1	1	0	0	18.062	-0.00946344	0.37395	-0.0253067	0.97981	0.99537	0.00799478	0.427472	0.0187025	0.985078	0.988921	0.0174582	0.439219	0.0397484	0.968294	0.976456
MM_RS06570	mmazei	CDS	Nucleotide_metabolism_and_transport	3	2	3	4	0	1	52.1391	0.408665	0.240311	1.70057	0.0890245	0.430982	-1.05157	0.330034	-3.18624	0.00144136	0.00432407	-1.46023	0.330001	-4.42493	9.64751e-06	4.25849e-05
MM_RS06575	mmazei	CDS	Amino_Acid_metabolis_and_transport	8	9	18	17	16	21	784.416	1.10862	0.246203	4.50287	6.70417e-06	0.000322396	2.43685	0.245721	9.91714	3.5066e-23	8.47772e-22	1.32823	0.24391	5.44557	5.16412e-08	3.06614e-07
MM_RS06580	mmazei	CDS	Amino_Acid_metabolis_and_transport	4	4	10	11	8	13	625.289	1.4133	0.211578	6.6798	2.39276e-11	3.23621e-09	2.68171	0.211041	12.7071	5.40033e-37	2.40673e-35	1.26842	0.206896	6.13069	8.75008e-10	6.51239e-09
MM_RS06585	mmazei	CDS	Amino_Acid_metabolis_and_transport	2	2	4	6	4	7	205.481	1.32709	0.203914	6.50809	7.6111e-11	9.68848e-09	2.78956	0.200467	13.9153	5.1154e-44	3.10195e-42	1.46247	0.187228	7.81114	5.66725e-15	6.65497e-14
MM_RS06590	mmazei	CDS	Amino_Acid_metabolis_and_transport	2	2	5	6	6	10	319.646	1.14972	0.182927	6.28513	3.27587e-10	3.37571e-08	3.06112	0.177144	17.2804	6.60795e-67	7.18906e-65	1.91141	0.168004	11.3772	5.43452e-30	1.87872e-28
MM_RS06595	mmazei	CDS	Energy_production_and_conversion	1	2	2	3	3	4	242.838	1.03029	0.175456	5.87209	4.30339e-09	3.21122e-07	2.55068	0.171406	14.8809	4.3845e-50	3.06005e-48	1.52039	0.163061	9.32404	1.11988e-20	2.19177e-19
MM_RS06600	mmazei	CDS	Energy_production_and_conversion	4	4	3	4	2	3	293.662	0.0925523	0.167837	0.551443	0.58133	0.877265	0.912834	0.169782	5.3765	7.59481e-08	4.60544e-07	0.820281	0.17186	4.77296	1.81535e-06	8.84715e-06
MM_RS06605	mmazei	CDS	Function_Unknown	2	2	2	4	1	1	73.0812	0.49592	0.223676	2.21714	0.0266136	0.242574	0.0724844	0.258155	0.280778	0.778881	0.843901	-0.423435	0.256991	-1.64766	0.0994215	0.16784
MM_RS06610	mmazei	CDS	Carbohydrate_metabolism_and_transport	4	4	3	5	1	1	86.1541	0.105072	0.205026	0.512483	0.608313	0.888252	-0.65116	0.249831	-2.60641	0.00914981	0.0221355	-0.756233	0.252883	-2.99044	0.00278573	0.00758867
MM_RS06615	mmazei	CDS	Nucleotide_metabolism_and_transport	8	8	8	14	1	1	339.245	0.513612	0.156036	3.29164	0.000996059	0.0226892	-1.6789	0.195075	-8.60644	7.53634e-18	1.15194e-16	-2.19251	0.194762	-11.2574	2.12911e-29	7.15961e-28
MM_RS06620	mmazei	CDS	Replication_and_repair	1	1	1	1	0	1	27.0336	-0.00205418	0.328376	-0.00625558	0.995009	0.997729	0.457694	0.352715	1.29763	0.194415	0.291267	0.459748	0.363839	1.2636	0.206373	0.306946
MM_RS06625	mmazei	tRNA	not_classified	408	384	382	261	319	359	1549.63	-0.166316	0.357296	-0.465486	0.641584	0.90277	1.11655	0.357146	3.12632	0.00177011	0.00522975	1.28287	0.3575	3.58843	0.000332669	0.00112174
MM_RS06630	mmazei	tRNA	not_classified	633	529	582	382	547	556	2432.71	-0.131302	0.402902	-0.32589	0.744507	0.932358	1.26104	0.402778	3.13084	0.00174305	0.00515805	1.39234	0.402969	3.4552	0.000549889	0.00177646
MM_RS06635	mmazei	CDS	Function_Unknown	1	1	1	1	1	2	45.5924	-0.0224014	0.308829	-0.0725368	0.942175	0.98618	1.76697	0.287183	6.15276	7.61477e-10	5.78379e-09	1.78937	0.301278	5.93926	2.86316e-09	1.9796e-08
MM_RS06640	mmazei	CDS	not_classified	1	1	1	1	1	1	24.5689	-0.294871	0.355787	-0.828784	0.407226	0.808727	0.704916	0.358217	1.96784	0.049086	0.0933945	0.999786	0.381041	2.62383	0.00869472	0.0208572
MM_RS06645	mmazei	CDS	Inorganic_ion_transport_and_metabolism	2	2	1	2	2	3	63.7534	-0.12839	0.266239	-0.482234	0.629639	0.901947	1.65645	0.247826	6.68392	2.32641e-11	2.01531e-10	1.78484	0.262299	6.80461	1.01324e-11	8.96645e-11
MM_RS06650	mmazei	rRNA	not_classified	34232	33473	33253	30950	39015	33517	265246	0.00857229	0.349411	0.0245335	0.980427	0.99537	1.46794	0.34941	4.20121	2.65494e-05	0.000111345	1.45937	0.349411	4.17666	2.95827e-05	0.000120249
MM_RS06655	mmazei	rRNA	not_classified	10258	10386	10269	15704	8760	10553	1.80001e+06	0.343189	0.112829	3.04168	0.00235264	0.0442705	1.26796	0.112829	11.2378	2.65785e-29	8.47533e-28	0.924768	0.112829	8.19617	2.48171e-16	3.33812e-15
MM_RS06660	mmazei	rRNA	not_classified	7508	7649	7593	11453	6510	7792	700721	0.342822	0.149151	2.29849	0.0215341	0.211817	1.27848	0.149152	8.57167	1.01992e-17	1.53988e-16	0.935658	0.149152	6.27318	3.53739e-10	2.72034e-09
MM_RS06665	mmazei	CDS	Amino_Acid_metabolis_and_transport	5	6	4	10	2	2	331.473	0.29956	0.262773	1.14	0.254288	0.700993	-0.206554	0.270481	-0.763654	0.445073	0.560738	-0.506114	0.270765	-1.8692	0.0615949	0.111907
MM_RS06670	mmazei	CDS	not_classified	2	3	1	6	1	1	22.6008	0.358667	0.412137	0.870263	0.384157	0.796265	-0.126717	0.468786	-0.270309	0.786922	0.850124	-0.485385	0.469695	-1.0334	0.301415	0.40885
MM_RS06675	mmazei	CDS	Replication_and_repair	1	1	1	1	0	1	39.5985	0.330514	0.282067	1.17176	0.241295	0.688414	0.732554	0.302837	2.41897	0.0155645	0.0353644	0.40204	0.304578	1.31999	0.186838	0.282203
MM_RS06680	mmazei	CDS	Function_Unknown	1	1	1	1	0	0	20.5606	0.496154	0.365784	1.35641	0.174968	0.611682	0.602495	0.407072	1.48007	0.138854	0.221007	0.106341	0.404273	0.263042	0.792518	0.852931
MM_RS06685	mmazei	CDS	Energy_production_and_conversion	1	1	1	1	0	1	77.2634	0.232483	0.222792	1.0435	0.296717	0.739538	0.860014	0.232147	3.70461	0.000211718	0.000753747	0.627531	0.235111	2.66908	0.00760587	0.0184407
MM_RS06690	mmazei	CDS	not_classified	1	1	1	1	0	1	10.6522	-0.0446063	0.519122	-0.0859263	0.931525	NA	1.28929	0.502807	2.56419	0.0103416	0.0245688	1.3339	0.527378	2.5293	0.0114289	0.0265883
MM_RS06695	mmazei	CDS	not_classified	1	1	1	1	1	2	20.8212	-0.266946	0.42494	-0.628197	0.529875	0.862274	1.57605	0.38958	4.0455	5.22111e-05	0.00020924	1.84299	0.421011	4.37754	1.20025e-05	5.2232e-05
MM_RS06700	mmazei	CDS	Energy_production_and_conversion	4	5	2	5	3	5	270.4	-0.317333	0.185736	-1.70852	0.0875408	0.427626	1.17277	0.182015	6.44327	1.16926e-10	9.5266e-10	1.4901	0.187713	7.93821	2.05126e-15	2.56338e-14
MM_RS06705	mmazei	CDS	Energy_production_and_conversion	4	4	2	5	4	6	349.897	-0.253419	0.192172	-1.31871	0.187266	0.632204	1.60367	0.186877	8.5814	9.37272e-18	1.42089e-16	1.85709	0.191487	9.69824	3.06744e-22	6.59678e-21
MM_RS06710	mmazei	CDS	Tranlsation	1	1	1	2	1	2	154.62	0.341372	0.184098	1.8543	0.0636967	0.375585	1.29825	0.185463	7.00005	2.55868e-12	2.45196e-11	0.956876	0.18627	5.13704	2.79102e-07	1.52047e-06
MM_RS06715	mmazei	CDS	Transcription	2	2	2	3	1	1	53.2923	0.0883346	0.251631	0.351048	0.725552	0.92827	0.395696	0.272718	1.45094	0.146797	0.231415	0.307362	0.278537	1.10348	0.269817	0.377907
MM_RS06720	mmazei	CDS	Function_Unknown	37	36	27	38	9	10	344.365	-0.154511	0.175734	-0.879234	0.379275	0.796265	-0.580859	0.187498	-3.09794	0.00194871	0.00567225	-0.426347	0.189535	-2.24943	0.0244849	0.0508824
MM_RS06725	mmazei	CDS	Replication_and_repair	6	6	3	4	0	1	216.358	-0.762185	0.1689	-4.51265	6.40233e-06	0.000314878	-2.0694	0.212924	-9.71897	2.503e-22	5.41439e-21	-1.30722	0.218175	-5.9916	2.07782e-09	1.46397e-08
MM_RS06730	mmazei	CDS	not_classified	5	6	2	5	0	0	28.8689	-0.653688	0.311472	-2.09871	0.0358428	0.281947	-2.56314	0.504807	-5.07747	3.82504e-07	2.09612e-06	-1.90945	0.516683	-3.69559	0.000219375	0.000764096
MM_RS06735	mmazei	CDS	Energy_production_and_conversion	1	1	1	1	0	0	54.4426	0.0585045	0.247491	0.23639	0.81313	0.95372	0.282928	0.271119	1.04355	0.296692	0.40925	0.224423	0.277251	0.809458	0.418252	0.528928
MM_RS06740	mmazei	CDS	Tranlsation	0	0	0	1	0	0	23.0811	0.0383593	0.347115	0.110509	0.912006	0.978882	0.490573	0.373666	1.31286	0.189229	0.284536	0.452214	0.384572	1.17589	0.239639	0.345047
MM_RS06745	mmazei	CDS	Tranlsation	3	3	2	4	1	1	73.3759	0.105188	0.221062	0.475831	0.634195	0.901947	-0.0996888	0.252064	-0.395491	0.692481	0.777622	-0.204877	0.255962	-0.800419	0.423468	0.535158
MM_RS06750	mmazei	CDS	Replication_and_repair	1	1	1	2	1	2	146.185	0.367276	0.191638	1.91652	0.0552995	0.355242	1.79845	0.186407	9.64797	5.01397e-22	1.05379e-20	1.43117	0.187009	7.65296	1.96403e-14	2.2015e-13
MM_RS06755	mmazei	CDS	Replication_and_repair	1	1	1	1	1	1	91.9966	0.0712826	0.238873	0.298412	0.765389	0.940748	2.06125	0.220187	9.36136	7.87189e-21	1.59115e-19	1.98997	0.228468	8.71004	3.0377e-18	4.86427e-17
MM_RS06760	mmazei	CDS	Function_Unknown	0	1	0	1	0	0	11.1203	-0.131813	0.444312	-0.296669	0.766719	NA	-1.54645	0.630408	-2.4531	0.0141631	0.0324391	-1.41464	0.641221	-2.20616	0.0273725	0.0560325
MM_RS06765	mmazei	CDS	Function_Unknown	0	1	0	1	0	0	15.2699	-0.00675892	0.394267	-0.017143	0.986323	NA	-0.181904	0.464535	-0.391583	0.695366	0.779847	-0.175145	0.476377	-0.367661	0.713126	0.793101
MM_RS06770	mmazei	CDS	Function_Unknown	0	0	1	2	0	0	31.0513	1.46268	0.310166	4.71579	2.40775e-06	0.000124057	0.285696	0.389123	0.734206	0.462823	0.578177	-1.17698	0.367708	-3.20085	0.00137021	0.00405147
MM_RS06775	mmazei	CDS	Function_Unknown	1	1	3	3	0	1	62.9014	2.10868	0.27048	7.79604	6.38776e-15	1.38231e-12	1.32432	0.305539	4.33436	1.46185e-05	6.39169e-05	-0.784362	0.275097	-2.85122	0.00435523	0.0112421
MM_RS06780	mmazei	CDS	Function_Unknown	3	3	6	6	2	3	169.124	0.852997	0.200178	4.2612	2.03331e-05	0.000897974	0.958183	0.210237	4.55763	5.17349e-06	2.45343e-05	0.105185	0.206409	0.509597	0.610334	0.705881
MM_RS06785	mmazei	CDS	Function_Unknown	3	3	3	4	1	1	90.7982	0.436673	0.209869	2.08069	0.0374623	0.287477	-0.857714	0.266243	-3.22154	0.00127502	0.00387216	-1.29439	0.265985	-4.8664	1.1365e-06	5.7588e-06
MM_RS06790	mmazei	CDS	Replication_and_repair	0	0	0	0	0	0	15.5274	-0.182127	0.460829	-0.395216	0.692683	NA	1.37977	0.435117	3.17105	0.00151891	0.00454567	1.5619	0.464012	3.36608	0.000762436	0.002386
MM_RS06795	mmazei	CDS	Replication_and_repair	0	0	0	0	0	0	15.2876	-0.153539	0.382993	-0.400894	0.688498	NA	-0.792994	0.489831	-1.61891	0.105466	0.176997	-0.639455	0.503344	-1.27041	0.203938	0.303935
MM_RS06800	mmazei	CDS	Tranlsation	1	1	2	1	0	0	47.1039	0.622832	0.313084	1.98934	0.0466632	0.323651	-0.327789	0.366434	-0.894538	0.371034	0.489638	-0.950621	0.363774	-2.61322	0.00896945	0.0214744
MM_RS06805	mmazei	CDS	Function_Unknown	1	1	2	1	0	0	21.9502	0.667838	0.369449	1.80766	0.0706594	0.389717	-0.25184	0.454667	-0.553899	0.579648	0.683493	-0.919678	0.449363	-2.04663	0.0406949	0.0787704
MM_RS06810	mmazei	CDS	Carbohydrate_metabolism_and_transport	1	1	1	1	0	0	29.0114	0.00158964	0.308861	0.00514678	0.995893	0.997738	-0.132133	0.358879	-0.368183	0.712737	0.793861	-0.133723	0.367658	-0.363716	0.71607	0.796135
MM_RS06815	mmazei	CDS	Function_Unknown	2	2	2	2	0	0	26.4536	0.0404789	0.312601	0.129491	0.896969	0.974419	-1.58623	0.460613	-3.44373	0.000573745	0.00186821	-1.62671	0.465736	-3.49276	0.000478055	0.00156767
MM_RS06820	mmazei	CDS	Coenzyme_metabolis	1	1	2	1	0	0	26.7655	0.271159	0.331589	0.817755	0.413497	0.814856	-1.14168	0.448864	-2.54349	0.010975	0.0259757	-1.41284	0.450874	-3.13356	0.00172698	0.00498681
MM_RS06825	mmazei	CDS	Replication_and_repair	1	1	0	1	0	0	32.6219	0.0946689	0.305801	0.309576	0.756883	0.936475	0.51445	0.328945	1.56394	0.117832	0.194147	0.419781	0.336655	1.24692	0.212427	0.314182
MM_RS06830	mmazei	CDS	not_classified	0	0	0	0	0	0	15.5188	-0.456942	0.460993	-0.991212	0.321582	NA	1.01131	0.439603	2.30051	0.0214195	0.0463609	1.46825	0.477612	3.07415	0.00211102	0.00595174
MM_RS06835	mmazei	CDS	Nucleotide_metabolism_and_transport	1	1	1	1	0	1	52.0055	0.166288	0.255842	0.649962	0.515717	0.85322	0.472537	0.276812	1.70707	0.0878097	0.152851	0.30625	0.281296	1.08871	0.276283	0.383911
MM_RS06840	mmazei	CDS	Function_Unknown	0	0	0	0	0	0	23.5548	0.303533	0.378871	0.801153	0.423043	0.816211	1.36778	0.378564	3.61306	0.000302605	0.00104513	1.06424	0.382288	2.78388	0.00537132	0.0135436
MM_RS06845	mmazei	CDS	Function_Unknown	2	2	1	2	0	0	90.731	-0.0302415	0.193151	-0.156569	0.875584	0.971821	-0.816976	0.240715	-3.39396	0.000688896	0.00220054	-0.786734	0.245018	-3.21092	0.00132311	0.00393423
MM_RS06850	mmazei	CDS	Function_Unknown	0	0	0	0	0	0	1.06878	-0.900262	1.00234	-0.898164	0.369098	NA	-1.49909	1.01553	-1.47617	0.139897	0.222381	-0.598829	1.02194	-0.585973	0.557894	0.660156
MM_RS06855	mmazei	CDS	Coenzyme_metabolis	6	7	9	9	5	8	397.717	0.58084	0.216777	2.67944	0.00737453	0.102958	1.43411	0.217669	6.58848	4.44357e-11	3.76127e-10	0.853269	0.21695	3.93303	8.38833e-05	0.00031469
MM_RS06860	mmazei	CDS	Cell_motility	0	0	0	0	0	0	10.1968	-0.11477	0.518866	-0.221194	0.824942	NA	1.09424	0.509514	2.14761	0.0317449	0.0648038	1.20901	0.536893	2.25186	0.0243314	0.0506767
MM_RS06865	mmazei	CDS	Cell_motility	0	0	0	0	0	0	10.0526	-0.14339	0.508502	-0.281985	0.777955	NA	0.431915	0.537129	0.804118	0.421329	0.538526	0.575305	0.559009	1.02915	0.303408	0.41065
MM_RS06870	mmazei	CDS	Cell_motility	0	0	0	0	0	0	8.04862	-0.276142	0.512168	-0.539163	0.589774	NA	-0.684348	0.620999	-1.10201	0.270457	0.379522	-0.408206	0.641967	-0.635868	0.524863	0.630142
MM_RS06875	mmazei	CDS	Signal_Transduction	0	0	0	0	0	0	20.2729	-0.428192	0.359725	-1.19033	0.233917	0.68759	-0.130735	0.399738	-0.327052	0.743628	0.817682	0.297456	0.423237	0.702813	0.482172	0.590777
MM_RS06880	mmazei	CDS	Cell_motility	0	0	0	0	0	0	13.5262	0.416335	0.479013	0.869153	0.384764	NA	1.42772	0.481138	2.96739	0.00300339	0.00838456	1.01139	0.480513	2.10481	0.0353079	0.0702342
MM_RS06885	mmazei	CDS	Signal_Transduction	0	1	0	1	0	0	13.083	-0.0435329	0.504644	-0.0862646	0.931256	NA	0.781622	0.515711	1.51562	0.129616	0.209275	0.825154	0.532257	1.55029	0.121071	0.197374
MM_RS06890	mmazei	CDS	Signal_Transduction	1	1	0	1	0	0	11.5685	-0.299188	0.459883	-0.650573	0.515322	NA	-0.277058	0.526296	-0.52643	0.598589	0.700912	0.0221294	0.548832	0.0403209	0.967837	0.976283
MM_RS06895	mmazei	CDS	Cell_motility	0	0	0	0	0	0	29.7987	-0.287405	0.313041	-0.918107	0.358563	0.78394	0.000303088	0.344956	0.000878626	0.999299	0.999299	0.287708	0.361122	0.796705	0.425622	0.537484
MM_RS06900	mmazei	CDS	Cell_motility	1	1	1	1	0	0	22.1735	0.00533276	0.354284	0.0150522	0.98799	0.997218	0.389462	0.384748	1.01225	0.311416	0.426009	0.38413	0.396516	0.968761	0.332664	0.442317
MM_RS06905	mmazei	CDS	Carbohydrate_metabolism_and_transport	0	0	0	0	0	0	17.7129	-0.268264	0.378074	-0.709556	0.47798	0.849068	-0.0389786	0.423288	-0.0920853	0.92663	0.950001	0.229286	0.443498	0.516993	0.605161	0.701062
MM_RS06910	mmazei	CDS	Transcription	0	0	0	0	0	0	4.52101	0.357194	0.652313	0.54758	0.58398	NA	0.176502	0.742071	0.237851	0.811997	0.868178	-0.180692	0.744029	-0.242856	0.808117	0.862691
MM_RS06915	mmazei	CDS	Inorganic_ion_transport_and_metabolism	0	0	0	1	0	0	18.9702	0.445577	0.380288	1.17168	0.241324	0.688414	0.667729	0.417109	1.60085	0.10941	0.1823	0.222152	0.415783	0.534298	0.593136	0.690591
MM_RS06920	mmazei	CDS	Amino_Acid_metabolis_and_transport	2	2	2	3	0	0	50.8834	0.207026	0.258327	0.801409	0.422895	0.816211	-0.731421	0.323086	-2.26386	0.0235828	0.0505046	-0.938447	0.325603	-2.88218	0.00394937	0.0103535
MM_RS06925	mmazei	CDS	Inorganic_ion_transport_and_metabolism	0	1	0	1	0	0	16.6004	0.198877	0.382607	0.519795	0.603206	NA	-0.0321269	0.450479	-0.071317	0.943145	0.959699	-0.231004	0.456243	-0.506319	0.612633	0.707701
MM_RS06930	mmazei	CDS	not_classified	2	2	2	4	0	0	35.8262	0.439255	0.273923	1.60357	0.108808	0.475506	-1.3056	0.402468	-3.24398	0.00117874	0.00361239	-1.74485	0.402036	-4.34004	1.42459e-05	6.06395e-05
MM_RS06935	mmazei	CDS	Cell_wall_membrane_envelop_biogenesis	1	1	1	1	0	0	44.4433	0.214662	0.278334	0.771237	0.440566	0.828208	0.31163	0.307072	1.01484	0.310181	0.424476	0.0969679	0.310648	0.312147	0.754929	0.826667
MM_RS06940	mmazei	CDS	Energy_production_and_conversion; Cell_wall_membrane_envelop_biogenesis	0	0	0	0	0	0	64.179	0.380983	0.278942	1.36581	0.171997	0.606192	1.25681	0.282637	4.44675	8.71795e-06	3.97629e-05	0.875831	0.283099	3.09373	0.00197656	0.00561544
MM_RS06945	mmazei	CDS	Energy_production_and_conversion	2	2	3	6	0	1	87.851	1.39996	0.241312	5.80144	6.57488e-09	4.58969e-07	-0.352799	0.29894	-1.18017	0.237934	0.342725	-1.75276	0.290199	-6.03984	1.54263e-09	1.11015e-08
MM_RS06950	mmazei	CDS	Energy_production_and_conversion	2	2	5	9	0	1	165.513	1.51617	0.198697	7.63054	2.33772e-14	4.2157e-12	-0.577567	0.246058	-2.34728	0.0189112	0.0417642	-2.09373	0.23967	-8.73592	2.41687e-18	3.90392e-17
MM_RS06955	mmazei	CDS	Energy_production_and_conversion	5	3	9	16	0	1	78.7664	1.53456	0.248613	6.1725	6.72185e-10	6.06087e-08	-1.26245	0.359128	-3.51532	0.000439227	0.00146899	-2.79701	0.350743	-7.97454	1.52952e-15	1.93096e-14
MM_RS06960	mmazei	CDS	Energy_production_and_conversion	3	3	6	10	0	1	86.5112	1.48699	0.200332	7.42264	1.14808e-13	1.91112e-11	-1.33323	0.322668	-4.1319	3.59779e-05	0.000147705	-2.82023	0.314429	-8.96937	2.98218e-19	5.25289e-18
MM_RS06965	mmazei	CDS	Tranlsation	1	1	0	1	0	0	22.9523	-0.0913305	0.346554	-0.263539	0.792136	0.950054	0.0599074	0.387793	0.154483	0.877229	0.918706	0.151238	0.400643	0.377488	0.705811	0.786858
MM_RS06970	mmazei	CDS	Intracellular_trafficing_and_secretion	2	2	1	2	2	2	60.2816	0.0100181	0.258936	0.0386894	0.969138	0.99486	1.28135	0.253496	5.05471	4.31036e-07	2.34126e-06	1.27133	0.262872	4.83631	1.32271e-06	6.61179e-06
MM_RS06975	mmazei	CDS	Replication_and_repair	1	1	1	1	0	0	59.9283	-0.216718	0.223919	-0.967839	0.333125	0.768853	-0.922598	0.283406	-3.25539	0.00113235	0.00348466	-0.70588	0.291136	-2.42457	0.0153265	0.0340906
MM_RS06980	mmazei	CDS	Energy_production_and_conversion	1	1	1	1	0	0	31.8903	0.425611	0.295016	1.44267	0.149113	0.565115	-0.717046	0.388168	-1.84725	0.0647103	0.118164	-1.14266	0.387843	-2.94618	0.00321721	0.00868013
MM_RS06985	mmazei	CDS	Tranlsation	3	4	3	4	0	1	132.274	-0.0198521	0.174592	-0.113706	0.909471	0.978491	-1.38332	0.22935	-6.03148	1.62466e-09	1.17605e-08	-1.36347	0.232186	-5.87231	4.29757e-09	2.92219e-08
MM_RS06990	mmazei	CDS	Tranlsation	2	2	2	2	0	0	111.892	0.450348	0.237085	1.89952	0.0574958	0.361689	-0.753862	0.276458	-2.72686	0.00639397	0.0163225	-1.20421	0.27617	-4.3604	1.29826e-05	5.57105e-05
MM_RS06995	mmazei	CDS	not_classified	2	2	2	2	0	1	26.7451	-0.107633	0.304119	-0.353916	0.723402	0.92827	-1.05207	0.407019	-2.58482	0.00974312	0.0234177	-0.944436	0.415922	-2.27071	0.0231648	0.0486027
MM_RS07000	mmazei	CDS	Transcription	0	0	0	0	0	0	2.41849	-0.102166	0.857368	-0.119162	0.905147	NA	0.663834	0.875524	0.758214	0.448323	0.56406	0.766	0.899203	0.851866	0.394289	0.504662
MM_RS07005	mmazei	CDS	Amino_Acid_metabolis_and_transport	0	0	0	0	0	0	6.93721	-0.162565	0.598397	-0.271668	0.785877	NA	0.774986	0.60617	1.2785	0.201074	0.298944	0.937552	0.635045	1.47635	0.139849	0.222782
MM_RS07010	mmazei	CDS	Amino_Acid_metabolis_and_transport	1	1	0	1	0	0	25.3341	-0.403309	0.351719	-1.14668	0.251514	0.697455	0.588648	0.354537	1.66033	0.096848	0.165699	0.991957	0.380292	2.60841	0.00909638	0.0217361
MM_RS07015	mmazei	CDS	Amino_Acid_metabolis_and_transport	2	2	1	3	0	0	62.4732	0.206656	0.228958	0.902595	0.366741	0.786549	-1.37069	0.318685	-4.30109	1.69963e-05	7.32336e-05	-1.57735	0.320605	-4.91992	8.65786e-07	4.44181e-06
MM_RS07020	mmazei	CDS	Transcription	0	1	1	1	0	1	4.73168	0.663724	0.678101	0.978799	0.327679	NA	0.447148	0.75446	0.592672	0.5534	0.661185	-0.216577	0.744264	-0.290994	0.771056	0.839494
MM_RS07025	mmazei	tRNA	not_classified	304	370	398	307	292	299	1458.57	0.174432	0.338871	0.514745	0.606731	0.887139	1.16675	0.338925	3.44251	0.000576348	0.00187339	0.992318	0.339081	2.92649	0.00342808	0.00916881
MM_RS07030	mmazei	CDS	Function_Unknown	79	86	62	101	2	4	472.313	-0.00219943	0.145524	-0.0151138	0.987941	0.997218	-3.23084	0.211133	-15.3023	7.37614e-53	5.93138e-51	-3.22864	0.211881	-15.238	1.97915e-52	1.78558e-50
MM_RS07035	mmazei	CDS	Function_Unknown	80	85	61	90	3	4	460.255	-0.119519	0.138682	-0.861818	0.388788	0.796723	-3.12306	0.201612	-15.4905	4.02166e-54	3.45956e-52	-3.00354	0.202655	-14.8209	1.07267e-49	9.01775e-48
MM_RS07040	mmazei	CDS	Function_Unknown	60	65	45	70	2	4	351.275	-0.102148	0.142668	-0.715982	0.474003	0.847294	-2.94914	0.212696	-13.8655	1.02511e-43	6.11596e-42	-2.84699	0.213951	-13.3067	2.11497e-40	1.22239e-38
MM_RS07045	mmazei	CDS	Function_Unknown	66	67	57	74	3	4	392.381	0.0101807	0.157339	0.0647056	0.948408	0.988135	-2.72235	0.211264	-12.886	5.39563e-38	2.52638e-36	-2.73253	0.212154	-12.88	5.83612e-38	3.08397e-36
MM_RS07050	mmazei	CDS	Cell_wall_membrane_envelop_biogenesis	8	8	7	9	2	2	120.304	0.0244774	0.187031	0.130874	0.895875	0.974419	-0.6204	0.220882	-2.80875	0.00497346	0.0131406	-0.644878	0.2241	-2.87763	0.0040067	0.0104889
MM_RS07055	mmazei	CDS	Amino_Acid_metabolis_and_transport	3	4	3	4	0	1	81.6572	-0.142042	0.202515	-0.70139	0.48306	0.85055	-1.75742	0.290693	-6.04562	1.48841e-09	1.08378e-08	-1.61538	0.295091	-5.47417	4.39579e-08	2.62682e-07
MM_RS07060	mmazei	CDS	Inorganic_ion_transport_and_metabolism	2	3	2	3	0	0	63.7632	0.100842	0.224186	0.449815	0.652844	0.909763	-1.49422	0.317531	-4.70573	2.52962e-06	1.26535e-05	-1.59506	0.320411	-4.97816	6.41901e-07	3.32083e-06
MM_RS07065	mmazei	CDS	Inorganic_ion_transport_and_metabolism	4	4	4	5	1	1	138.649	0.224666	0.207333	1.0836	0.278543	0.726754	-0.72926	0.239757	-3.04166	0.00235274	0.00670994	-0.953925	0.240947	-3.95907	7.52434e-05	0.000284877
MM_RS07070	mmazei	CDS	Transcription	1	2	1	3	0	0	27.3606	0.322877	0.29963	1.07759	0.281219	0.727939	-1.60433	0.465368	-3.44745	0.000565897	0.0018459	-1.92721	0.466467	-4.13151	3.60392e-05	0.00014443
MM_RS07075	mmazei	CDS	Inorganic_ion_transport_and_metabolism	4	4	4	5	1	1	475.123	0.2475	0.17135	1.44441	0.148624	0.564249	-0.752275	0.183932	-4.08997	4.31437e-05	0.000174982	-0.999775	0.184339	-5.42358	5.84173e-08	3.44487e-07
MM_RS07080	mmazei	CDS	Coenzyme_metabolis	1	1	1	1	0	1	53.345	-0.0664298	0.276788	-0.240003	0.810328	0.95372	-0.190329	0.308839	-0.616271	0.537716	0.646622	-0.123899	0.315488	-0.392721	0.694525	0.777322
MM_RS07085	mmazei	CDS	Post-translational_modification_protein_turnover_chaperone_functions	2	2	2	2	19	35	755.26	0.0475337	0.237228	0.200371	0.84119	0.961132	4.89046	0.213372	22.9199	2.94107e-116	1.55414e-113	4.84293	0.219263	22.0873	4.18978e-108	2.214e-105
MM_RS07090	mmazei	CDS	Nucleotide_metabolism_and_transport	2	3	3	4	28	51	3296.98	0.579767	0.253061	2.29102	0.0219623	0.212172	5.2534	0.248737	21.1203	5.1765e-99	1.59566e-96	4.67363	0.248141	18.8346	3.93128e-79	6.05908e-77
MM_RS07095	mmazei	CDS	Post-translational_modification_protein_turnover_chaperone_functions	4	4	5	5	34	60	424.374	0.420919	0.268021	1.57047	0.116306	0.49295	4.79232	0.241688	19.8286	1.68706e-87	3.46691e-85	4.3714	0.241357	18.1118	2.57152e-73	3.65849e-71
MM_RS07100	mmazei	CDS	Replication_and_repair	1	1	0	1	0	0	20.3864	-0.171381	0.365327	-0.469116	0.638987	0.90277	-0.0618148	0.411384	-0.150261	0.880559	0.921219	0.109566	0.426592	0.25684	0.797302	0.855821
MM_RS07105	mmazei	CDS	Lipid_metabolism	4	4	3	6	2	3	215.341	0.163307	0.168401	0.969751	0.33217	0.768853	0.660707	0.1745	3.78627	0.000152923	0.000558402	0.497399	0.176448	2.81896	0.00481791	0.0122991
MM_RS07110	mmazei	CDS	Tranlsation	2	2	3	4	1	1	99.9333	0.46456	0.20572	2.25821	0.0239325	0.225587	-0.36694	0.244107	-1.50319	0.132789	0.213745	-0.831501	0.243569	-3.41381	0.000640603	0.00204099
MM_RS07115	mmazei	CDS	Intracellular_trafficing_and_secretion	7	9	6	9	7	11	85.7313	-0.0874787	0.237948	-0.367638	0.713143	0.926622	1.48758	0.227351	6.54312	6.02499e-11	5.0308e-10	1.57506	0.237548	6.63049	3.34578e-11	2.85162e-10
MM_RS07120	mmazei	CDS	Function_Unknown	4	4	2	3	4	5	233.407	-0.510208	0.176979	-2.88286	0.00394077	0.0618951	1.54192	0.165264	9.33003	1.05841e-20	2.12774e-19	2.05213	0.176373	11.6352	2.73033e-31	1.02015e-29
MM_RS07125	mmazei	CDS	Replication_and_repair	1	1	0	1	1	1	101.531	-1.11445	0.230287	-4.83942	1.3022e-06	6.8731e-05	0.631686	0.215012	2.93791	0.00330433	0.00913506	1.74614	0.240692	7.25466	4.02662e-13	4.01468e-12
MM_RS07130	mmazei	CDS	Inorganic_ion_transport_and_metabolism	2	2	1	2	0	0	146.138	-0.244106	0.177511	-1.37515	0.169084	0.600816	-1.41369	0.223781	-6.3173	2.66171e-10	2.10828e-09	-1.16959	0.227861	-5.13288	2.85338e-07	1.55215e-06
MM_RS07135	mmazei	CDS	Nucleotide_metabolism_and_transport	1	1	1	1	0	0	50.6155	0.152849	0.247521	0.617518	0.536893	0.863596	0.00134512	0.2845	0.00472802	0.996228	0.997036	-0.151504	0.288717	-0.524748	0.599758	0.696071
MM_RS07140	mmazei	CDS	Nucleotide_metabolism_and_transport	1	0	0	0	0	0	66.1064	-0.0758219	0.249822	-0.303504	0.761505	0.939508	0.981319	0.249833	3.9279	8.56925e-05	0.000330657	1.05714	0.25949	4.07392	4.62282e-05	0.000180188
MM_RS07145	mmazei	CDS	Replication_and_repair	1	1	0	1	1	1	54.3294	-0.352485	0.303889	-1.15992	0.246083	0.693391	1.34316	0.287483	4.67215	2.9806e-06	1.47003e-05	1.69565	0.306206	5.5376	3.0665e-08	1.85646e-07
MM_RS07150	mmazei	CDS	Post-translational_modification_protein_turnover_chaperone_functions	35	37	21	33	24	34	3015.77	-0.397517	0.184082	-2.15945	0.030815	0.262045	1.02837	0.183796	5.59516	2.20424e-08	1.42046e-07	1.42588	0.18435	7.73466	1.03682e-14	1.19477e-13
MM_RS07155	mmazei	CDS	Post-translational_modification_protein_turnover_chaperone_functions	0	0	0	1	0	0	26.108	0.319788	0.312027	1.02487	0.305424	0.751066	-0.433577	0.394597	-1.09878	0.271862	0.38106	-0.753365	0.396287	-1.90106	0.0572941	0.10502
MM_RS07160	mmazei	CDS	Post-translational_modification_protein_turnover_chaperone_functions	1	1	0	1	0	0	19.9805	-0.214909	0.372263	-0.577304	0.563734	0.870845	0.497617	0.389069	1.27899	0.200899	0.298805	0.712526	0.409937	1.73814	0.0821868	0.14226
MM_RS07165	mmazei	CDS	Lipid_metabolism; Secondary_Structure	2	2	2	2	1	1	65.3659	0.332781	0.236887	1.40481	0.160078	0.580248	0.756733	0.251874	3.00441	0.00266094	0.00749645	0.423952	0.253162	1.67463	0.0940072	0.160024
MM_RS07170	mmazei	CDS	Tranlsation	2	2	2	3	1	1	160.515	0.524918	0.170832	3.07272	0.00212117	0.0406214	0.759356	0.181961	4.17318	3.00375e-05	0.000124422	0.234439	0.180753	1.29701	0.194626	0.29289
MM_RS07175	mmazei	CDS	Tranlsation	0	0	0	0	0	0	2.33392	0.332162	0.788952	0.421017	0.673743	NA	-0.870162	0.937873	-0.927804	0.353509	0.470371	-1.20232	0.939634	-1.27957	0.200698	0.299831
MM_RS07180	mmazei	CDS	Function_Unknown	10	9	8	16	1	1	84.4663	0.30213	0.232363	1.30025	0.193515	0.641226	-2.33153	0.357197	-6.52728	6.69743e-11	5.54223e-10	-2.63366	0.357811	-7.36046	1.83271e-13	1.86755e-12
MM_RS07185	mmazei	CDS	Function_Unknown	3	2	2	4	1	1	66.4046	0.423199	0.237513	1.78179	0.0747832	0.40168	0.160181	0.269105	0.595236	0.551686	0.660202	-0.263018	0.268864	-0.978258	0.327947	0.437302
MM_RS07190	mmazei	CDS	Replication_and_repair	1	1	0	1	0	0	44.5628	-0.0537683	0.261743	-0.205424	0.837241	0.961132	-0.896847	0.333051	-2.69282	0.00708506	0.0178283	-0.843078	0.339382	-2.48416	0.0129858	0.0296327
MM_RS07195	mmazei	CDS	Tranlsation	2	2	2	3	0	0	137.513	0.503398	0.170447	2.9534	0.00314294	0.0523822	-1.45884	0.23946	-6.09221	1.11364e-09	8.2718e-09	-1.96224	0.238881	-8.21428	2.13442e-16	2.88147e-15
MM_RS07200	mmazei	CDS	Function_Unknown	0	0	0	0	0	0	4.92361	-0.238366	0.610584	-0.390391	0.696248	NA	-0.663565	0.734356	-0.903601	0.366207	0.484477	-0.425199	0.756841	-0.561807	0.574247	0.674545
MM_RS07205	mmazei	CDS	not_classified	0	0	0	0	0	0	1.41851	-0.799841	0.966992	-0.827144	0.408156	NA	-0.185522	0.9833	-0.188673	0.850349	0.899167	0.614319	1.00865	0.609054	0.542489	0.646477
MM_RS07210	mmazei	CDS	Function_Unknown	0	0	0	0	0	0	2.58222	-0.129827	0.850587	-0.152633	0.878688	NA	0.890932	0.852747	1.04478	0.296125	0.408872	1.02076	0.880143	1.15977	0.246144	0.351404
MM_RS07215	mmazei	CDS	Function_Unknown	2	2	2	3	0	1	57.6218	0.319639	0.272522	1.17289	0.240839	0.688414	-0.591107	0.324928	-1.8192	0.0688816	0.124776	-0.910746	0.325902	-2.79454	0.00519742	0.013159
MM_RS07220	mmazei	CDS	Coenzyme_metabolis	2	2	2	2	2	3	137.875	0.175241	0.252788	0.693234	0.488162	0.85055	2.12201	0.242025	8.76774	1.82293e-18	2.94455e-17	1.94677	0.245553	7.92808	2.22562e-15	2.77191e-14
MM_RS07225	mmazei	CDS	Coenzyme_metabolis	1	1	1	1	0	0	38.9534	0.110236	0.273872	0.40251	0.687309	0.916454	-0.277408	0.326324	-0.850099	0.39527	0.514644	-0.387644	0.331486	-1.16941	0.242238	0.347571
MM_RS07230	mmazei	CDS	Amino_Acid_metabolis_and_transport	1	1	1	1	0	0	12.0183	-0.181756	0.458031	-0.396821	0.691499	NA	0.171241	0.499554	0.342787	0.731758	0.806788	0.352997	0.520353	0.67838	0.497531	0.607582
MM_RS07235	mmazei	CDS	Replication_and_repair	3	3	3	4	2	2	175.496	0.0825916	0.234407	0.352342	0.724582	0.92827	0.618015	0.239439	2.5811	0.00984871	0.0236101	0.535424	0.241717	2.21508	0.0267544	0.0549192
MM_RS07240	mmazei	CDS	Replication_and_repair	6	7	6	8	1	2	171.837	0.153004	0.163326	0.936804	0.348859	0.782149	-0.586869	0.192133	-3.05449	0.00225443	0.00647448	-0.739873	0.19387	-3.81633	0.000135452	0.000490732
MM_RS07245	mmazei	CDS	Transcription	5	4	4	4	1	1	47.9008	0.0143131	0.269563	0.0530973	0.957654	0.992987	-0.852906	0.334604	-2.549	0.0108032	0.0255996	-0.867219	0.33959	-2.55372	0.0106578	0.0249829
MM_RS07250	mmazei	CDS	Replication_and_repair	8	8	7	7	1	1	103.487	-0.157682	0.220308	-0.715734	0.474156	0.847294	-1.14418	0.265352	-4.31195	1.61824e-05	7.001e-05	-0.986501	0.269615	-3.65892	0.00025328	0.000873145
MM_RS07255	mmazei	CDS	Function_Unknown	3	3	2	3	0	0	67.5264	-0.255226	0.213965	-1.19284	0.232932	0.686738	-2.35553	0.348399	-6.76101	1.37038e-11	1.22737e-10	-2.1003	0.353437	-5.9425	2.8071e-09	1.94812e-08
MM_RS07260	mmazei	CDS	Lipid_metabolism	6	6	4	6	0	0	98.7861	-0.172348	0.207952	-0.828787	0.407225	0.808727	-2.62216	0.329484	-7.95837	1.7432e-15	2.22348e-14	-2.44981	0.332658	-7.36435	1.78017e-13	1.82406e-12
MM_RS07265	mmazei	CDS	Lipid_metabolism	4	4	3	4	1	1	86.5731	-0.124131	0.200616	-0.61875	0.536081	0.863596	-1.04669	0.254739	-4.10887	3.97598e-05	0.00016251	-0.922558	0.259772	-3.55142	0.000383164	0.00128033
MM_RS07270	mmazei	CDS	Function_Unknown	3	4	2	3	0	1	32.0802	-0.400533	0.297806	-1.34495	0.178642	0.616558	-1.17099	0.383935	-3.04998	0.0022886	0.00655501	-0.77046	0.39664	-1.94247	0.0520808	0.0971002
MM_RS07275	mmazei	CDS	Amino_Acid_metabolis_and_transport	1	2	1	2	1	1	70.6145	-0.028322	0.226913	-0.124814	0.900671	0.975724	0.451365	0.241032	1.87264	0.0611188	0.112477	0.479687	0.248173	1.93287	0.0532517	0.0987854
MM_RS07280	mmazei	CDS	Amino_Acid_metabolis_and_transport	1	1	1	2	1	1	79.8073	0.379731	0.231655	1.63921	0.10117	0.460908	1.39774	0.232458	6.01286	1.8228e-09	1.30923e-08	1.01801	0.232949	4.37009	1.24195e-05	5.37938e-05
MM_RS07285	mmazei	CDS	Function_Unknown	2	2	2	2	0	0	74.4802	0.274193	0.2369	1.15742	0.247099	0.694358	-0.750909	0.289245	-2.5961	0.00942895	0.0227513	-1.0251	0.290542	-3.52824	0.000418329	0.00138863
MM_RS07290	mmazei	CDS	Post-translational_modification_protein_turnover_chaperone_functions	1	1	1	2	0	0	17.0726	0.102442	0.356711	0.287185	0.773971	NA	-1.47656	0.531812	-2.77647	0.00549527	0.0143148	-1.579	0.537119	-2.93976	0.00328464	0.0088427
MM_RS07295	mmazei	CDS	not_classified	1	1	1	1	0	0	44.5382	-0.0258348	0.255739	-0.10102	0.919535	0.979789	-0.948311	0.331823	-2.85788	0.00426482	0.0114482	-0.922476	0.337719	-2.73149	0.00630484	0.0156311
MM_RS07300	mmazei	CDS	not_classified	1	1	0	1	0	0	19.1019	-0.0855562	0.351085	-0.243691	0.80747	0.95372	-0.746443	0.448824	-1.66311	0.0962903	0.165127	-0.660887	0.459709	-1.43762	0.150542	0.235755
MM_RS07305	mmazei	CDS	not_classified	0	1	0	1	0	0	18.591	-0.125944	0.358173	-0.35163	0.725116	0.92827	-1.86538	0.54732	-3.40821	0.000653917	0.00209423	-1.73944	0.555418	-3.13176	0.00173762	0.0050019
MM_RS07310	mmazei	CDS	not_classified	1	1	1	1	0	0	18.0495	0.0686737	0.359666	0.190938	0.848574	0.963439	-0.842515	0.473095	-1.78086	0.0749354	0.133971	-0.911189	0.480202	-1.89751	0.0577605	0.105808
MM_RS07315	mmazei	CDS	Function_Unknown	0	0	0	0	0	0	2.22071	0.16109	0.825344	0.19518	0.845252	NA	-0.225862	0.917536	-0.246161	0.805557	0.862697	-0.386952	0.92542	-0.418137	0.675847	0.761743
MM_RS07320	mmazei	CDS	Function_Unknown	1	1	1	1	0	0	15.6181	0.277611	0.42712	0.649961	0.515718	NA	-0.239093	0.504565	-0.473859	0.6356	0.732197	-0.516704	0.507635	-1.01787	0.308741	0.416649
MM_RS07325	mmazei	CDS	Function_Unknown	1	1	1	1	0	0	12.7146	0.337097	0.428887	0.785982	0.431878	NA	-0.0423687	0.511567	-0.0828215	0.933993	0.953977	-0.379466	0.513591	-0.738849	0.459999	0.570602
MM_RS07330	mmazei	CDS	Nucleotide_metabolism_and_transport	4	4	4	5	0	0	131.062	0.160121	0.181482	0.882295	0.377617	0.796265	-2.36494	0.284012	-8.32689	8.2994e-17	1.15847e-15	-2.52506	0.285225	-8.85287	8.53005e-19	1.43421e-17
MM_RS07335	mmazei	CDS	Amino_Acid_metabolis_and_transport	4	4	3	5	0	0	164.846	0.0639606	0.168282	0.380081	0.703886	0.923778	-2.70256	0.273232	-9.89108	4.55087e-23	1.07221e-21	-2.76652	0.274606	-10.0745	7.16215e-24	1.75449e-22
MM_RS07340	mmazei	CDS	Carbohydrate_metabolism_and_transport	1	1	1	2	0	1	63.8937	0.498987	0.22537	2.21408	0.0268231	0.242574	-0.346589	0.27794	-1.24699	0.212401	0.312401	-0.845576	0.276771	-3.05514	0.00224953	0.00627828
MM_RS07345	mmazei	CDS	Post-translational_modification_protein_turnover_chaperone_functions	4	5	4	6	1	1	76.2343	0.116689	0.209644	0.556605	0.577798	0.874637	-1.07041	0.275169	-3.89001	0.000100241	0.000379737	-1.1871	0.277979	-4.27046	1.9507e-05	8.09838e-05
MM_RS07350	mmazei	CDS	not_classified	1	1	0	1	1	1	19.0501	-0.613906	0.437693	-1.40259	0.160738	0.581667	1.25253	0.397043	3.15465	0.0016069	0.00477423	1.86644	0.444547	4.19851	2.68674e-05	0.000110302
MM_RS07355	mmazei	CDS	Coenzyme_metabolis	1	1	0	1	3	4	95.9569	0.077029	0.324766	0.237183	0.812515	0.95372	3.57434	0.273343	13.0764	4.49117e-39	2.21504e-37	3.49732	0.286953	12.1878	3.61254e-34	1.57209e-32
MM_RS07360	mmazei	CDS	Function_Unknown	3	3	5	7	1	1	47.2383	0.91651	0.247659	3.70069	0.000215013	0.0071715	-0.805785	0.348775	-2.31033	0.0208699	0.0453304	-1.7223	0.342412	-5.0299	4.90746e-07	2.60815e-06
MM_RS07365	mmazei	CDS	Nucleotide_metabolism_and_transport	1	2	1	3	0	0	24.0077	0.656208	0.330852	1.98339	0.0473238	0.325107	-2.00854	0.559585	-3.58934	0.000331512	0.00113438	-2.66475	0.556726	-4.78647	1.69741e-06	8.30517e-06
MM_RS07370	mmazei	CDS	Intracellular_trafficing_and_secretion	2	2	1	2	0	0	57.3055	-0.296866	0.22588	-1.31426	0.188758	0.635138	-2.12793	0.353369	-6.02182	1.72462e-09	1.24354e-08	-1.83106	0.359652	-5.09121	3.55788e-07	1.90733e-06
MM_RS07375	mmazei	CDS	Intracellular_trafficing_and_secretion	3	3	2	3	0	0	153.367	-0.318692	0.167747	-1.89984	0.0574546	0.361689	-1.69085	0.222091	-7.61333	2.6712e-14	3.13675e-13	-1.37216	0.226376	-6.06144	1.34907e-09	9.82325e-09
MM_RS07380	mmazei	CDS	Replication_and_repair	3	3	2	2	0	1	84.8192	-0.291176	0.225526	-1.2911	0.19667	0.645548	-1.05883	0.272099	-3.89133	9.96981e-05	0.000378239	-0.76765	0.278481	-2.75657	0.00584117	0.0146485
MM_RS07390	mmazei	CDS	Function_Unknown	1	1	1	1	4	4	90.5757	-0.376905	0.338337	-1.11399	0.265282	0.716599	3.28488	0.277308	11.8456	2.26795e-32	8.47389e-31	3.66179	0.309333	11.8377	2.49202e-32	1.00196e-30
MM_RS07395	mmazei	CDS	Replication_and_repair	1	1	0	1	1	1	22.7084	-0.567598	0.422712	-1.34275	0.179352	0.618022	1.62716	0.369281	4.40631	1.05148e-05	4.74318e-05	2.19476	0.417562	5.25614	1.47112e-07	8.27001e-07
MM_RS07400	mmazei	CDS	not_classified	0	0	0	0	0	0	8.04118	-0.155112	0.57463	-0.269933	0.787212	NA	1.09388	0.561854	1.94692	0.0515446	0.097327	1.249	0.593866	2.10316	0.0354516	0.0704272
MM_RS07405	mmazei	CDS	Defense_mechanism	1	1	1	1	1	0	11.7864	-0.160385	0.509748	-0.314635	0.753039	NA	0.415139	0.535456	0.7753	0.438163	0.554486	0.575524	0.555682	1.03571	0.300338	0.408226
MM_RS07410	mmazei	CDS	not_classified	1	1	0	1	0	1	9.38679	0.215475	0.533997	0.403513	0.686571	NA	1.19803	0.53824	2.22582	0.0260261	0.054855	0.982553	0.548152	1.79248	0.0730557	0.129113
MM_RS07415	mmazei	CDS	Amino_Acid_metabolis_and_transport	1	1	1	1	1	1	68.734	0.37507	0.254612	1.4731	0.140723	0.547245	1.47702	0.253687	5.8222	5.80776e-09	3.90599e-08	1.10195	0.254319	4.33293	1.47138e-05	6.24874e-05
MM_RS07430	mmazei	CDS	Function_Unknown	1	1	0	1	2	3	59.6086	-0.334939	0.367625	-0.911089	0.362248	0.785421	3.10497	0.296478	10.4728	1.15132e-25	3.2263e-24	3.43991	0.333615	10.311	6.28345e-25	1.61406e-23
MM_RS07435	mmazei	CDS	Coenzyme_metabolis	4	4	4	5	0	0	133.456	0.0793316	0.169691	0.467507	0.640137	0.90277	-1.88205	0.247979	-7.58956	3.20994e-14	3.73383e-13	-1.96138	0.249871	-7.84959	4.17413e-15	4.96467e-14
MM_RS07440	mmazei	CDS	Energy_production_and_conversion	0	0	0	0	1	1	51.2237	-0.297218	0.320578	-0.927132	0.353858	0.78394	2.07367	0.281788	7.35897	1.85332e-13	1.99216e-12	2.37089	0.307336	7.71431	1.21635e-14	1.3844e-13
MM_RS07445	mmazei	CDS	Energy_production_and_conversion	3	3	4	5	1	1	66.3402	0.539422	0.222259	2.42699	0.0152245	0.170074	-0.451115	0.278768	-1.61824	0.10561	0.177006	-0.990536	0.277184	-3.57357	0.000352141	0.00118093
MM_RS07450	mmazei	CDS	not_classified	0	0	0	0	0	0	13.2929	-0.0515783	0.461189	-0.111838	0.910952	NA	0.799869	0.47211	1.69424	0.0902191	0.156529	0.851447	0.490989	1.73415	0.0828921	0.143346
MM_RS07455	mmazei	CDS	Amino_Acid_metabolis_and_transport	0	0	0	0	0	0	10.2549	-0.309481	0.453197	-0.682885	0.494679	NA	-0.824458	0.569793	-1.44694	0.147913	0.232723	-0.514976	0.590244	-0.87248	0.382946	0.492531
MM_RS07460	mmazei	CDS	Coenzyme_metabolis	0	0	0	0	0	0	12.768	-0.657153	0.426861	-1.5395	0.123682	NA	-0.807307	0.512059	-1.57659	0.11489	0.190316	-0.150155	0.542429	-0.276819	0.781919	0.847442
MM_RS07465	mmazei	CDS	Tranlsation	1	1	1	1	0	0	52.2474	-0.33007	0.251541	-1.31219	0.189455	0.635629	-1.425	0.333079	-4.27827	1.88354e-05	8.04529e-05	-1.09493	0.341331	-3.20782	0.00133744	0.00397046
MM_RS07470	mmazei	CDS	not_classified	379	403	368	188	219	333	4214.3	-0.306632	0.469171	-0.65356	0.513395	0.852256	0.78865	0.469165	1.68096	0.0927698	0.160095	1.09528	0.469268	2.33402	0.0195945	0.0421751
MM_RS07475	mmazei	CDS	Function_Unknown	2	1	1	2	0	0	30.4184	0.188387	0.298184	0.631782	0.527529	0.860585	-2.27819	0.505779	-4.50433	6.65825e-06	3.08633e-05	-2.46658	0.50799	-4.85558	1.20038e-06	6.06584e-06
MM_RS07480	mmazei	CDS	Function_Unknown	1	1	1	2	0	0	18.6379	0.487897	0.372739	1.30895	0.190551	0.638125	-0.157241	0.455812	-0.344968	0.730118	0.8057	-0.645137	0.453806	-1.42161	0.155138	0.241319
MM_RS07485	mmazei	CDS	Function_Unknown	1	0	1	1	0	0	12.2957	0.524506	0.446702	1.17418	0.240325	NA	0.687026	0.494774	1.38857	0.164965	0.254358	0.16252	0.490057	0.331636	0.740164	0.81557
MM_RS07490	mmazei	CDS	Tranlsation	0	0	0	1	1	1	41.1323	0.455917	0.336071	1.35661	0.174905	0.611682	2.27846	0.314484	7.24507	4.32201e-13	4.41633e-12	1.82255	0.312455	5.83298	5.44454e-09	3.65505e-08
MM_RS07495	mmazei	CDS	Signal_Transduction	0	0	0	0	0	1	13.374	-0.00570074	0.492158	-0.0115832	0.990758	NA	1.58737	0.463512	3.42466	0.000615566	0.00197826	1.59307	0.486358	3.27552	0.00105468	0.00319515
MM_RS07510	mmazei	CDS	Signal_Transduction	0	0	1	0	0	1	14.3297	0.213843	0.507427	0.421426	0.673444	NA	1.76666	0.484842	3.6438	0.000268647	0.000934832	1.55282	0.494528	3.14001	0.00168943	0.00488983
MM_RS07515	mmazei	CDS	Signal_Transduction	1	1	1	1	1	1	24.933	0.27367	0.365968	0.747797	0.454583	0.836366	0.681071	0.390195	1.74547	0.0809037	0.142914	0.407402	0.393773	1.03461	0.300851	0.408235
MM_RS07520	mmazei	CDS	Signal_Transduction	2	2	2	3	1	1	45.3681	0.18548	0.255887	0.72485	0.468544	0.843828	0.105662	0.29275	0.36093	0.718152	0.79797	-0.0798176	0.296801	-0.268926	0.787987	0.85076
MM_RS07525	mmazei	CDS	Signal_Transduction	18	22	15	30	9	14	466.578	0.125437	0.203211	0.617273	0.537055	0.863596	0.540729	0.205946	2.62559	0.00864997	0.0210363	0.415292	0.206801	2.00818	0.0446244	0.0849103
MM_RS07530	mmazei	CDS	Function_Unknown	1	1	1	1	0	0	24.486	0.253392	0.346916	0.730413	0.465138	0.843043	0.574343	0.376634	1.52494	0.127275	0.206216	0.320952	0.380885	0.842647	0.399426	0.510354
MM_RS07535	mmazei	CDS	Function_Unknown	0	0	0	1	0	0	22.3795	0.376988	0.339128	1.11164	0.266294	0.716742	-0.269607	0.419031	-0.643407	0.51996	0.631429	-0.646595	0.41964	-1.54083	0.123358	0.200484
MM_RS07540	mmazei	CDS	Function_Unknown	1	1	0	1	10	15	103.76	0.0267752	0.464571	0.0576342	0.95404	0.991345	5.34145	0.345061	15.4797	4.75374e-54	3.99638e-52	5.31467	0.377316	14.0855	4.66512e-45	3.45125e-43
MM_RS07545	mmazei	CDS	not_classified	0	0	0	0	0	0	1.55808	-0.433692	1.02414	-0.423469	0.671953	NA	2.40366	1.0016	2.39983	0.0164027	0.0370639	2.83735	1.01414	2.79779	0.00514541	0.013072
MM_RS07550	mmazei	CDS	Inorganic_ion_transport_and_metabolism	1	1	1	1	0	1	97.892	-0.172766	0.203324	-0.849708	0.395488	0.798354	0.635807	0.208424	3.05055	0.00228423	0.00655497	0.808572	0.217092	3.72456	0.000195653	0.000692556
MM_RS07555	mmazei	CDS	not_classified	0	0	0	0	0	0	4.21085	-0.110989	0.698201	-0.158964	0.873697	NA	0.26162	0.745851	0.350767	0.725763	0.80305	0.372609	0.768447	0.484886	0.627757	0.721589
MM_RS07560	mmazei	CDS	Inorganic_ion_transport_and_metabolism	0	0	0	0	0	0	13.0689	-0.259836	0.45724	-0.568271	0.569851	NA	0.727065	0.461141	1.57667	0.114872	0.190316	0.986901	0.489888	2.01454	0.0439524	0.0838473
MM_RS07565	mmazei	CDS	Function_Unknown	13	15	9	17	1	2	97.7657	-0.148467	0.227479	-0.652661	0.513975	0.852256	-1.82636	0.299337	-6.10133	1.05191e-09	7.82904e-09	-1.67789	0.302914	-5.53916	3.03923e-08	1.84297e-07
MM_RS07570	mmazei	CDS	Carbohydrate_metabolism_and_transport	0	0	0	0	0	0	8.36189	0.0400838	0.615203	0.0651554	0.94805	NA	1.83473	0.570563	3.21564	0.00130154	0.00393975	1.79464	0.595699	3.01267	0.00258961	0.00713005
MM_RS07585	mmazei	CDS	not_classified	0	0	0	0	0	0	5.47626	-1.29314	0.812661	-1.59125	0.111554	NA	1.72341	0.661063	2.60702	0.00913332	0.0221101	3.01655	0.803024	3.75649	0.000172314	0.000613463
MM_RS07590	mmazei	CDS	Secondary_Structure	0	0	0	0	1	1	35.2566	0.431776	0.436588	0.988977	0.322674	0.767327	3.31097	0.378317	8.75183	2.09928e-18	3.34708e-17	2.87919	0.376488	7.6475	2.04924e-14	2.29007e-13
MM_RS07595	mmazei	CDS	Tranlsation	2	2	3	4	2	3	240.029	0.551237	0.164042	3.36034	0.000778457	0.0190426	1.67245	0.16346	10.2316	1.4319e-24	3.67819e-23	1.12121	0.161958	6.92284	4.4268e-12	4.09368e-11
MM_RS07600	mmazei	CDS	Tranlsation	1	2	2	3	2	4	219.49	0.682198	0.181501	3.75865	0.000170834	0.00606042	2.36078	0.175361	13.4624	2.60419e-41	1.4166e-39	1.67858	0.171527	9.78609	1.29194e-22	2.87884e-21
MM_RS07605	mmazei	CDS	Function_Unknown	1	1	1	1	0	1	16.5976	-0.091214	0.379648	-0.240259	0.810129	NA	-0.42304	0.458169	-0.923328	0.355836	0.472787	-0.331826	0.470955	-0.704582	0.48107	0.589817
MM_RS07610	mmazei	CDS	Function_Unknown	1	1	0	1	1	1	21.1482	-0.379321	0.395879	-0.958172	0.337976	0.773946	0.368823	0.40956	0.900535	0.367836	0.486272	0.748143	0.432634	1.72927	0.08376	0.144577
MM_RS07615	mmazei	CDS	Function_Unknown	1	1	1	1	1	1	56.2774	-0.16585	0.288221	-0.575426	0.565003	0.870845	1.6994	0.266582	6.37476	1.8325e-10	1.47037e-09	1.86525	0.283219	6.58588	4.52213e-11	3.77221e-10
MM_RS07620	mmazei	CDS	Tranlsation	28	27	24	40	3	3	544.997	0.211731	0.154793	1.36784	0.171364	0.606159	-1.73853	0.178413	-9.74441	1.94901e-22	4.26591e-21	-1.95026	0.178814	-10.9066	1.07165e-27	3.22279e-26
MM_RS07625	mmazei	CDS	Tranlsation	15	16	14	23	2	2	268.88	0.26155	0.153621	1.70257	0.0886491	0.430982	-1.78155	0.200537	-8.88392	6.45452e-19	1.11567e-17	-2.0431	0.201068	-10.1613	2.95258e-24	7.48054e-23
MM_RS07630	mmazei	CDS	Function_Unknown	0	0	0	0	0	0	13.5773	0.359054	0.408069	0.879886	0.378921	NA	-0.424967	0.51871	-0.819277	0.412628	0.530522	-0.784021	0.519892	-1.50805	0.131543	0.211332
MM_RS07635	mmazei	CDS	Coenzyme_metabolis	1	1	1	1	0	0	16.6264	0.0750805	0.394145	0.19049	0.848925	NA	0.456902	0.428779	1.06559	0.286609	0.397961	0.381822	0.440036	0.867705	0.385556	0.49537
MM_RS07640	mmazei	CDS	Replication_and_repair	0	0	0	1	0	0	57.3513	0.0514631	0.228212	0.225506	0.821586	0.95896	-0.517958	0.279774	-1.85135	0.0641198	0.117357	-0.569421	0.284634	-2.00054	0.0454422	0.0861561
MM_RS07645	mmazei	CDS	Function_Unknown	1	1	1	1	0	0	29.8017	-0.072301	0.322633	-0.224097	0.822682	0.959197	-0.0018053	0.361555	-0.00499314	0.996016	0.997036	0.0704957	0.372019	0.189495	0.849705	0.892408
MM_RS07650	mmazei	CDS	Transcription	0	0	0	0	0	0	2.47691	-0.29159	0.787122	-0.370452	0.711046	NA	-0.627927	0.889968	-0.705561	0.480461	0.595785	-0.336337	0.912595	-0.36855	0.712463	0.792759
MM_RS07660	mmazei	CDS	Transcription	0	0	0	0	0	0	11.6734	-0.378604	0.500007	-0.757198	0.448931	NA	1.03782	0.478069	2.17087	0.0299411	0.0615632	1.41643	0.518733	2.73055	0.00632285	0.0156652
MM_RS07665	mmazei	CDS	Tranlsation	3	2	2	3	6	8	85.3159	0.156717	0.279273	0.561162	0.574687	0.873945	2.74203	0.247438	11.0817	1.53955e-28	4.82609e-27	2.58531	0.255467	10.1199	4.50647e-24	1.11875e-22
MM_RS07670	mmazei	CDS	Tranlsation	3	4	2	4	2	3	489.943	-0.0927149	0.164415	-0.563909	0.572816	0.873699	0.973248	0.164398	5.92005	3.21836e-09	2.24194e-08	1.06596	0.166564	6.3997	1.55681e-10	1.24646e-09
MM_RS07675	mmazei	CDS	Secondary_Structure	1	1	1	2	0	1	63.7803	0.425406	0.248497	1.71192	0.0869117	0.426477	0.492292	0.271136	1.81567	0.0694216	0.125631	0.0668862	0.270834	0.246964	0.804936	0.860707
MM_RS07680	mmazei	CDS	Transcription	0	0	0	0	0	0	9.55279	0.0681802	0.597005	0.114204	0.909076	NA	1.36952	0.584423	2.34338	0.0191101	0.0421265	1.30134	0.601141	2.16479	0.0304041	0.0616582
MM_RS07685	mmazei	CDS	Energy_production_and_conversion	4	4	6	11	1	1	222.975	1.02412	0.180643	5.66933	1.43355e-08	9.40062e-07	-0.576531	0.211929	-2.7204	0.00652039	0.0165727	-1.60065	0.208994	-7.65885	1.87606e-14	2.11571e-13
MM_RS07690	mmazei	CDS	Amino_Acid_metabolis_and_transport	9	9	12	21	1	2	195.533	0.860158	0.176949	4.86105	1.16764e-06	6.31695e-05	-0.863551	0.216809	-3.98301	6.80475e-05	0.000266922	-1.72371	0.214518	-8.03528	9.33627e-16	1.20751e-14
MM_RS07695	mmazei	CDS	Replication_and_repair	1	1	1	1	0	0	40.0098	0.125768	0.263487	0.477322	0.633133	0.901947	-0.978038	0.352066	-2.778	0.0054695	0.0142577	-1.10381	0.355997	-3.10061	0.00193124	0.00550823
MM_RS07700	mmazei	CDS	Transcription	0	0	0	0	0	0	7.8118	0.080471	0.592289	0.135864	0.891929	NA	1.33593	0.579728	2.30441	0.0211995	0.0459655	1.25546	0.599006	2.09591	0.0360904	0.0713894
MM_RS07705	mmazei	CDS	Nucleotide_metabolism_and_transport	6	5	5	9	0	1	195.132	0.371529	0.202728	1.83265	0.0668553	0.381187	-1.78527	0.254254	-7.02161	2.1933e-12	2.10728e-11	-2.1568	0.254397	-8.47809	2.28914e-17	3.36013e-16
MM_RS07710	mmazei	CDS	Transcription	2	2	2	3	6	8	288.301	0.313566	0.202264	1.55028	0.121074	0.502886	3.30836	0.183704	18.0091	1.65207e-72	2.037e-70	2.99479	0.185321	16.16	9.64921e-59	9.39275e-57
MM_RS07715	mmazei	CDS	Tranlsation	2	2	1	3	3	5	159.14	-0.141036	0.22334	-0.631483	0.527725	0.860585	2.21608	0.205644	10.7763	4.45364e-27	1.32855e-25	2.35712	0.215241	10.9511	6.56752e-28	1.99125e-26
MM_RS07720	mmazei	CDS	Secondary_Structure	1	1	1	1	0	0	28.939	-0.303132	0.304568	-0.995286	0.319597	0.766366	-0.607521	0.368025	-1.65076	0.0987881	0.16824	-0.304389	0.382161	-0.796494	0.425745	0.537484
MM_RS07725	mmazei	CDS	Function_Unknown	1	1	1	1	0	0	11.4483	0.260569	0.441829	0.589751	0.555358	NA	-0.0512747	0.525644	-0.0975466	0.922292	0.947605	-0.311844	0.530252	-0.588105	0.556462	0.659424
MM_RS07730	mmazei	CDS	not_classified	1	1	1	1	1	1	38.9963	0.115765	0.306512	0.377685	0.705664	0.923778	1.22935	0.304743	4.03405	5.4823e-05	0.000218524	1.11359	0.312969	3.55813	0.000373506	0.00125032
MM_RS07735	mmazei	CDS	Amino_Acid_metabolis_and_transport	1	1	1	1	1	1	38.3737	0.863465	0.337646	2.55731	0.0105486	0.13669	1.74446	0.34212	5.09896	3.4153e-07	1.88274e-06	0.880991	0.329119	2.67682	0.00743247	0.0181231
MM_RS07740	mmazei	CDS	Amino_Acid_metabolis_and_transport	0	0	0	0	0	0	9.72684	0.049127	0.495161	0.099214	0.920968	NA	0.368979	0.541297	0.681658	0.495455	0.606915	0.319852	0.555616	0.575672	0.564837	0.666879
MM_RS07745	mmazei	CDS	not_classified	0	0	0	0	0	0	3.85901	-0.0108427	0.769005	-0.0140996	0.98875	NA	1.04597	0.768897	1.36036	0.173717	0.26551	1.05682	0.79224	1.33396	0.182217	0.276124
MM_RS07750	mmazei	tRNA	not_classified	216	256	244	206	166	207	923.375	0.0308571	0.281234	0.10972	0.912631	0.978882	1.00927	0.281363	3.58709	0.000334393	0.00114318	0.978417	0.281845	3.47148	0.000517606	0.00168393
MM_RS07755	mmazei	tRNA	not_classified	2537	2375	2427	2354	1960	1904	15172.1	0.0383268	0.398965	0.0960656	0.923468	0.980743	1.00929	0.398971	2.52973	0.0114152	0.0268424	0.97096	0.398989	2.43355	0.0149517	0.0334783
MM_RS07760	mmazei	CDS	Coenzyme_metabolis	8	9	8	10	1	1	322.879	0.190079	0.17772	1.06955	0.284824	0.73175	-1.98346	0.216856	-9.14642	5.88512e-20	1.13381e-18	-2.17354	0.217456	-9.9953	1.59795e-23	3.76484e-22
MM_RS07765	mmazei	CDS	Amino_Acid_metabolis_and_transport	3	3	2	4	0	0	77.089	0.0923664	0.198949	0.464273	0.642453	0.90277	-2.61438	0.360177	-7.2586	3.91122e-13	4.01878e-12	-2.70675	0.362133	-7.47447	7.7517e-14	8.28715e-13
MM_RS07770	mmazei	CDS	Amino_Acid_metabolis_and_transport	3	3	2	4	0	0	70.667	0.0340592	0.213577	0.15947	0.873298	0.971629	-1.59104	0.305751	-5.20372	1.95335e-07	1.11161e-06	-1.6251	0.309041	-5.25854	1.45203e-07	8.17514e-07
MM_RS07775	mmazei	CDS	Amino_Acid_metabolis_and_transport	2	1	1	2	0	0	27.124	-0.0505676	0.302524	-0.167152	0.86725	0.970204	-1.66474	0.453572	-3.67028	0.000242285	0.000852722	-1.61417	0.459921	-3.50966	0.000448676	0.00147788
MM_RS07780	mmazei	CDS	Energy_production_and_conversion	0	0	0	1	0	0	11.8738	0.0970527	0.429373	0.226034	0.821175	NA	-0.195954	0.514816	-0.380629	0.703479	0.786391	-0.293006	0.524463	-0.558679	0.576381	0.675335
MM_RS07785	mmazei	CDS	Function_Unknown	0	0	0	0	0	0	14.6465	0.287416	0.406992	0.706196	0.480066	NA	0.165788	0.470433	0.352417	0.724526	0.802882	-0.121628	0.474067	-0.256562	0.797517	0.855821
MM_RS07790	mmazei	CDS	Intracellular_trafficing_and_secretion	0	0	0	0	0	0	10.5223	0.110176	0.46141	0.238781	0.811276	NA	-0.180339	0.546462	-0.330012	0.741391	0.816192	-0.290515	0.555789	-0.522707	0.601178	0.697102
MM_RS07795	mmazei	CDS	Function_Unknown	0	0	0	0	0	0	5.37626	0.199899	0.589971	0.338828	0.734739	NA	-0.259636	0.706222	-0.36764	0.713141	0.794073	-0.459535	0.713767	-0.643817	0.519694	0.625765
MM_RS07800	mmazei	CDS	Function_Unknown	0	0	0	0	0	0	3.06666	-0.304886	0.777269	-0.392253	0.694871	NA	0.0864525	0.824664	0.104834	0.916508	0.942497	0.391338	0.854781	0.457823	0.64708	0.737611
MM_RS07805	mmazei	CDS	Function_Unknown	1	1	1	1	0	0	19.0918	-0.0890268	0.359558	-0.247601	0.804443	0.952827	-0.431764	0.434634	-0.993396	0.320517	0.436843	-0.342737	0.44666	-0.767334	0.442883	0.554766
MM_RS07810	mmazei	CDS	Intracellular_trafficing_and_secretion	0	0	0	0	0	0	8.64637	0.81966	0.574297	1.42724	0.15351	NA	1.7788	0.579356	3.0703	0.00213843	0.00616527	0.959138	0.554227	1.73059	0.0835255	0.144239
MM_RS07815	mmazei	CDS	Function_Unknown	0	0	0	0	0	0	2.55721	-0.214984	0.891689	-0.241098	0.809479	NA	1.15251	0.87334	1.31966	0.186948	0.281679	1.3675	0.905945	1.50947	0.131179	0.211078
MM_RS07825	mmazei	CDS	Cell_motility	0	0	0	0	0	0	31.6336	0.148582	0.38517	0.385757	0.699677	0.923351	1.77719	0.367432	4.83677	1.31966e-06	6.84633e-06	1.6286	0.376369	4.32714	1.51055e-05	6.4077e-05
MM_RS07830	mmazei	CDS	Cell_motility	0	0	0	0	0	0	16.2482	-0.353226	0.498856	-0.708073	0.4789	NA	1.96832	0.433289	4.54275	5.5526e-06	2.61221e-05	2.32155	0.480024	4.83632	1.32265e-06	6.61179e-06
MM_RS07835	mmazei	CDS	Amino_Acid_metabolis_and_transport	1	1	1	2	0	0	41.7466	0.00774652	0.288235	0.0268757	0.978559	0.99537	-1.39523	0.385639	-3.61798	0.000296909	0.00102642	-1.40298	0.390205	-3.5955	0.000323775	0.00109674
MM_RS07840	mmazei	CDS	not_classified	23	26	20	29	11	15	272.096	0.0574608	0.160128	0.358843	0.719713	0.927041	0.457125	0.166287	2.74901	0.00597751	0.0153547	0.399664	0.168519	2.37162	0.0177102	0.038631
MM_RS07845	mmazei	CDS	Function_Unknown	0	0	0	0	0	0	8.68903	0.31878	0.517118	0.616455	0.537594	NA	0.525177	0.569241	0.922592	0.35622	0.473127	0.206397	0.572776	0.360346	0.718589	0.798216
MM_RS07850	mmazei	CDS	Amino_Acid_metabolis_and_transport	1	1	0	1	0	0	13.472	-0.274123	0.450473	-0.608522	0.542842	NA	0.660264	0.457335	1.44372	0.148817	0.233946	0.934387	0.485752	1.92359	0.0544059	0.100573
MM_RS07855	mmazei	CDS	Function_Unknown	0	0	0	0	0	0	16.1665	0.116568	0.451048	0.258438	0.796069	NA	1.56083	0.432432	3.60942	0.000306881	0.00105891	1.44426	0.446701	3.23317	0.00122423	0.00366378
MM_RS07860	mmazei	CDS	Carbohydrate_metabolism_and_transport	1	1	1	1	0	0	41.9511	0.240244	0.257369	0.933462	0.350582	0.782929	-1.30278	0.367273	-3.54718	0.000389377	0.00131535	-1.54303	0.369279	-4.17848	2.93459e-05	0.000119417
MM_RS07865	mmazei	CDS	Energy_production_and_conversion	1	1	1	1	0	1	50.697	-0.201026	0.28506	-0.705208	0.480681	0.85055	0.139943	0.304787	0.45915	0.646126	0.741552	0.340969	0.314839	1.08299	0.278811	0.386538
MM_RS07870	mmazei	CDS	Cell_wall_membrane_envelop_biogenesis	1	1	1	2	1	1	65.56	0.112798	0.235206	0.479572	0.631531	0.901947	0.276214	0.257511	1.07263	0.283438	0.394446	0.163416	0.262052	0.6236	0.53289	0.637503
MM_RS07875	mmazei	CDS	Energy_production_and_conversion	0	1	0	1	0	0	10.2046	0.311103	0.491951	0.632387	0.527134	NA	0.282519	0.555393	0.508683	0.610974	0.711361	-0.0285842	0.558721	-0.0511599	0.959198	0.973437
MM_RS07880	mmazei	CDS	Function_Unknown	1	1	1	1	0	0	48.2919	0.172563	0.261862	0.658984	0.509906	0.85222	-0.0956353	0.302237	-0.316424	0.75168	0.825064	-0.268198	0.305961	-0.876577	0.380716	0.490388
MM_RS07885	mmazei	CDS	Coenzyme_metabolis	1	1	1	1	0	0	37.4515	-0.180546	0.280453	-0.643765	0.519728	0.856581	-0.407494	0.329777	-1.23566	0.216583	0.317187	-0.226948	0.340273	-0.666959	0.504799	0.614834
MM_RS07890	mmazei	CDS	Energy_production_and_conversion	3	3	2	4	1	1	116.625	-0.184332	0.200027	-0.921536	0.356771	0.78394	-0.450829	0.225263	-2.00134	0.0453553	0.0876079	-0.266497	0.230546	-1.15594	0.247706	0.353225
MM_RS07895	mmazei	CDS	Energy_production_and_conversion	2	2	2	3	1	2	278.678	0.557818	0.163713	3.4073	0.000656091	0.0169021	1.13359	0.167643	6.76193	1.3617e-11	1.22462e-10	0.575769	0.16657	3.45662	0.000546987	0.00177172
MM_RS07900	mmazei	CDS	not_classified	1	1	1	2	17	21	487.372	0.52719	0.28175	1.87112	0.0613278	0.368648	5.79476	0.239625	24.1826	3.39181e-129	4.1821e-126	5.26757	0.235248	22.3915	4.76188e-111	3.52284e-108
MM_RS07905	mmazei	CDS	Function_Unknown	1	1	0	0	0	0	32.7823	-0.397554	0.324898	-1.22363	0.221093	0.674661	-0.95278	0.391597	-2.43307	0.0149716	0.0341219	-0.555226	0.404128	-1.37389	0.169477	0.259262
MM_RS07910	mmazei	CDS	Function_Unknown	1	1	1	0	0	0	26.4319	-0.180137	0.338028	-0.532906	0.594098	0.880519	-1.80962	0.484201	-3.73734	0.00018598	0.000669854	-1.62949	0.491816	-3.3132	0.000922337	0.00284074
MM_RS07915	mmazei	CDS	Coenzyme_metabolis	0	0	0	0	0	0	5.07866	0.461012	0.612646	0.752494	0.451754	NA	-0.0129603	0.723721	-0.0179079	0.985712	0.988921	-0.473973	0.721493	-0.656933	0.511224	0.620207
MM_RS07920	mmazei	CDS	not_classified	0	0	0	0	0	1	26.0445	0.156808	0.455498	0.344256	0.730654	0.931724	2.78414	0.395986	7.03091	2.05191e-12	1.98173e-11	2.62733	0.410804	6.39558	1.59939e-10	1.27503e-09
MM_RS07925	mmazei	tRNA	not_classified	344	357	305	208	244	310	1312.39	-0.311009	0.340835	-0.912491	0.36151	0.784662	0.993239	0.340622	2.91596	0.00354597	0.00972315	1.30425	0.34117	3.82287	0.000131908	0.000478831
MM_RS07930	mmazei	CDS	Carbohydrate_metabolism_and_transport	0	1	0	1	0	1	19.4843	-0.465179	0.458523	-1.01452	0.310337	0.757778	1.64884	0.408978	4.03161	5.53959e-05	0.00022057	2.11402	0.452447	4.67242	2.97675e-06	1.40446e-05
MM_RS07935	mmazei	CDS	Lipid_metabolism	1	1	1	2	0	0	23.3314	0.0324444	0.318034	0.102016	0.918744	0.979789	-1.28204	0.452104	-2.83573	0.0045721	0.0121496	-1.31449	0.458323	-2.86804	0.00413021	0.0107282
MM_RS07940	mmazei	CDS	Function_Unknown	3	2	1	2	2	4	71.2089	-0.718735	0.283687	-2.53355	0.0112913	0.14124	1.74793	0.246788	7.08274	1.41329e-12	1.39036e-11	2.46667	0.279108	8.83767	9.77323e-19	1.6358e-17
MM_RS07945	mmazei	CDS	Function_Unknown	1	1	1	1	1	2	127.579	0.320146	0.264893	1.20859	0.226821	0.681918	2.47983	0.250824	9.88676	4.75157e-23	1.11241e-21	2.15969	0.252387	8.55705	1.15791e-17	1.76989e-16
MM_RS07950	mmazei	CDS	not_classified	1	1	1	1	0	1	54.4727	-0.159121	0.254192	-0.625985	0.531325	0.862274	0.30214	0.271141	1.11432	0.26514	0.374163	0.46126	0.281376	1.6393	0.10115	0.170536
MM_RS07955	mmazei	CDS	Coenzyme_metabolis	26	28	22	41	5	7	925.712	0.198947	0.165083	1.20513	0.228154	0.682775	-0.795612	0.171989	-4.62596	3.72867e-06	1.81717e-05	-0.994559	0.17228	-5.77293	7.79036e-09	5.10027e-08
MM_RS07960	mmazei	CDS	Coenzyme_metabolis	33	33	26	48	5	8	247.611	0.159164	0.174043	0.914509	0.360449	0.78394	-0.99594	0.200119	-4.97674	6.46638e-07	3.44656e-06	-1.1551	0.201183	-5.74155	9.38132e-09	6.09868e-08
MM_RS07965	mmazei	CDS	Coenzyme_metabolis	18	18	13	26	2	4	134.349	0.0847422	0.199009	0.42582	0.670239	0.915112	-1.13566	0.241893	-4.69488	2.66766e-06	1.32809e-05	-1.2204	0.24393	-5.00306	5.64263e-07	2.96058e-06
MM_RS07970	mmazei	CDS	Coenzyme_metabolis	23	25	20	33	3	5	588.175	0.162468	0.144616	1.12344	0.261249	0.710877	-1.0752	0.159234	-6.75232	1.45497e-11	1.29685e-10	-1.23767	0.159795	-7.74537	9.53018e-15	1.10163e-13
MM_RS07975	mmazei	CDS	Coenzyme_metabolis	27	27	23	40	4	7	315.053	0.22928	0.151628	1.51212	0.130502	0.522976	-0.894616	0.174407	-5.12948	2.90549e-07	1.62348e-06	-1.1239	0.17511	-6.41822	1.37878e-10	1.11113e-09
MM_RS07980	mmazei	CDS	Coenzyme_metabolis	26	27	20	37	3	5	697.36	0.0670666	0.172171	0.389534	0.696881	0.921791	-1.27552	0.183786	-6.94024	3.91429e-12	3.68421e-11	-1.34258	0.18434	-7.2832	3.25998e-13	3.26793e-12
MM_RS07985	mmazei	CDS	Coenzyme_metabolis	28	29	23	41	3	5	698.628	0.153289	0.157175	0.975277	0.329423	0.768853	-1.39666	0.171485	-8.14452	3.8079e-16	5.08499e-15	-1.54995	0.171923	-9.01541	1.9614e-19	3.48809e-18
MM_RS07990	mmazei	CDS	Coenzyme_metabolis	16	17	12	24	2	3	481.358	0.116389	0.190137	0.612133	0.54045	0.863596	-1.51471	0.208249	-7.27355	3.50168e-13	3.62222e-12	-1.6311	0.208833	-7.81053	5.69495e-15	6.66634e-14
MM_RS07995	mmazei	CDS	Carbohydrate_metabolism_and_transport	2	1	1	2	0	0	35.1003	-0.168733	0.266935	-0.632112	0.527313	0.860585	-1.80483	0.409437	-4.40808	1.04293e-05	4.71615e-05	-1.6361	0.416491	-3.92829	8.55517e-05	0.000319976
MM_RS08000	mmazei	CDS	Amino_Acid_metabolis_and_transport	2	3	1	3	0	1	135.233	-0.329326	0.215393	-1.52895	0.126277	0.517255	-1.04938	0.246333	-4.26002	2.04406e-05	8.63126e-05	-0.720057	0.251081	-2.86783	0.00413294	0.0107282
MM_RS08005	mmazei	CDS	Function_Unknown	1	1	2	2	1	1	38.4006	0.513857	0.297351	1.72811	0.0839679	0.419646	0.381197	0.334238	1.14049	0.25408	0.361201	-0.13266	0.332097	-0.399461	0.689553	0.773395
MM_RS08010	mmazei	CDS	Cell_wall_membrane_envelop_biogenesis	3	3	4	3	1	1	129.078	0.123598	0.277929	0.44471	0.65653	0.910042	-0.475029	0.298195	-1.59302	0.111157	0.184795	-0.598626	0.299822	-1.99661	0.0458677	0.0868293
MM_RS08015	mmazei	CDS	Cell_wall_membrane_envelop_biogenesis	2	2	1	1	0	1	63.4371	-0.387113	0.317267	-1.22015	0.222409	0.675025	-0.449127	0.341335	-1.31579	0.188243	0.283514	-0.0620147	0.349629	-0.177373	0.859216	0.900041
MM_RS08020	mmazei	CDS	Function_Unknown	3	3	2	2	0	0	178.836	-0.485041	0.182121	-2.66329	0.00773802	0.106662	-2.07273	0.235832	-8.78901	1.50877e-18	2.47022e-17	-1.58769	0.240001	-6.61535	3.70684e-11	3.12337e-10
MM_RS08025	mmazei	CDS	Transcription	1	1	1	1	0	0	33.5604	-0.0778416	0.295958	-0.263016	0.792538	0.950054	-0.520513	0.356557	-1.45983	0.144337	0.228359	-0.442671	0.365131	-1.21236	0.225374	0.329639
MM_RS08030	mmazei	CDS	Function_Unknown	1	1	0	1	0	0	16.0199	0.275017	0.408623	0.673032	0.500927	NA	-0.0543185	0.477621	-0.113727	0.909454	0.938636	-0.329335	0.481036	-0.684638	0.493573	0.603346
MM_RS08035	mmazei	CDS	Tranlsation	1	1	0	1	0	0	12.3341	-0.406914	0.445728	-0.912921	0.361284	NA	-0.643979	0.529884	-1.21532	0.224244	0.326438	-0.237064	0.552483	-0.429089	0.667859	0.754697
MM_RS08040	mmazei	CDS	Intracellular_trafficing_and_secretion	1	1	1	2	0	0	12.6789	0.230373	0.428569	0.537539	0.590895	NA	-1.13485	0.586763	-1.93408	0.0531033	0.0998624	-1.36522	0.590353	-2.31255	0.0207476	0.0443102
MM_RS08045	mmazei	CDS	not_classified	1	0	0	1	0	0	4.24654	-0.493197	0.641852	-0.768396	0.442252	NA	-1.4825	0.819685	-1.80862	0.0705108	0.127105	-0.989299	0.842957	-1.17361	0.240553	0.34569
MM_RS08050	mmazei	CDS	not_classified	2	3	1	2	0	0	52.0519	-0.376306	0.239827	-1.56907	0.116631	0.49295	-2.32375	0.383195	-6.06414	1.3266e-09	9.71704e-09	-1.94744	0.390129	-4.9918	5.98184e-07	3.1077e-06
MM_RS08055	mmazei	CDS	Function_Unknown	0	0	0	0	0	0	2.65817	-1.13709	0.840939	-1.35216	0.176323	NA	-0.0700086	0.839992	-0.0833444	0.933578	0.953977	1.06708	0.908441	1.17463	0.240145	0.345277
MM_RS08060	mmazei	CDS	Coenzyme_metabolis	1	1	1	2	0	0	36.9257	0.078687	0.308368	0.255173	0.79859	0.950054	0.0205142	0.345049	0.059453	0.952591	0.967011	-0.0581729	0.351057	-0.165708	0.868387	0.906878
MM_RS08065	mmazei	CDS	Inorganic_ion_transport_and_metabolism	1	0	0	1	0	0	10.5285	-0.0244224	0.461263	-0.0529468	0.957774	NA	-0.982764	0.599983	-1.63798	0.101425	0.171781	-0.958341	0.61033	-1.5702	0.116368	0.19097
MM_RS08070	mmazei	CDS	Amino_Acid_metabolis_and_transport	0	0	0	0	0	0	12.7581	-0.145805	0.419565	-0.347515	0.728205	NA	-0.287406	0.496208	-0.579205	0.562451	0.668113	-0.141601	0.513311	-0.275859	0.782656	0.847992
MM_RS08075	mmazei	CDS	Energy_production_and_conversion	4	5	4	7	1	1	96.4579	0.265968	0.206859	1.28575	0.198532	0.646764	-0.994962	0.261559	-3.80397	0.000142393	0.000522327	-1.26093	0.262706	-4.79978	1.58843e-06	7.83415e-06
MM_RS08080	mmazei	CDS	Energy_production_and_conversion	5	6	5	9	1	2	211.162	0.374873	0.162796	2.30271	0.021295	0.211817	-0.741619	0.192465	-3.85326	0.000116554	0.000435605	-1.11649	0.192641	-5.7957	6.80364e-09	4.49405e-08
MM_RS08085	mmazei	CDS	Energy_production_and_conversion	2	3	2	5	0	1	166.546	0.400797	0.209358	1.91441	0.0555679	0.355242	-0.801882	0.240318	-3.33675	0.000847629	0.00267229	-1.20268	0.240358	-5.0037	5.62407e-07	2.95503e-06
MM_RS08090	mmazei	CDS	Energy_production_and_conversion	3	4	4	6	1	1	129.166	0.462507	0.190501	2.42784	0.0151889	0.170074	-0.454528	0.225013	-2.02001	0.0433821	0.0844137	-0.917036	0.224585	-4.08325	4.44108e-05	0.000173837
MM_RS08095	mmazei	CDS	Energy_production_and_conversion	3	5	3	6	1	2	64.8773	0.161703	0.273131	0.592034	0.553828	0.867431	0.0690823	0.298183	0.231678	0.816788	0.871734	-0.0926205	0.301249	-0.307455	0.758497	0.829592
MM_RS08100	mmazei	CDS	Energy_production_and_conversion	3	4	3	6	2	3	230.828	0.435655	0.179492	2.42715	0.0152179	0.170074	0.706737	0.186719	3.78502	0.000153696	0.000560674	0.271082	0.186529	1.4533	0.14614	0.22952
MM_RS08105	mmazei	CDS	Function_Unknown	1	1	1	2	10	13	174.342	0.180984	0.296762	0.609861	0.541954	0.863596	4.4953	0.23881	18.8238	4.82325e-79	6.862e-77	4.31432	0.248904	17.3333	2.63824e-67	2.95723e-65
MM_RS08110	mmazei	CDS	Function_Unknown	0	0	0	0	0	0	0.127492	0.266672	0.721389	0.369664	0.711633	NA	0	0.721389	0	1	NA	-0.055515	0.721389	-0.0769557	0.938659	NA
MM_RS08115	mmazei	CDS	Function_Unknown	1	1	1	1	0	0	26.8604	0.0145915	0.309074	0.0472103	0.962346	0.99486	-0.398981	0.376693	-1.05917	0.289524	0.400804	-0.413572	0.384877	-1.07456	0.282574	0.390075
MM_RS08120	mmazei	CDS	Cell_wall_membrane_envelop_biogenesis	1	1	1	1	0	0	31.5323	-0.351654	0.280096	-1.25548	0.209306	0.663517	-2.44968	0.478836	-5.11591	3.1223e-07	1.73414e-06	-2.09803	0.486958	-4.30844	1.64408e-05	6.90291e-05
MM_RS08125	mmazei	CDS	not_classified	0	0	0	0	0	0	14.3266	-0.553797	0.405063	-1.36719	0.171567	NA	-0.542091	0.473741	-1.14428	0.252509	0.359381	0.0117061	0.502121	0.0233133	0.9814	0.984844
MM_RS08130	mmazei	CDS	Cell_wall_membrane_envelop_biogenesis	0	0	0	0	0	0	7.83258	-0.298133	0.528056	-0.564586	0.572355	NA	-0.326967	0.608188	-0.537608	0.590848	0.694485	-0.028834	0.633502	-0.0455152	0.963697	0.9737
MM_RS08135	mmazei	CDS	not_classified	0	0	0	0	0	0	10.3622	0.215437	0.527704	0.408254	0.683088	NA	1.34374	0.523723	2.56574	0.0102957	0.0244754	1.1283	0.533538	2.11475	0.0344512	0.0689211
MM_RS08140	mmazei	CDS	Function_Unknown	0	0	0	1	0	0	15.2829	0.452358	0.432343	1.04629	0.295425	NA	0.667376	0.470922	1.41717	0.156434	0.244053	0.215018	0.469331	0.458138	0.646853	0.73758
MM_RS08145	mmazei	CDS	Coenzyme_metabolis	0	1	1	1	0	0	21.1465	0.549242	0.372137	1.47591	0.139967	0.546731	-0.0104879	0.4412	-0.0237713	0.981035	0.986905	-0.55973	0.437938	-1.2781	0.201213	0.300479
MM_RS08150	mmazei	CDS	Amino_Acid_metabolis_and_transport	1	1	0	1	0	0	19.2802	0.197137	0.338379	0.582593	0.560167	0.869603	-1.41412	0.507245	-2.78784	0.00530605	0.0139101	-1.61125	0.510774	-3.15453	0.00160755	0.00467846
MM_RS08155	mmazei	CDS	Inorganic_ion_transport_and_metabolism	1	0	1	1	0	0	17.2766	0.560339	0.358388	1.5635	0.117935	0.494693	-0.885265	0.507001	-1.74608	0.0807965	0.142793	-1.4456	0.503869	-2.86901	0.00411758	0.0107185
MM_RS08160	mmazei	CDS	Inorganic_ion_transport_and_metabolism	2	2	2	3	0	0	55.4087	0.614599	0.240989	2.55031	0.0107626	0.137812	-0.873617	0.324074	-2.69573	0.00702345	0.0176974	-1.48822	0.321723	-4.62577	3.73206e-06	1.73865e-05
MM_RS08165	mmazei	CDS	Function_Unknown	0	1	0	1	0	1	21.6048	0.237642	0.388925	0.611023	0.541184	0.863596	1.28579	0.38925	3.30325	0.000955696	0.00298071	1.04815	0.395568	2.64973	0.00805553	0.0194754
MM_RS08170	mmazei	CDS	Function_Unknown	0	0	0	0	0	1	13.8966	0.785561	0.544304	1.44324	0.148953	NA	2.50876	0.516576	4.85651	1.19472e-06	6.23312e-06	1.7232	0.492598	3.49818	0.000468453	0.0015389
MM_RS08175	mmazei	CDS	Function_Unknown	0	0	0	0	0	0	2.71296	-0.746806	0.841898	-0.88705	0.375052	NA	0.594725	0.82056	0.724779	0.468588	0.584392	1.34153	0.883946	1.51766	0.1291	0.208351
MM_RS08180	mmazei	CDS	Energy_production_and_conversion	0	0	0	0	0	0	8.55961	1.1882	0.588016	2.02069	0.0433116	NA	1.92352	0.603664	3.18641	0.0014405	0.00432407	0.735323	0.556755	1.32073	0.186591	0.282176
MM_RS08185	mmazei	CDS	Function_Unknown	0	0	0	0	0	0	11.0874	0.301249	0.51036	0.590267	0.555011	NA	1.47685	0.503881	2.93094	0.00337936	0.00929386	1.1756	0.509381	2.3079	0.0210049	0.0447049
MM_RS08190	mmazei	CDS	Transcription	1	1	1	1	0	0	7.98777	-0.533961	0.497349	-1.07361	0.282995	NA	-1.85826	0.711065	-2.61335	0.00896591	0.0217475	-1.3243	0.731526	-1.81033	0.070245	0.125042
MM_RS08195	mmazei	CDS	Replication_and_repair	0	0	0	0	0	0	52.1085	0.221246	0.270363	0.818329	0.413169	0.814856	1.11987	0.274546	4.079	4.52292e-05	0.000182446	0.898626	0.278782	3.2234	0.00126678	0.00377585
MM_RS08200	mmazei	CDS	Function_Unknown	0	0	0	0	0	0	18.9573	0.270256	0.379867	0.711448	0.476806	0.849068	-0.171737	0.450951	-0.380834	0.703327	0.786391	-0.441993	0.45415	-0.973231	0.330438	0.439822
MM_RS08205	mmazei	CDS	Function_Unknown	1	1	1	1	0	0	87.2254	0.0391939	0.22599	0.173432	0.862312	0.968231	0.267907	0.242645	1.10411	0.269546	0.378387	0.228713	0.247265	0.92497	0.354982	0.465605
MM_RS08210	mmazei	CDS	not_classified	1	1	1	1	0	0	7.34127	0.0946936	0.508928	0.186065	0.852394	NA	-0.848117	0.664881	-1.27559	0.2021	0.300228	-0.942811	0.673727	-1.3994	0.161694	0.249419
MM_RS08215	mmazei	CDS	Function_Unknown	3	3	3	5	1	2	62.2928	0.365151	0.228383	1.59885	0.109853	0.477354	-0.00824865	0.266801	-0.0309168	0.975336	0.983444	-0.3734	0.267382	-1.39651	0.162562	0.250549
MM_RS08220	mmazei	CDS	Function_Unknown	1	1	1	1	0	1	40.892	-0.42642	0.272709	-1.56364	0.117901	0.494693	-0.186068	0.303231	-0.613619	0.539467	0.648474	0.240352	0.319548	0.752162	0.451953	0.563267
MM_RS08225	mmazei	CDS	Coenzyme_metabolis	3	3	3	4	0	0	99.1985	0.273474	0.192451	1.42101	0.155315	0.575578	-1.5193	0.27136	-5.59883	2.15803e-08	1.39312e-07	-1.79277	0.272323	-6.58326	4.6024e-11	3.82568e-10
MM_RS08230	mmazei	CDS	Tranlsation	1	1	1	2	0	0	45.3007	0.203138	0.250423	0.81118	0.417262	0.815349	-2.22247	0.422873	-5.25564	1.4751e-07	8.53895e-07	-2.42561	0.424652	-5.71198	1.11667e-08	7.12163e-08
MM_RS08235	mmazei	CDS	Tranlsation	1	2	1	2	0	0	27.0474	-0.248913	0.304602	-0.817174	0.413829	0.814856	-2.31854	0.505237	-4.58901	4.45355e-06	2.1339e-05	-2.06962	0.512816	-4.0358	5.44163e-05	0.000209891
MM_RS08240	mmazei	CDS	Transcription	0	1	0	1	0	0	9.48968	0.254731	0.498328	0.511171	0.609231	NA	-0.883106	0.642702	-1.37405	0.169426	0.260152	-1.13784	0.646258	-1.76065	0.078297	0.136678
MM_RS08245	mmazei	CDS	Function_Unknown	0	0	0	0	0	0	2.51721	-0.211509	0.814132	-0.259797	0.79502	NA	0.0288997	0.871403	0.0331645	0.973543	0.982575	0.240409	0.896455	0.268178	0.788563	0.850902
MM_RS08250	mmazei	CDS	Intracellular_trafficing_and_secretion	0	0	0	0	0	0	2.91396	0.330403	0.775873	0.425847	0.670219	NA	0.516921	0.835258	0.618876	0.535998	0.645186	0.186518	0.838661	0.222399	0.824003	0.87385
MM_RS08255	mmazei	CDS	Function_Unknown	1	1	1	1	0	0	16.8668	0.140214	0.395873	0.35419	0.723197	NA	0.10238	0.451626	0.226691	0.820664	0.874823	-0.0378344	0.459301	-0.0823739	0.934349	0.956325
MM_RS08260	mmazei	CDS	Inorganic_ion_transport_and_metabolism	0	0	0	0	0	0	2.77113	-0.39066	0.861383	-0.453526	0.65017	NA	1.15396	0.828848	1.39224	0.163849	0.252849	1.54462	0.876273	1.76271	0.0779493	0.136264
MM_RS08265	mmazei	CDS	not_classified	1	1	0	1	0	0	4.16756	-0.141069	0.650775	-0.216771	0.828386	NA	-0.754046	0.788105	-0.956784	0.338676	0.45638	-0.612976	0.806075	-0.760445	0.446988	0.558353
MM_RS08270	mmazei	CDS	not_classified	0	0	0	0	0	0	1.76203	-0.620161	0.895089	-0.692848	0.488405	NA	-0.288273	0.938709	-0.307096	0.758771	0.829922	0.331887	0.971528	0.341614	0.732642	0.808726
MM_RS08275	mmazei	CDS	Coenzyme_metabolis	0	0	0	0	0	0	40.6267	0.0191715	0.294092	0.0651888	0.948024	0.988135	1.10681	0.293102	3.7762	0.000159239	0.00057861	1.08764	0.303787	3.58027	0.000343238	0.00115422
MM_RS08280	mmazei	CDS	not_classified	0	0	0	0	0	0	0	NA	NA	NA	NA	NA	NA	NA	NA	NA	NA	NA	NA	NA	NA	NA
MM_RS08285	mmazei	CDS	Coenzyme_metabolis	0	0	0	0	0	0	41.4927	-0.119403	0.280136	-0.426232	0.669939	0.915112	0.49005	0.294991	1.66124	0.0966651	0.165507	0.609454	0.306924	1.98568	0.0470688	0.088785
MM_RS08290	mmazei	CDS	Function_Unknown	3	4	3	5	1	1	60.3699	0.361346	0.225453	1.60276	0.108988	0.475506	-0.384247	0.278441	-1.37999	0.167588	0.257866	-0.745593	0.279023	-2.67215	0.00753663	0.0183167
MM_RS08295	mmazei	CDS	Energy_production_and_conversion	4	5	5	6	1	2	112.027	0.393195	0.198714	1.9787	0.0478496	0.325852	-0.0252596	0.225117	-0.112206	0.91066	0.939315	-0.418455	0.225247	-1.85776	0.0632029	0.114377
MM_RS08300	mmazei	CDS	Transcription	1	1	0	1	0	0	15.9447	-0.251536	0.38283	-0.657044	0.511153	NA	-0.792352	0.480921	-1.64757	0.0994404	0.168962	-0.540816	0.496634	-1.08896	0.27617	0.383911
MM_RS08305	mmazei	CDS	Tranlsation	1	1	1	1	1	2	69.2038	-0.197268	0.279626	-0.705472	0.480517	0.85055	2.05771	0.250294	8.22118	2.01508e-16	2.73033e-15	2.25498	0.268415	8.4011	4.42313e-17	6.44141e-16
MM_RS08310	mmazei	CDS	Transcription	0	0	0	0	0	1	11.4858	-0.5794	0.611745	-0.947128	0.343574	NA	2.10472	0.514817	4.0883	4.34546e-05	0.000175863	2.68412	0.587152	4.57143	4.84413e-06	2.23422e-05
MM_RS08315	mmazei	CDS	Amino_Acid_metabolis_and_transport	0	0	0	0	0	0	12.306	-0.816624	0.552195	-1.47887	0.139175	NA	1.56301	0.468627	3.3353	0.000852081	0.00267787	2.37963	0.54834	4.3397	1.42675e-05	6.06616e-05
MM_RS08320	mmazei	CDS	Inorganic_ion_transport_and_metabolism	0	0	0	0	0	0	11.7637	-0.145939	0.472544	-0.308837	0.757446	NA	0.687302	0.485608	1.41534	0.156968	0.244783	0.833241	0.50962	1.63503	0.102044	0.171339
MM_RS08325	mmazei	CDS	not_classified	1	1	1	1	0	0	35.257	0.0636343	0.266862	0.238454	0.811529	0.95372	-1.61036	0.404008	-3.98597	6.72061e-05	0.000263902	-1.67399	0.408271	-4.10021	4.12784e-05	0.000162955
MM_RS08330	mmazei	CDS	Nucleotide_metabolism_and_transport	2	2	2	3	0	0	50.886	0.238124	0.237049	1.00453	0.315121	0.760408	-2.18223	0.399799	-5.45832	4.80652e-08	2.98812e-07	-2.42036	0.401212	-6.03261	1.61333e-09	1.15653e-08
MM_RS08335	mmazei	CDS	not_classified	0	0	0	0	0	0	11.5236	-0.501996	0.51574	-0.973351	0.330379	NA	0.533506	0.516905	1.03212	0.302017	0.415147	1.0355	0.553407	1.87114	0.0613258	0.111581
MM_RS08340	mmazei	CDS	Function_Unknown	0	0	0	0	0	0	8.85692	-0.373987	0.556946	-0.671495	0.501905	NA	0.788238	0.549949	1.43329	0.151774	0.237886	1.16222	0.589549	1.97138	0.0486806	0.0915059
MM_RS08345	mmazei	CDS	Transcription	0	0	0	0	0	0	3.67208	-0.444343	0.692956	-0.641229	0.521374	NA	-0.692861	0.802503	-0.863374	0.387932	0.50795	-0.248517	0.832939	-0.298362	0.765427	0.835558
MM_RS08350	mmazei	CDS	Energy_production_and_conversion	0	0	0	0	0	0	30.3372	-0.0421931	0.340139	-0.124047	0.901278	0.975724	1.14991	0.335188	3.43063	0.000602178	0.00194029	1.1921	0.349676	3.40915	0.000651647	0.00206905
MM_RS08355	mmazei	CDS	Function_Unknown	1	2	1	2	0	0	39.6726	0.367385	0.285876	1.28512	0.198751	0.646764	-0.667176	0.360848	-1.84891	0.0644704	0.117861	-1.03456	0.361394	-2.8627	0.00420053	0.010896
MM_RS08360	mmazei	CDS	Function_Unknown	1	1	1	1	0	0	48.5952	0.235928	0.249503	0.945593	0.344356	0.777045	-0.0727255	0.292428	-0.248695	0.803596	0.861096	-0.308654	0.295218	-1.04551	0.295787	0.403667
MM_RS08365	mmazei	CDS	Amino_Acid_metabolis_and_transport	6	6	4	6	1	2	201.352	-0.223915	0.15789	-1.41817	0.156142	0.575622	-0.65968	0.180007	-3.66476	0.000247575	0.000867214	-0.435765	0.184028	-2.36793	0.0178878	0.0389677
MM_RS08370	mmazei	CDS	Energy_production_and_conversion	82	85	74	114	12	13	511.741	0.174654	0.162942	1.07188	0.283776	0.73175	-1.32181	0.180762	-7.31246	2.62305e-13	2.76429e-12	-1.49647	0.181284	-8.25484	1.52108e-16	2.11521e-15
MM_RS08375	mmazei	CDS	not_classified	0	0	0	0	0	0	1.36141	-0.0284289	0.96102	-0.029582	0.9764	NA	0.231817	0.98946	0.234287	0.814762	0.870706	0.260246	0.999311	0.260426	0.794535	0.854108
MM_RS08380	mmazei	CDS	not_classified	1	2	1	1	1	0	16.9559	-0.102267	0.38397	-0.266341	0.789977	NA	-0.265746	0.451605	-0.588448	0.556232	0.662749	-0.163479	0.465396	-0.351269	0.725387	0.804318
MM_RS08385	mmazei	CDS	Function_Unknown	1	1	1	1	0	0	31.2559	0.124831	0.295677	0.422188	0.672888	0.915112	-0.644397	0.373967	-1.72314	0.0848639	0.148477	-0.769228	0.378823	-2.03057	0.0422985	0.0812791
MM_RS08390	mmazei	CDS	not_classified	1	1	1	1	0	0	12.4739	0.130309	0.416963	0.312518	0.754647	NA	-0.452504	0.521008	-0.868516	0.385112	0.504719	-0.582813	0.528641	-1.10247	0.270256	0.378379
MM_RS08400	mmazei	CDS	not_classified	1	1	0	1	0	0	25.1309	0.155661	0.306177	0.508404	0.61117	0.890687	-1.00195	0.422369	-2.37221	0.0176822	0.0394812	-1.15761	0.426734	-2.71271	0.00667354	0.016435
MM_RS08405	mmazei	CDS	not_classified	3	3	3	5	1	2	73.5556	0.413567	0.224646	1.84097	0.0656261	0.379177	0.644188	0.242876	2.65233	0.00799377	0.0197493	0.230622	0.242745	0.950058	0.342083	0.451916
MM_RS08410	mmazei	CDS	Function_Unknown	1	1	1	2	0	0	44.0886	0.270057	0.255398	1.0574	0.290331	0.73516	-0.367887	0.314419	-1.17005	0.24198	0.34747	-0.637944	0.316559	-2.01525	0.0438789	0.0837936
MM_RS08415	mmazei	CDS	Amino_Acid_metabolis_and_transport	3	3	3	5	0	0	86.9305	0.410276	0.199444	2.0571	0.0396764	0.291108	-1.49883	0.288444	-5.19626	2.03343e-07	1.1501e-06	-1.90911	0.288415	-6.6193	3.60909e-11	3.04795e-10
MM_RS08420	mmazei	CDS	Nucleotide_metabolism_and_transport	1	1	1	1	0	0	15.9002	0.241065	0.357983	0.673397	0.500695	NA	-1.90003	0.594894	-3.19389	0.00140369	0.0042179	-2.14109	0.59739	-3.58408	0.000338272	0.00113959
MM_RS08425	mmazei	CDS	Function_Unknown	0	1	0	0	0	0	35.6066	-0.091951	0.281632	-0.326493	0.744051	0.932326	-0.558762	0.34372	-1.62563	0.104029	0.175228	-0.466811	0.352432	-1.32454	0.185323	0.280373
MM_RS08430	mmazei	CDS	not_classified	0	0	0	0	0	0	4.46721	-0.683342	0.660217	-1.03503	0.300656	NA	-0.360195	0.72255	-0.498505	0.618128	0.717432	0.323147	0.769009	0.420213	0.67433	0.760471
MM_RS08435	mmazei	CDS	not_classified	0	0	0	0	0	0	6.98465	0.104294	0.651671	0.160041	0.872849	NA	1.79827	0.612376	2.93654	0.00331896	0.00915498	1.69397	0.633188	2.67531	0.00746607	0.018181
MM_RS08440	mmazei	CDS	Function_Unknown	0	0	0	0	0	0	6.39206	-0.0943564	0.594854	-0.158621	0.873968	NA	0.604738	0.619987	0.975404	0.32936	0.446264	0.699094	0.645216	1.0835	0.278585	0.386384
MM_RS08445	mmazei	CDS	Function_Unknown	1	1	1	1	0	0	15.7547	-0.208594	0.385969	-0.540442	0.588892	NA	-1.6344	0.558483	-2.9265	0.00342799	0.00942059	-1.42581	0.569456	-2.5038	0.0122866	0.0282111
MM_RS08450	mmazei	CDS	not_classified	1	1	0	1	0	0	4.18183	-0.170922	0.656933	-0.260182	0.794723	NA	-0.374615	0.75908	-0.493512	0.621651	0.719714	-0.203692	0.7813	-0.260709	0.794317	0.854108
MM_RS08455	mmazei	CDS	Inorganic_ion_transport_and_metabolism	1	1	0	1	1	1	54.0366	-0.305629	0.310666	-0.983785	0.325221	0.768116	1.92961	0.277595	6.95118	3.62253e-12	3.42705e-11	2.23524	0.301024	7.42546	1.12388e-13	1.18104e-12
MM_RS08460	mmazei	CDS	Energy_production_and_conversion	1	1	1	1	2	3	49.4081	-0.338531	0.354991	-0.953632	0.34027	0.773946	2.65308	0.292185	9.08013	1.08449e-19	2.02603e-18	2.99161	0.327857	9.12474	7.1907e-20	1.31675e-18
MM_RS08465	mmazei	CDS	not_classified	0	0	0	0	1	1	8.56655	0.347711	0.700573	0.496324	0.619666	NA	2.86748	0.620745	4.61942	3.84816e-06	1.86558e-05	2.51977	0.625584	4.02787	5.62847e-05	0.000216421
MM_RS08470	mmazei	CDS	Function_Unknown	1	1	1	1	1	1	32.0094	-0.00305272	0.321554	-0.00949366	0.992425	0.997474	0.807554	0.330407	2.44412	0.0145206	0.0331962	0.810607	0.341802	2.37157	0.0177127	0.038631
MM_RS08475	mmazei	CDS	Carbohydrate_metabolism_and_transport	0	0	0	0	0	1	29.0711	0.0450471	0.385485	0.116858	0.906972	0.977921	1.79791	0.361101	4.97897	6.39223e-07	3.41196e-06	1.75286	0.375336	4.67012	3.01017e-06	1.41662e-05
MM_RS08480	mmazei	CDS	Function_Unknown	0	0	0	0	0	0	7.25971	0.590978	0.552434	1.06977	0.284722	NA	0.694851	0.612353	1.13472	0.256491	0.364011	0.103873	0.603772	0.17204	0.863406	0.902696
MM_RS08485	mmazei	CDS	Cell_wall_membrane_envelop_biogenesis	0	0	0	0	0	0	0.983785	-0.279386	0.744144	-0.375446	0.707329	NA	0.222659	0.737884	0.301754	0.76284	0.832864	0.502045	0.732617	0.685276	0.49317	0.603053
MM_RS08490	mmazei	CDS	Function_Unknown	0	0	0	0	0	0	1.7192	0.0139397	0.924781	0.0150735	0.987974	NA	0.709988	0.943209	0.752737	0.451608	0.56737	0.696048	0.958396	0.726264	0.467677	0.577031
MM_RS08495	mmazei	CDS	Carbohydrate_metabolism_and_transport	0	0	0	0	0	0	4.70002	-0.512796	0.689579	-0.743637	0.457096	NA	0.52398	0.690929	0.75837	0.44823	0.56406	1.03678	0.740175	1.40072	0.161299	0.249017
MM_RS08500	mmazei	CDS	Cell_wall_membrane_envelop_biogenesis	0	0	0	0	0	0	12.5857	-0.300768	0.552862	-0.544021	0.586427	NA	1.9545	0.486447	4.01792	5.87151e-05	0.000232535	2.25527	0.532753	4.23324	2.30346e-05	9.48832e-05
MM_RS08505	mmazei	CDS	Function_Unknown	0	0	0	0	0	0	34.3953	-0.298051	0.314505	-0.947683	0.343291	0.77626	0.240937	0.333177	0.723152	0.469586	0.585243	0.538988	0.349061	1.54411	0.122562	0.19947
MM_RS08510	mmazei	CDS	Function_Unknown	0	0	0	0	0	0	12.2276	-0.226061	0.466336	-0.48476	0.627847	NA	0.564777	0.481809	1.1722	0.241116	0.346364	0.790838	0.507933	1.55697	0.119477	0.195205
MM_RS08515	mmazei	CDS	Secondary_Structure	0	0	0	0	0	0	6.95417	-0.657945	0.57777	-1.13877	0.254801	NA	0.15752	0.596134	0.264236	0.791598	0.852934	0.815465	0.646402	1.26154	0.207113	0.307471
MM_RS08520	mmazei	CDS	Function_Unknown	0	0	0	0	0	0	8.19832	-0.151566	0.575997	-0.263137	0.792445	NA	1.17406	0.558608	2.10176	0.0355741	0.0713218	1.32563	0.590652	2.24435	0.0248101	0.0513845
MM_RS08525	mmazei	CDS	not_classified	0	0	0	0	1	1	7.02646	-0.0270588	0.749965	-0.0360801	0.971218	NA	2.60057	0.65686	3.9591	7.52342e-05	0.000292938	2.62763	0.694418	3.78393	0.000154372	0.000553853
MM_RS08530	mmazei	CDS	Coenzyme_metabolis	79	95	73	137	19	28	4586.13	0.25722	0.256149	1.00418	0.31529	0.760408	-0.531815	0.256895	-2.07017	0.0384365	0.076357	-0.789036	0.256923	-3.0711	0.00213275	0.00599927
MM_RS08535	mmazei	CDS	Function_Unknown	111	136	99	187	22	33	3420.55	0.195694	0.242392	0.807345	0.419468	0.815569	-0.825812	0.243684	-3.38887	0.000701811	0.00223793	-1.02151	0.243738	-4.19099	2.77736e-05	0.00011377
MM_RS08540	mmazei	CDS	not_classified	57	70	50	93	10	15	428.03	0.151021	0.186045	0.811744	0.416939	0.815349	-0.98092	0.200504	-4.89227	9.96804e-07	5.22263e-06	-1.13194	0.201144	-5.62751	1.82835e-08	1.13856e-07
MM_RS08545	mmazei	CDS	Transcription	5	5	6	9	0	0	135.31	0.678171	0.173957	3.89849	9.67942e-05	0.0037404	-2.83663	0.328786	-8.6276	6.26515e-18	9.6161e-17	-3.5148	0.327701	-10.7256	7.71528e-27	2.17854e-25
MM_RS08550	mmazei	CDS	Transcription	3	2	3	5	0	0	75.6524	0.763606	0.208733	3.65829	0.000253907	0.00784937	-1.73349	0.332688	-5.21057	1.88264e-07	1.07467e-06	-2.4971	0.33002	-7.5665	3.83418e-14	4.22102e-13
MM_RS08555	mmazei	CDS	Replication_and_repair	0	0	0	0	0	0	5.64888	-0.500427	0.580336	-0.862306	0.388519	NA	-1.02557	0.716652	-1.43106	0.152414	0.238687	-0.525143	0.745071	-0.704822	0.480921	0.589817
MM_RS08560	mmazei	CDS	Energy_production_and_conversion	2	3	1	2	0	1	13.3168	-0.507903	0.411779	-1.23343	0.217414	NA	-0.708696	0.497365	-1.4249	0.154186	0.24085	-0.200794	0.523195	-0.383783	0.701139	0.783066
MM_RS08565	mmazei	CDS	not_classified	0	0	0	0	0	0	6.41196	0.099371	0.594141	0.167252	0.867172	NA	0.691945	0.62555	1.10614	0.268667	0.377583	0.592574	0.640783	0.924765	0.355088	0.465605
MM_RS08570	mmazei	CDS	Cell_wall_membrane_envelop_biogenesis	1	0	0	1	0	0	43.8497	-0.0756052	0.273167	-0.276772	0.781955	0.948515	0.20241	0.298274	0.678603	0.49739	0.608615	0.278015	0.307679	0.903587	0.366215	0.477318
MM_RS08575	mmazei	CDS	Function_Unknown	0	0	0	0	0	0	24.5373	-0.0318339	0.357612	-0.0890182	0.929067	0.98225	1.00939	0.358217	2.81782	0.00483511	0.0127955	1.04122	0.373506	2.78771	0.00530827	0.0133938
MM_RS08580	mmazei	CDS	Amino_Acid_metabolis_and_transport	0	0	0	0	0	0	8.00346	0.236654	0.630415	0.375394	0.707368	NA	2.03813	0.586822	3.47316	0.000514365	0.00168823	1.80148	0.598825	3.00835	0.00262671	0.00721859
MM_RS08585	mmazei	CDS	Signal_Transduction	0	0	0	0	0	0	7.20941	-0.483028	0.682477	-0.707757	0.479096	NA	1.79174	0.599141	2.99051	0.00278516	0.00781663	2.27476	0.666967	3.41061	0.000648185	0.00205983
MM_RS08590	mmazei	CDS	Signal_Transduction	0	0	0	0	0	0	34.2552	-0.411559	0.351281	-1.17159	0.24136	0.688414	1.66359	0.312706	5.31998	1.03776e-07	6.15174e-07	2.07515	0.345865	5.99988	1.97464e-09	1.40195e-08
MM_RS08595	mmazei	CDS	Inorganic_ion_transport_and_metabolism	0	0	0	0	0	0	17.2754	-0.284356	0.40449	-0.703	0.482056	0.85055	0.668344	0.409837	1.63075	0.102942	0.173663	0.9527	0.436411	2.18303	0.0290333	0.0590862
MM_RS08600	mmazei	CDS	Defense_mechanism	0	0	0	0	0	0	48.5866	-0.115473	0.322753	-0.357776	0.720511	0.927041	2.08643	0.289384	7.2099	5.59923e-13	5.68999e-12	2.2019	0.308251	7.1432	9.11797e-13	8.87562e-12
MM_RS08605	mmazei	CDS	Transcription	1	1	0	1	0	0	6.76976	-0.0620913	0.562466	-0.110391	0.912099	NA	-0.156226	0.646094	-0.2418	0.808935	0.865813	-0.0941345	0.663635	-0.141847	0.887201	0.923918
MM_RS08610	mmazei	CDS	not_classified	0	1	0	1	0	0	18.9316	-0.405313	0.357485	-1.13379	0.256883	0.704557	-1.24151	0.475277	-2.61219	0.00899631	0.0218069	-0.836202	0.491434	-1.70155	0.0888389	0.152207
MM_RS08615	mmazei	CDS	Function_Unknown	1	1	0	1	0	0	10.163	-0.399751	0.449534	-0.889256	0.373866	NA	-1.56289	0.629497	-2.48276	0.0130371	0.0303105	-1.16314	0.647366	-1.79672	0.0723799	0.128102
MM_RS08620	mmazei	CDS	Transcription	1	1	1	1	0	0	17.693	0.254436	0.384206	0.662239	0.507818	0.85222	0.43781	0.426813	1.02577	0.305002	0.418628	0.183374	0.431593	0.424878	0.670926	0.757787
MM_RS08625	mmazei	CDS	not_classified	1	1	0	1	0	0	68.5826	-0.29294	0.227498	-1.28766	0.197864	0.645954	-1.44788	0.299948	-4.82712	1.38524e-06	7.15641e-06	-1.15494	0.30665	-3.76633	0.000165665	0.000592071
MM_RS08630	mmazei	CDS	Defense_mechanism	0	0	0	0	0	0	17.4011	-0.293147	0.381677	-0.768051	0.442457	0.828984	0.0671251	0.419837	0.159884	0.872973	0.916324	0.360272	0.441878	0.815321	0.414888	0.525753
MM_RS08635	mmazei	CDS	Transcription	0	0	0	0	0	0	17.679	-0.207904	0.383688	-0.541857	0.587917	0.879511	0.178256	0.419104	0.425328	0.670598	0.760902	0.38616	0.438571	0.880496	0.378591	0.488628
MM_RS08640	mmazei	CDS	Defense_mechanism	0	1	0	1	0	0	31.2916	-0.284253	0.311307	-0.913095	0.361193	0.784662	0.103234	0.338092	0.305342	0.760106	0.83086	0.387487	0.354319	1.09361	0.274127	0.382372
MM_RS08645	mmazei	CDS	not_classified	0	0	0	0	0	0	13.5002	0.584195	0.473849	1.23287	0.217623	NA	1.51628	0.479571	3.16174	0.00156828	0.0046723	0.932084	0.470983	1.97902	0.0478141	0.0900532
MM_RS08650	mmazei	CDS	Signal_Transduction	0	0	0	0	1	1	66.6551	-0.274375	0.322132	-0.851747	0.394354	0.798354	2.7032	0.270934	9.97732	1.91566e-23	4.72403e-22	2.97758	0.298121	9.98781	1.7235e-23	4.03494e-22
MM_RS08655	mmazei	CDS	Secondary_Structure	0	0	0	0	0	0	2.7751	-0.13325	0.786545	-0.169411	0.865473	NA	-0.0918134	0.858848	-0.106903	0.914866	0.94157	0.0414362	0.87978	0.0470983	0.962435	0.973437
MM_RS08660	mmazei	CDS	Function_Unknown	0	0	0	0	0	0	4.83312	0.884113	0.627435	1.40909	0.158808	NA	-0.0958113	0.766617	-0.124979	0.90054	0.933865	-0.979924	0.750244	-1.30614	0.191505	0.288898
MM_RS08665	mmazei	CDS	not_classified	2	4	2	4	0	0	19.6687	0.0400032	0.394833	0.101317	0.919299	0.979789	-1.21431	0.51586	-2.35396	0.0185748	0.0412099	-1.25431	0.521902	-2.40335	0.0162456	0.0357267
MM_RS08670	mmazei	CDS	not_classified	0	0	0	0	0	0	0.225997	-0.345392	0.725327	-0.476189	0.63394	NA	-0.19266	0.725327	-0.265619	0.790533	NA	0	0.721389	0	1	NA
MM_RS08675	mmazei	CDS	Function_Unknown	1	1	1	1	0	0	13.2731	0.0656412	0.404628	0.162226	0.871128	NA	-1.45796	0.589779	-2.47205	0.0134341	0.0311163	-1.5236	0.596345	-2.5549	0.0106217	0.0249142
MM_RS08680	mmazei	CDS	Inorganic_ion_transport_and_metabolism	1	1	0	0	0	0	42.2983	-0.385615	0.276449	-1.39488	0.163051	0.588069	0.25735	0.290851	0.884815	0.376256	0.495469	0.642965	0.308241	2.08592	0.0369863	0.0727338
MM_RS08685	mmazei	CDS	Function_Unknown	0	0	0	0	1	2	189.162	-0.144649	0.246684	-0.586374	0.557625	0.868754	3.65472	0.201372	18.149	1.30663e-73	1.72615e-71	3.79937	0.219295	17.3254	3.02631e-67	3.29244e-65
MM_RS08690	mmazei	tRNA	not_classified	619	605	647	362	519	625	2591.56	-0.118678	0.424817	-0.279364	0.779966	0.948515	1.21263	0.42473	2.85507	0.00430278	0.0115333	1.33131	0.424889	3.13331	0.00172844	0.00498713
MM_RS08695	mmazei	CDS	Cell_motility	0	0	0	0	0	0	15.1227	-0.667104	0.467776	-1.42612	0.153834	NA	0.9974	0.433831	2.29905	0.0215021	0.0464581	1.6645	0.484587	3.43489	0.000592789	0.00190011
MM_RS08700	mmazei	CDS	Replication_and_repair	0	0	0	0	0	0	6.69397	-0.271919	0.594447	-0.457433	0.64736	NA	0.666944	0.60275	1.1065	0.268509	0.377505	0.938863	0.63866	1.47005	0.141548	0.224715
MM_RS08705	mmazei	CDS	Coenzyme_metabolis	1	1	1	2	0	0	23.4133	0.285747	0.330487	0.864624	0.387245	0.796265	-1.0024	0.451912	-2.21813	0.0265458	0.0557598	-1.28815	0.453965	-2.83755	0.00454615	0.0116779
MM_RS08710	mmazei	CDS	Coenzyme_metabolis	2	2	2	2	0	0	53.2877	0.157639	0.234096	0.673394	0.500697	0.851863	-1.86578	0.365135	-5.10982	3.22462e-07	1.78561e-06	-2.02342	0.367424	-5.50703	3.64948e-08	2.19503e-07
MM_RS08715	mmazei	CDS	Replication_and_repair	0	0	0	0	2	3	176.412	0.177458	0.279151	0.635706	0.524968	0.860585	3.72446	0.245601	15.1647	6.06129e-52	4.67099e-50	3.547	0.251871	14.0826	4.85836e-45	3.52374e-43
MM_RS08720	mmazei	CDS	Replication_and_repair	0	0	0	0	0	1	69.7427	0.53707	0.286976	1.87148	0.0612787	0.368648	2.42292	0.27038	8.96117	3.21263e-19	5.74083e-18	1.88585	0.266566	7.07463	1.49844e-12	1.43594e-11
MM_RS08725	mmazei	CDS	not_classified	0	0	0	0	0	0	2.62598	-0.407697	0.870602	-0.468293	0.639575	NA	0.928369	0.852343	1.0892	0.276067	0.385348	1.33607	0.896051	1.49106	0.135946	0.217501
MM_RS08730	mmazei	CDS	Carbohydrate_metabolism_and_transport	0	0	0	0	0	0	9.67831	0.00590845	0.491143	0.01203	0.990402	NA	0.148479	0.549236	0.270338	0.7869	0.850124	0.142571	0.564104	0.252739	0.80047	0.858243
MM_RS08735	mmazei	tRNA	not_classified	1036	1097	1070	629	1040	1048	4892.95	-0.168839	0.462128	-0.365352	0.714848	0.926862	1.28986	0.462066	2.79151	0.00524628	0.0137631	1.4587	0.462152	3.15633	0.00159769	0.00465711
MM_RS08740	mmazei	CDS	Lipid_metabolism	0	0	0	1	0	0	14.2466	-0.0950619	0.443628	-0.214283	0.830326	NA	0.950194	0.444157	2.13932	0.0324099	0.0659792	1.04526	0.46633	2.24145	0.0249969	0.0517423
MM_RS08745	mmazei	CDS	Energy_production_and_conversion	1	1	1	1	0	0	33.9276	-0.119681	0.297922	-0.401721	0.68789	0.916454	0.282496	0.322607	0.875666	0.381212	0.500747	0.402177	0.335017	1.20047	0.229957	0.334623
MM_RS08750	mmazei	CDS	not_classified	1	1	0	1	0	0	5.11075	-0.582217	0.606809	-0.959473	0.33732	NA	-1.72495	0.801021	-2.15343	0.0312846	0.0639348	-1.14273	0.824354	-1.38621	0.165683	0.254218
MM_RS08755	mmazei	CDS	Function_Unknown	3	5	2	2	0	1	61.1588	-0.92864	0.301577	-3.07928	0.00207499	0.0400918	-1.36775	0.345552	-3.95815	7.55313e-05	0.000293477	-0.439106	0.358996	-1.22315	0.221274	0.324669
MM_RS08760	mmazei	CDS	Coenzyme_metabolis	1	2	1	1	0	0	43.3588	-1.25342	0.340872	-3.6771	0.000235898	0.0074737	-1.01941	0.370052	-2.75476	0.0058735	0.0151085	0.234015	0.394244	0.593579	0.552794	0.6558
MM_RS08765	mmazei	CDS	Coenzyme_metabolis	1	2	1	1	0	0	20.0799	-0.816042	0.395219	-2.06478	0.0389434	0.291108	-0.733919	0.447255	-1.64094	0.100809	0.170904	0.082123	0.475502	0.172708	0.862881	0.902402
MM_RS08770	mmazei	CDS	Function_Unknown	1	3	1	2	0	0	36.5761	-0.575055	0.379536	-1.51516	0.129733	0.522216	-0.892904	0.423632	-2.10774	0.0350539	0.0704315	-0.317848	0.43643	-0.728292	0.466435	0.575882
MM_RS08775	mmazei	CDS	Carbohydrate_metabolism_and_transport	1	1	0	0	0	1	31.8058	-0.627175	0.333632	-1.87984	0.0601301	0.366078	0.552541	0.328729	1.68084	0.0927934	0.160095	1.17972	0.358241	3.29308	0.000990959	0.00302439
MM_RS08780	mmazei	CDS	not_classified	1	1	0	0	0	1	10.2087	-0.735618	0.536012	-1.37239	0.169942	NA	0.636949	0.515328	1.23601	0.216457	0.317187	1.37257	0.570766	2.40478	0.0161823	0.0356484
MM_RS08785	mmazei	CDS	Coenzyme_metabolis	0	0	0	0	0	0	11.0471	-0.143315	0.507901	-0.28217	0.777813	NA	1.0588	0.499232	2.12085	0.0339344	0.0685171	1.20211	0.526948	2.28127	0.0225325	0.0476001
MM_RS08790	mmazei	CDS	Coenzyme_metabolis	0	0	0	0	0	0	6.86113	0.0554371	0.61093	0.0907421	0.927698	NA	1.21986	0.603733	2.02053	0.0433281	0.0843974	1.16443	0.624543	1.86444	0.0622593	0.112891
MM_RS08795	mmazei	CDS	Function_Unknown	5	6	4	7	2	2	134.246	0.105367	0.180865	0.582576	0.560179	0.869603	-0.336367	0.207292	-1.62268	0.104658	0.175809	-0.441735	0.209839	-2.10512	0.0352812	0.0702342
MM_RS08800	mmazei	CDS	Tranlsation	1	1	1	1	0	0	36.3584	0.12667	0.270365	0.468515	0.639417	0.90277	-0.823319	0.354954	-2.31951	0.0203673	0.0445001	-0.949989	0.359283	-2.64413	0.00819022	0.0197494
MM_RS08805	mmazei	CDS	Secondary_Structure	1	1	0	1	0	0	15.4945	0.135421	0.374134	0.361958	0.717384	NA	-0.945237	0.51013	-1.85293	0.0638918	0.117056	-1.08066	0.516024	-2.0942	0.036242	0.0716129
MM_RS08810	mmazei	CDS	Transcription	3	3	2	4	0	1	20.5891	-0.0147586	0.347301	-0.042495	0.966104	0.99486	-1.3679	0.48791	-2.80359	0.00505378	0.0133241	-1.35314	0.494948	-2.7339	0.00625885	0.0155379
MM_RS08815	mmazei	CDS	Nucleotide_metabolism_and_transport	1	1	1	1	0	0	13.9999	0.505685	0.395113	1.27985	0.200599	NA	-0.58678	0.525661	-1.11627	0.264306	0.373156	-1.09246	0.523215	-2.08798	0.0367992	0.0724815
MM_RS08820	mmazei	CDS	Post-translational_modification_protein_turnover_chaperone_functions	1	0	1	1	0	0	61.1346	0.61882	0.241635	2.56097	0.010438	0.136071	-0.51075	0.302533	-1.68825	0.0913635	0.158292	-1.12957	0.300063	-3.76445	0.000166916	0.000595393
MM_RS08825	mmazei	CDS	Carbohydrate_metabolism_and_transport; Cell_wall_membrane_envelop_biogenesis	1	0	0	1	0	0	15.6832	-0.312083	0.412143	-0.75722	0.448918	NA	-0.0612573	0.456307	-0.134246	0.893208	0.928344	0.250825	0.477889	0.524861	0.59968	0.696071
MM_RS08830	mmazei	CDS	not_classified	2	2	2	4	1	1	35.9615	0.361951	0.293258	1.23424	0.217113	0.671658	-0.288617	0.354779	-0.813512	0.415924	0.533831	-0.650568	0.355519	-1.82991	0.0672629	0.120662
MM_RS08835	mmazei	CDS	Function_Unknown	2	2	2	3	2	2	38.6131	0.348919	0.308302	1.13174	0.257743	0.70571	1.40679	0.308268	4.56352	5.03032e-06	2.39167e-05	1.05787	0.309901	3.41357	0.000641169	0.00204104
MM_RS08840	mmazei	CDS	Amino_Acid_metabolis_and_transport	2	2	2	3	1	2	95.1692	0.405242	0.212717	1.90508	0.0567696	0.359209	0.877424	0.223388	3.9278	8.57258e-05	0.000330657	0.472182	0.223393	2.11368	0.0345427	0.0690294
MM_RS08845	mmazei	CDS	Function_Unknown	2	2	1	2	0	1	29.4675	-0.260826	0.299668	-0.870382	0.384091	0.796265	-0.496636	0.358639	-1.38478	0.16612	0.255819	-0.23581	0.372247	-0.633478	0.526422	0.631603
MM_RS08850	mmazei	CDS	Tranlsation	1	1	1	2	0	0	30.3333	0.224812	0.28433	0.790672	0.429135	0.820502	-1.16634	0.405465	-2.87656	0.00402038	0.0108629	-1.39116	0.408186	-3.40814	0.000654069	0.00207496
MM_RS08855	mmazei	CDS	Function_Unknown	2	2	2	2	0	0	37.0796	0.151876	0.270418	0.561633	0.574366	0.873945	-1.94029	0.431764	-4.49386	6.99424e-06	3.22992e-05	-2.09217	0.434464	-4.8155	1.4683e-06	7.29023e-06
MM_RS08860	mmazei	CDS	Secondary_Structure	0	0	0	0	0	0	1.23737	-0.815262	0.977032	-0.834428	0.40404	NA	-0.684541	1.00339	-0.682224	0.495097	0.606814	0.130722	1.01985	0.128177	0.898009	0.93124
MM_RS08865	mmazei	CDS	Nucleotide_metabolism_and_transport	1	1	1	3	0	0	31.4625	1.29222	0.318772	4.05374	5.04051e-05	0.00205805	0.156073	0.394622	0.395501	0.692473	0.777622	-1.13615	0.377894	-3.00652	0.00264254	0.0072513
MM_RS08870	mmazei	CDS	Coenzyme_metabolis	1	1	1	3	0	0	36.0003	0.976426	0.329611	2.96236	0.00305293	0.0520994	0.243334	0.381609	0.637654	0.523699	0.633474	-0.733092	0.371899	-1.97121	0.0486994	0.0915059
MM_RS08875	mmazei	CDS	Inorganic_ion_transport_and_metabolism	0	0	0	0	0	0	10.4132	-0.215222	0.564071	-0.381551	0.702794	NA	1.61964	0.518318	3.12479	0.0017793	0.00524038	1.83486	0.556791	3.29542	0.000982763	0.00300433
MM_RS08880	mmazei	CDS	Amino_Acid_metabolis_and_transport	2	2	2	3	0	0	72.4073	0.269539	0.20463	1.31721	0.18777	0.632919	-2.01058	0.33227	-6.05104	1.43917e-09	1.05207e-08	-2.28012	0.333299	-6.84105	7.86161e-12	7.02418e-11
MM_RS08885	mmazei	CDS	Function_Unknown	0	1	0	0	0	0	28.253	-0.392769	0.307849	-1.27585	0.202008	0.650206	-1.65612	0.436072	-3.79781	0.000145979	0.000534631	-1.26335	0.447629	-2.82231	0.00476786	0.0121882
MM_RS08890	mmazei	CDS	not_classified	0	0	0	0	0	0	6.44862	-0.385627	0.618031	-0.623961	0.532653	NA	0.635297	0.620417	1.02398	0.305843	0.41916	1.02092	0.661192	1.54407	0.122573	0.19947
MM_RS08895	mmazei	CDS	not_classified	1	1	0	1	0	1	12.8171	-0.417235	0.516542	-0.807746	0.419237	NA	1.40146	0.474201	2.9554	0.0031226	0.00867805	1.81869	0.518852	3.50522	0.00045623	0.00150142
MM_RS08900	mmazei	CDS	Transcription	1	1	1	1	1	1	41.2533	-0.0838452	0.326988	-0.256416	0.797629	0.950054	1.72985	0.303819	5.69367	1.24334e-08	8.14004e-08	1.81369	0.320296	5.66256	1.49135e-08	9.34999e-08
MM_RS08905	mmazei	CDS	not_classified	0	0	0	0	0	0	6.0021	-1.11221	0.729904	-1.52377	0.127565	NA	1.20424	0.632841	1.90291	0.0570521	0.106048	2.31645	0.740345	3.12888	0.00175475	0.0050473
MM_RS08910	mmazei	CDS	Cell_wall_membrane_envelop_biogenesis	0	0	0	0	0	0	18.7437	-0.451323	0.394421	-1.14427	0.252513	0.698769	0.506245	0.399484	1.26725	0.205067	0.303787	0.957568	0.430469	2.22447	0.0261166	0.0537592
MM_RS08915	mmazei	CDS	not_classified	0	0	0	0	0	0	7.08627	-0.462102	0.582816	-0.792879	0.427849	NA	0.216991	0.609663	0.35592	0.7219	0.801654	0.679093	0.648339	1.04744	0.294899	0.402669
MM_RS08920	mmazei	CDS	not_classified	0	0	0	0	0	0	1.24841	0.243591	0.97534	0.24975	0.802781	NA	0.490989	1.00018	0.490898	0.623499	0.721402	0.247398	1.00362	0.246505	0.805291	0.860707
MM_RS08925	mmazei	CDS	not_classified	0	0	0	0	0	0	5.61894	0.0287741	0.712512	0.040384	0.967787	NA	1.74356	0.671106	2.59804	0.00937575	0.0226473	1.71479	0.697167	2.45965	0.0139073	0.0314637
MM_RS08930	mmazei	CDS	not_classified	0	0	0	0	0	0	4.16916	-0.125333	0.809964	-0.154739	0.877027	NA	1.86047	0.749461	2.48242	0.0130495	0.0303205	1.98581	0.788983	2.51692	0.0118386	0.0273352
MM_RS08935	mmazei	CDS	Transcription	1	1	1	1	0	0	27.7875	-0.423028	0.325365	-1.30016	0.193545	0.641226	0.154327	0.346405	0.445511	0.655951	0.749369	0.577355	0.368416	1.56713	0.117085	0.191721
MM_RS08940	mmazei	CDS	not_classified	0	0	0	0	0	0	11.9167	-0.187564	0.437222	-0.42899	0.667931	NA	-0.328081	0.514984	-0.637069	0.52408	0.63352	-0.140517	0.533454	-0.26341	0.792235	0.852874
MM_RS08945	mmazei	CDS	not_classified	0	0	0	0	0	0	9.49477	-0.0151131	0.497279	-0.0303915	0.975755	NA	0.296436	0.544088	0.544832	0.585869	0.68951	0.311549	0.560615	0.555728	0.578397	0.677054
MM_RS08950	mmazei	CDS	not_classified	0	0	0	0	0	0	4.98883	-0.761773	0.662857	-1.14923	0.250463	NA	-0.189783	0.70185	-0.270404	0.786849	0.850124	0.57199	0.753002	0.759613	0.447486	0.55864
MM_RS08955	mmazei	CDS	Function_Unknown	2	2	2	3	0	0	71.5403	0.235132	0.212388	1.10709	0.268255	0.718446	-2.00306	0.336128	-5.95921	2.53462e-09	1.79609e-08	-2.23819	0.337418	-6.6333	3.28265e-11	2.80428e-10
MM_RS08960	mmazei	CDS	not_classified	2	1	2	2	0	0	27.2255	0.166674	0.302776	0.550487	0.581985	0.877642	-2.28317	0.5244	-4.35387	1.33755e-05	5.88301e-05	-2.44985	0.526985	-4.64879	3.33885e-06	1.56532e-05
MM_RS08965	mmazei	CDS	Transcription	1	1	1	1	0	0	12.1377	0.217822	0.405126	0.537665	0.590808	NA	-1.28457	0.592377	-2.1685	0.0301208	0.0618638	-1.50239	0.59629	-2.51956	0.0117501	0.0271647
MM_RS08970	mmazei	CDS	Replication_and_repair	1	1	1	1	0	0	13.673	-0.353611	0.412373	-0.857502	0.391168	NA	-0.390089	0.481941	-0.809411	0.418279	0.535738	-0.0364782	0.504791	-0.0722638	0.942392	0.962596
MM_RS08975	mmazei	CDS	Replication_and_repair	1	1	0	1	0	0	36.5439	-0.209755	0.293967	-0.713535	0.475515	0.84779	0.172915	0.318467	0.542961	0.587157	0.690806	0.382671	0.331954	1.15278	0.249	0.354523
MM_RS08980	mmazei	CDS	not_classified	0	0	0	0	0	0	3.67412	0.298366	0.821369	0.363255	0.716415	NA	1.76086	0.7973	2.20852	0.0272078	0.0569885	1.46249	0.804186	1.8186	0.0689731	0.123133
MM_RS08985	mmazei	CDS	Transcription	0	0	0	0	0	0	14.7343	-0.454232	0.501241	-0.906216	0.364821	NA	1.57439	0.447852	3.51544	0.000439028	0.00146899	2.02863	0.496862	4.08288	4.44819e-05	0.000173931
MM_RS08990	mmazei	CDS	Post-translational_modification_protein_turnover_chaperone_functions	0	0	0	0	0	0	0	NA	NA	NA	NA	NA	NA	NA	NA	NA	NA	NA	NA	NA	NA	NA
MM_RS08995	mmazei	CDS	not_classified	0	0	0	0	0	0	0.112999	-0.149822	0.721389	-0.207686	0.835474	NA	0.00290969	0.721389	0.00403345	0.996782	NA	0	0.721389	0	1	NA
MM_RS09005	mmazei	CDS	not_classified	1	1	0	1	0	0	36.94	0.0890773	0.287691	0.309628	0.756844	0.936475	-0.383403	0.344126	-1.11413	0.265222	0.374163	-0.47248	0.349516	-1.35181	0.176435	0.269238
MM_RS09010	mmazei	CDS	Function_Unknown	0	0	0	0	0	0	4.57357	-1.52669	0.813058	-1.87771	0.0604208	NA	1.03374	0.688289	1.5019	0.133122	0.214095	2.56043	0.828903	3.08894	0.00200872	0.00570241
MM_RS09015	mmazei	CDS	Transcription	0	0	0	0	0	0	2.3493	0.192651	0.778015	0.247619	0.80443	NA	-1.0174	0.932776	-1.09072	0.275396	0.384992	-1.21005	0.937861	-1.29022	0.196973	0.29546
MM_RS09020	mmazei	CDS	Transcription	1	1	1	2	0	0	20.6801	0.308047	0.331898	0.928138	0.353336	0.78394	-1.34198	0.493283	-2.72052	0.00651796	0.0165727	-1.65003	0.494873	-3.33425	0.000855294	0.00265637
MM_RS09025	mmazei	CDS	Coenzyme_metabolis	1	1	0	1	0	0	16.7324	0.309132	0.417999	0.739552	0.459572	NA	-0.150091	0.488801	-0.307059	0.758798	0.829922	-0.459223	0.491084	-0.93512	0.349726	0.460042
MM_RS09030	mmazei	CDS	Coenzyme_metabolis	1	1	1	1	0	0	38.8112	0.488917	0.28958	1.68837	0.0913407	0.435377	0.460933	0.323315	1.42565	0.153971	0.240718	-0.0279843	0.321596	-0.0870169	0.930658	0.95553
MM_RS09035	mmazei	CDS	Coenzyme_metabolis	1	1	1	1	0	1	37.8839	0.440201	0.296915	1.48258	0.138185	0.542708	0.899935	0.315389	2.85341	0.00432529	0.0115853	0.459734	0.314506	1.46177	0.143805	0.227129
MM_RS09040	mmazei	CDS	Coenzyme_metabolis	1	1	1	1	0	1	54.8814	0.329245	0.24872	1.32376	0.185584	0.627504	0.42018	0.274589	1.53021	0.125964	0.20418	0.0909348	0.275914	0.329576	0.74172	0.816555
MM_RS09045	mmazei	CDS	Coenzyme_metabolis	1	1	1	2	1	1	56.5539	0.289612	0.252028	1.14913	0.250504	0.697455	0.664718	0.269611	2.46547	0.0136833	0.0315355	0.375106	0.271771	1.38023	0.167517	0.256688
MM_RS09050	mmazei	CDS	Nucleotide_metabolism_and_transport	1	1	1	1	0	1	41.6194	-0.00699385	0.301739	-0.0231785	0.981508	0.99537	0.449742	0.319682	1.40684	0.159474	0.248168	0.456736	0.327993	1.39252	0.163766	0.252089
MM_RS09055	mmazei	CDS	Energy_production_and_conversion	1	1	1	2	1	1	46.4001	0.211939	0.264269	0.801981	0.422564	0.816211	0.583498	0.284651	2.04987	0.0403771	0.0794957	0.371559	0.288676	1.28711	0.198054	0.2966
MM_RS09060	mmazei	CDS	Secondary_Structure	2	3	1	3	1	1	61.4286	-0.234364	0.238309	-0.983449	0.325387	0.768116	-0.411155	0.274132	-1.49984	0.133656	0.214551	-0.17679	0.282905	-0.62491	0.53203	0.636886
MM_RS09065	mmazei	CDS	Transcription	1	1	1	2	1	1	16.3889	-0.271318	0.404901	-0.670085	0.502803	NA	0.230692	0.434706	0.530684	0.595638	0.698537	0.502009	0.457197	1.09801	0.272198	0.380522
MM_RS09070	mmazei	CDS	Tranlsation	1	1	1	2	0	0	84.7659	0.14571	0.222093	0.656078	0.511774	0.85222	-1.08649	0.280359	-3.87534	0.000106475	0.000400664	-1.2322	0.282587	-4.36042	1.29813e-05	5.57105e-05
MM_RS09075	mmazei	CDS	Cell_wall_membrane_envelop_biogenesis	1	1	1	1	0	0	40.2217	0.152462	0.304197	0.501194	0.616235	0.89319	-0.720621	0.370177	-1.94669	0.0515717	0.0973284	-0.873083	0.37363	-2.33676	0.0194517	0.0419545
MM_RS09080	mmazei	CDS	Replication_and_repair	1	2	1	2	1	1	85.7718	0.0421604	0.203574	0.207102	0.835931	0.961061	0.149226	0.225179	0.662702	0.507522	0.617947	0.107066	0.230056	0.465391	0.641652	0.732552
MM_RS09085	mmazei	CDS	Function_Unknown	1	1	1	2	1	1	50.0229	-0.018624	0.259681	-0.0717187	0.942826	0.98618	0.194809	0.28474	0.684163	0.493872	0.606216	0.213433	0.292341	0.730082	0.46534	0.575106
MM_RS09090	mmazei	CDS	Amino_Acid_metabolis_and_transport	6	6	5	9	1	1	345.151	0.270038	0.157701	1.71235	0.0868331	0.426477	-0.95903	0.179258	-5.34998	8.79626e-08	5.26495e-07	-1.22907	0.179737	-6.83813	8.02356e-12	7.1516e-11
MM_RS09095	mmazei	CDS	Replication_and_repair	1	1	1	1	0	0	18.7289	0.00476973	0.35603	0.013397	0.989311	0.997263	-0.805488	0.461817	-1.74417	0.081129	0.143107	-0.810258	0.470348	-1.72268	0.0849472	0.146421
MM_RS09100	mmazei	CDS	Tranlsation	53	56	47	90	5	7	690.109	0.306712	0.172149	1.78166	0.0748045	0.40168	-1.88714	0.191824	-9.83791	7.72965e-23	1.76494e-21	-2.19386	0.191974	-11.4278	3.03535e-30	1.07959e-28
MM_RS09105	mmazei	CDS	Tranlsation	32	33	28	58	3	4	474.201	0.374015	0.195696	1.9112	0.0559785	0.355242	-1.67529	0.217854	-7.68995	1.47196e-14	1.76778e-13	-2.0493	0.217921	-9.40386	5.25987e-21	1.04603e-19
MM_RS09110	mmazei	CDS	Tranlsation	32	33	29	58	3	4	454.198	0.410545	0.186447	2.20194	0.0276698	0.2479	-1.70236	0.211382	-8.05347	8.04765e-16	1.05937e-14	-2.1129	0.211379	-9.99578	1.59033e-23	3.76484e-22
MM_RS09115	mmazei	CDS	Transcription	31	33	26	56	3	4	199.825	0.339076	0.209075	1.62179	0.104848	0.466852	-1.98295	0.263971	-7.51199	5.82336e-14	6.60755e-13	-2.32202	0.264219	-8.78826	1.51899e-18	2.48617e-17
MM_RS09120	mmazei	tRNA	not_classified	138	151	154	116	113	116	586.277	0.0162568	0.320422	0.0507357	0.959536	0.994174	1.03112	0.320522	3.21699	0.00129541	0.00392443	1.01486	0.321205	3.15955	0.00158014	0.00461802
MM_RS09125	mmazei	CDS	Transcription	25	25	19	43	2	4	152.847	0.260915	0.219986	1.18605	0.235601	0.68759	-1.65348	0.272554	-6.0666	1.30645e-09	9.60749e-09	-1.91439	0.273232	-7.00648	2.4439e-12	2.30025e-11
MM_RS09130	mmazei	CDS	Tranlsation	16	16	12	27	2	3	399.219	0.264168	0.212625	1.24242	0.214083	0.668456	-1.57748	0.234139	-6.73736	1.61294e-11	1.42393e-10	-1.84165	0.234443	-7.85539	3.98523e-15	4.75527e-14
MM_RS09135	mmazei	CDS	Function_Unknown	18	19	13	27	2	3	483.767	0.0781064	0.192268	0.406238	0.684568	0.915112	-1.45449	0.209121	-6.95527	3.51881e-12	3.33745e-11	-1.5326	0.209781	-7.30571	2.75807e-13	2.77986e-12
MM_RS09140	mmazei	CDS	Lipid_metabolism	2	2	1	2	0	0	55.7276	-0.482255	0.227316	-2.12152	0.0338784	0.272538	-1.84069	0.330633	-5.56717	2.58907e-08	1.65406e-07	-1.35843	0.33981	-3.99763	6.39802e-05	0.000244739
MM_RS09145	mmazei	CDS	Lipid_metabolism	2	3	2	3	1	2	82.6752	-0.139623	0.21783	-0.640973	0.52154	0.858261	0.415639	0.229062	1.81453	0.0695964	0.125786	0.555263	0.237218	2.34072	0.0192464	0.0416087
MM_RS09150	mmazei	CDS	Coenzyme_metabolis	1	2	1	2	1	1	78.3589	0.0209075	0.218115	0.0958553	0.923636	0.980743	0.425774	0.233025	1.82716	0.0676754	0.122953	0.404866	0.238872	1.69491	0.0900933	0.153984
MM_RS09155	mmazei	CDS	Tranlsation	3	3	2	3	0	1	113.06	-0.212129	0.18003	-1.1783	0.238676	0.688414	-1.17533	0.229349	-5.12465	2.98091e-07	1.6631e-06	-0.963203	0.234344	-4.11022	3.95291e-05	0.000156383
MM_RS09160	mmazei	CDS	Coenzyme_metabolis	4	5	3	4	1	1	128.472	-0.283421	0.176199	-1.60853	0.107718	0.475506	-1.14368	0.218762	-5.22797	1.71381e-07	9.8285e-07	-0.860262	0.223988	-3.84067	0.000122699	0.000447596
MM_RS09165	mmazei	CDS	not_classified	1	1	0	1	0	0	6.98149	-1.09714	0.574786	-1.90879	0.0562894	NA	-0.909274	0.649629	-1.39968	0.161608	0.250645	0.187871	0.703009	0.267238	0.789286	0.851143
MM_RS09170	mmazei	CDS	not_classified	1	1	1	1	0	1	29.4213	-0.207524	0.327	-0.634632	0.525669	0.860585	0.657881	0.334537	1.96654	0.049236	0.0935407	0.865405	0.352339	2.45617	0.0140425	0.0317115
MM_RS09175	mmazei	CDS	Replication_and_repair	3	3	2	3	1	1	46.3724	-0.2243	0.259398	-0.864695	0.387206	0.796265	-0.135099	0.292082	-0.46254	0.643694	0.739851	0.0892011	0.303328	0.294075	0.768701	0.837533
MM_RS09180	mmazei	CDS	Carbohydrate_metabolism_and_transport	13	13	13	21	2	2	1224.96	0.451909	0.157562	2.86813	0.00412902	0.0638229	-1.318	0.166552	-7.91343	2.50395e-15	3.16113e-14	-1.76991	0.16651	-10.6295	2.17388e-26	6.04601e-25
MM_RS09185	mmazei	CDS	Tranlsation	48	50	27	46	33	48	650.044	-0.433081	0.149434	-2.89814	0.00375384	0.0606217	1.07703	0.14736	7.30881	2.69524e-13	2.82441e-12	1.51011	0.150788	10.0148	1.31234e-23	3.17277e-22
MM_RS09190	mmazei	CDS	Transcription	10	11	6	10	7	10	538.249	-0.393266	0.145657	-2.69994	0.00693521	0.0980902	1.01392	0.143698	7.05589	1.71501e-12	1.66943e-11	1.40718	0.147604	9.53348	1.52091e-21	3.17844e-20
MM_RS09195	mmazei	CDS	Amino_Acid_metabolis_and_transport	0	1	0	0	1	2	40.05	-0.29109	0.397798	-0.731754	0.464319	0.843043	2.80703	0.324139	8.65998	4.71844e-18	7.39555e-17	3.09812	0.363142	8.53144	1.44535e-17	2.17331e-16
MM_RS09200	mmazei	CDS	not_classified	0	0	0	0	0	0	2.17196	0.283563	0.920763	0.307965	0.758109	NA	1.62253	0.905835	1.7912	0.0732615	0.131345	1.33897	0.912458	1.46743	0.142259	0.225457
MM_RS09205	mmazei	CDS	Tranlsation	0	0	0	1	0	0	17.9495	0.435763	0.354749	1.22837	0.219308	0.674314	-0.484137	0.463712	-1.04405	0.296464	0.409186	-0.919899	0.46298	-1.98691	0.0469325	0.0885731
MM_RS09210	mmazei	tRNA	not_classified	97	104	97	65	82	101	403.606	-0.177683	0.326318	-0.544508	0.586092	0.879511	1.19121	0.325406	3.6607	0.000251529	0.000879877	1.3689	0.327008	4.18612	2.8376e-05	0.000116109
MM_RS09215	mmazei	CDS	Post-translational_modification_protein_turnover_chaperone_functions	1	1	1	1	0	0	13.1358	-0.0498022	0.42548	-0.117049	0.906821	NA	0.00515433	0.48553	0.0106159	0.99153	0.993948	0.0549565	0.500537	0.109795	0.912572	0.943697
MM_RS09220	mmazei	CDS	Signal_Transduction	0	0	0	0	0	0	8.16601	0.0102567	0.576857	0.0177804	0.985814	NA	1.24628	0.565699	2.20309	0.0275887	0.0576556	1.23603	0.588056	2.10189	0.0355631	0.0706108
MM_RS09225	mmazei	CDS	Inorganic_ion_transport_and_metabolism	1	1	0	1	0	0	19.7284	-0.0766417	0.356001	-0.215285	0.829545	0.960335	-0.305296	0.422539	-0.722528	0.46997	0.585379	-0.228654	0.43452	-0.526223	0.598733	0.695795
MM_RS09230	mmazei	CDS	Function_Unknown	0	0	0	0	0	1	14.7693	-0.258631	0.553359	-0.467383	0.640226	NA	2.43757	0.464746	5.24496	1.56319e-07	9.0066e-07	2.6962	0.514572	5.2397	1.6084e-07	8.98711e-07
MM_RS09235	mmazei	CDS	Nucleotide_metabolism_and_transport	0	0	0	0	1	1	24.2267	-0.074419	0.45275	-0.164371	0.869439	0.970204	2.54532	0.386709	6.58202	4.64109e-11	3.91056e-10	2.61974	0.416076	6.29631	3.04821e-10	2.37876e-09
MM_RS09240	mmazei	CDS	not_classified	41	41	37	47	27	36	536.097	0.0748323	0.161856	0.462338	0.643839	0.90277	0.976974	0.162602	6.00839	1.87379e-09	1.34325e-08	0.902142	0.163901	5.50419	3.7087e-08	2.22702e-07
MM_RS09245	mmazei	CDS	Signal_Transduction	0	0	0	0	0	0	25.4068	0.1479	0.385889	0.38327	0.70152	0.923778	1.7084	0.366566	4.66056	3.15351e-06	1.55324e-05	1.5605	0.377324	4.13572	3.53851e-05	0.000142426
MM_RS09250	mmazei	CDS	Amino_Acid_metabolis_and_transport	1	1	1	1	4	5	232.697	0.420023	0.257077	1.63384	0.102293	0.46407	4.31954	0.2207	19.572	2.67767e-85	4.95235e-83	3.89952	0.220167	17.7116	3.41004e-70	4.20458e-68
MM_RS09255	mmazei	CDS	Function_Unknown	0	0	0	0	0	1	3.49594	0.769739	0.843088	0.913	0.361243	NA	1.92253	0.838383	2.29314	0.0218401	0.0470939	1.15279	0.816975	1.41105	0.158231	0.245132
MM_RS09260	mmazei	CDS	Function_Unknown	0	0	0	0	0	0	14.067	0.439127	0.433432	1.01314	0.310993	NA	0.103745	0.505016	0.20543	0.837236	0.889016	-0.335382	0.504017	-0.665418	0.505783	0.615425
MM_RS09265	mmazei	CDS	not_classified	0	0	0	0	0	0	10.4062	-0.000282668	0.482573	-0.000585752	0.999533	NA	0.384215	0.524146	0.73303	0.46354	0.578877	0.384498	0.540405	0.711498	0.476775	0.585522
MM_RS09275	mmazei	CDS	not_classified	1	1	1	2	0	0	53.1716	-0.0161747	0.231287	-0.0699334	0.944247	0.98618	-1.73708	0.347656	-4.99655	5.83637e-07	3.14247e-06	-1.72091	0.351853	-4.89098	1.00337e-06	5.13344e-06
MM_RS09280	mmazei	CDS	Function_Unknown	3	4	3	4	2	3	150.801	0.116923	0.178002	0.656862	0.51127	0.85222	0.833752	0.182991	4.55624	5.20776e-06	2.46508e-05	0.716829	0.18631	3.84752	0.000119321	0.000435703
MM_RS09285	mmazei	CDS	not_classified	1	1	1	1	1	1	66.6043	0.123996	0.246113	0.503818	0.614389	0.892307	1.11352	0.247698	4.49547	6.94158e-06	3.21363e-05	0.989525	0.253432	3.9045	9.4421e-05	0.000351372
MM_RS09290	mmazei	CDS	Transcription	0	1	0	1	0	0	16.681	-0.0830626	0.396353	-0.209567	0.834006	NA	-0.397973	0.470263	-0.846277	0.397398	0.516506	-0.31491	0.482472	-0.652702	0.513948	0.621883
MM_RS09295	mmazei	CDS	not_classified	0	0	0	0	0	0	10.9335	-0.41661	0.471363	-0.883841	0.376782	NA	0.160029	0.502727	0.318321	0.750241	0.823973	0.576638	0.535285	1.07725	0.281367	0.389075
MM_RS09300	mmazei	CDS	not_classified	1	1	0	1	0	0	4.21167	0.255225	0.643857	0.396401	0.691809	NA	-1.02361	0.828859	-1.23496	0.216846	0.317418	-1.27883	0.832851	-1.53549	0.124665	0.202341
MM_RS09305	mmazei	CDS	Function_Unknown	0	0	0	0	0	0	4.50718	-0.415447	0.687883	-0.60395	0.545877	NA	0.0835105	0.729385	0.114494	0.908846	0.938636	0.498958	0.765727	0.651613	0.514651	0.622086
MM_RS09310	mmazei	CDS	Function_Unknown	0	0	0	0	0	0	27.2867	0.172229	0.35363	0.487031	0.626236	0.901947	1.33057	0.349799	3.80383	0.000142478	0.000522327	1.15834	0.358057	3.23508	0.00121608	0.00365121
MM_RS09315	mmazei	CDS	Function_Unknown	1	1	1	1	0	1	37.876	-0.0700368	0.295751	-0.23681	0.812804	0.95372	0.784477	0.302615	2.59233	0.00953287	0.0229571	0.854514	0.315051	2.7123	0.00668173	0.0164443
MM_RS09320	mmazei	CDS	Transcription	0	0	0	0	1	1	16.9305	0.168559	0.512317	0.329013	0.742146	NA	2.3787	0.460481	5.16568	2.39565e-07	1.34469e-06	2.21014	0.475137	4.65159	3.29392e-06	1.54819e-05
MM_RS09325	mmazei	CDS	Post-translational_modification_protein_turnover_chaperone_functions	3	3	1	4	5	7	77.0255	-0.219066	0.289613	-0.75641	0.449403	0.833341	2.31562	0.256356	9.03286	1.6725e-19	3.07789e-18	2.53469	0.275075	9.21453	3.12655e-20	5.87061e-19
MM_RS09330	mmazei	CDS	Post-translational_modification_protein_turnover_chaperone_functions	3	3	1	3	4	5	353.672	-0.401772	0.220775	-1.81982	0.068786	0.384657	1.86703	0.213319	8.75229	2.09071e-18	3.34708e-17	2.2688	0.219	10.3598	3.77748e-25	9.84007e-24
MM_RS09335	mmazei	CDS	not_classified	0	0	0	0	0	0	8.7775	-0.548893	0.520271	-1.05501	0.291419	NA	0.112516	0.548521	0.205127	0.837473	0.889016	0.66141	0.589537	1.12191	0.261899	0.369335
MM_RS09340	mmazei	CDS	Intracellular_trafficing_and_secretion	0	0	0	0	0	0	2.74257	-0.221761	0.799574	-0.27735	0.781512	NA	0.346863	0.834886	0.415462	0.677804	0.766024	0.568625	0.864761	0.657552	0.510826	0.61993
MM_RS09345	mmazei	CDS	not_classified	0	0	0	0	0	0	5.83369	-0.431764	0.559217	-0.772087	0.440063	NA	-1.41257	0.741072	-1.90612	0.0566349	0.105485	-0.980808	0.763457	-1.28469	0.1989	0.297385
MM_RS09350	mmazei	CDS	Amino_Acid_metabolis_and_transport	4	4	3	7	0	1	159.323	0.345476	0.199495	1.73175	0.0833174	0.419646	-1.54361	0.252777	-6.1066	1.01778e-09	7.6056e-09	-1.88908	0.253081	-7.46434	8.37158e-14	8.87292e-13
MM_RS09355	mmazei	CDS	not_classified	0	0	0	0	0	0	8.95339	0.909588	0.613174	1.48341	0.137966	NA	2.42403	0.590569	4.10457	4.05076e-05	0.000165019	1.51444	0.55373	2.73498	0.00623843	0.0155185
MM_RS09360	mmazei	CDS	not_classified	297	294	310	198	246	232	3680.26	-0.0735702	0.434891	-0.169169	0.865663	0.969615	1.04333	0.434879	2.39912	0.0164346	0.0371132	1.1169	0.434971	2.56775	0.0102361	0.0241476
MM_RS09365	mmazei	CDS	Energy_production_and_conversion	2	1	2	2	0	0	27.0271	0.235532	0.31281	0.752954	0.451477	0.834659	-1.2586	0.442898	-2.84174	0.00448676	0.011983	-1.49413	0.445442	-3.35427	0.000795749	0.00248185
MM_RS09370	mmazei	tRNA	not_classified	220	215	232	132	189	200	982.757	-0.100541	0.389895	-0.257867	0.796509	0.950054	1.1789	0.389688	3.02523	0.00248445	0.00704916	1.27944	0.390135	3.27947	0.00104002	0.00315588
MM_RS09375	mmazei	CDS	Function_Unknown	2	3	2	3	0	1	116.086	-0.239483	0.19166	-1.24952	0.211475	0.667101	-0.560186	0.219584	-2.55112	0.0107377	0.0254771	-0.320703	0.225432	-1.42261	0.154848	0.240969
MM_RS09380	mmazei	CDS	Function_Unknown	9	9	7	10	2	2	230.552	-0.13865	0.158183	-0.876519	0.380748	0.796265	-0.894277	0.18279	-4.89237	9.96304e-07	5.22263e-06	-0.755627	0.185656	-4.07003	4.70068e-05	0.00018303
MM_RS09385	mmazei	CDS	Tranlsation	21	22	24	29	5	8	693.459	0.337207	0.160584	2.09988	0.0357397	0.281947	-0.412233	0.168139	-2.45174	0.0142167	0.0325419	-0.74944	0.168283	-4.45346	8.44991e-06	3.75676e-05
MM_RS09390	mmazei	CDS	Tranlsation	24	26	21	31	4	7	165.823	0.0770727	0.162496	0.474304	0.635283	0.901947	-0.774575	0.195403	-3.96399	7.37086e-05	0.0002873	-0.851648	0.197636	-4.30917	1.6387e-05	6.90291e-05
MM_RS09395	mmazei	CDS	Tranlsation	8	9	8	11	2	3	87.8377	0.188752	0.207872	0.90802	0.363868	0.785421	-0.623459	0.252349	-2.47062	0.0134878	0.0312016	-0.812212	0.254491	-3.19152	0.00141528	0.00416808
MM_RS09400	mmazei	CDS	Replication_and_repair	2	2	2	2	0	0	46.4804	0.050886	0.242051	0.210228	0.83349	0.960335	-1.5624	0.357696	-4.36795	1.2542e-05	5.57608e-05	-1.61328	0.361639	-4.46103	8.15654e-06	3.64384e-05
MM_RS09405	mmazei	CDS	Replication_and_repair	0	1	0	1	0	0	26.1923	0.223055	0.325528	0.685209	0.493212	0.851518	0.303798	0.365554	0.831061	0.405939	0.523925	0.0807431	0.370162	0.218129	0.827329	0.87612
MM_RS09410	mmazei	CDS	Function_Unknown	1	1	1	1	0	0	29.9623	-0.111654	0.333443	-0.334853	0.737736	0.932326	0.621418	0.345596	1.79811	0.0721599	0.129825	0.733072	0.359635	2.03838	0.0415119	0.0799753
MM_RS09415	mmazei	CDS	not_classified	0	0	0	1	0	0	35.161	0.393901	0.276945	1.4223	0.154938	0.575578	-1.61064	0.426836	-3.77343	0.000161019	0.000583932	-2.00454	0.426973	-4.69476	2.6692e-06	1.2707e-05
MM_RS09420	mmazei	CDS	Tranlsation	1	1	0	1	0	0	21.054	-0.17192	0.339171	-0.506883	0.612237	0.890976	-0.742302	0.428307	-1.73311	0.0830765	0.145986	-0.570382	0.440785	-1.29401	0.195661	0.29405
MM_RS09425	mmazei	CDS	Function_Unknown	18	22	15	26	2	3	775.943	0.0347517	0.159794	0.217478	0.827836	0.960335	-1.80015	0.175805	-10.2395	1.3198e-24	3.41393e-23	-1.8349	0.176349	-10.4049	2.35407e-25	6.30992e-24
MM_RS09430	mmazei	CDS	Function_Unknown	0	0	0	0	0	0	6.98486	-0.209385	0.541932	-0.386369	0.699224	NA	-0.56917	0.651375	-0.873797	0.382229	0.501904	-0.359785	0.67196	-0.535426	0.592355	0.6899
MM_RS09435	mmazei	CDS	Coenzyme_metabolis	1	1	0	1	0	0	19.8093	0.242054	0.347947	0.695663	0.48664	0.85055	-0.406279	0.436951	-0.929804	0.352472	0.46916	-0.648333	0.440716	-1.47109	0.141267	0.224558
MM_RS09440	mmazei	CDS	not_classified	0	0	0	0	0	0	9.7172	-0.500734	0.475251	-1.05362	0.292056	NA	-0.445207	0.548804	-0.81123	0.417233	0.5346	0.0555276	0.580016	0.0957347	0.923731	0.951248
MM_RS09445	mmazei	CDS	Tranlsation	0	1	0	0	0	0	7.96028	-0.268732	0.497476	-0.54019	0.589066	NA	-2.12066	0.755978	-2.80519	0.00502867	0.0132675	-1.85193	0.768235	-2.41063	0.0159249	0.03521
MM_RS09450	mmazei	CDS	Replication_and_repair	1	2	1	2	1	1	65.3526	0.219592	0.23629	0.929336	0.352715	0.78394	-0.169831	0.273715	-0.620468	0.53495	0.644335	-0.389423	0.276162	-1.41013	0.158502	0.245417
[truncated: 1,855 more rows]
