# Supplementary material for: Dual-RNAseq Analysis Unravels Virus-Host Interactions of MetSV and Methanosarcina mazei
Source: Viruses. 2022 Nov 21;14(11):2585. doi: 10.3390/v14112585 (PMC9694453; doi:10.3390/v14112585)
Supplement: Supplementary file 1 [file viruses-14-02585-s001.zip › Table_S3.xlsx]

## Sheet: Tabelle1
Table_S3: Significant subset of 285 genes. Table show list of significantly regulated genes of MetSV and M. mazei based on given p-values and regulation threshold.
locustag	organism	RNA-type	category	tpm_Mm_t0_1	tpm_Mm_t0_2	tpm_Mm_plus_MetSV_t30_1	tpm_Mm_plus_MetSV_t30_2	tpm_Mm_plus_MetSV_t180_1	tpm_Mm_plus_MetSV_t180_2	baseMean	log2FoldChange_30_0	lfcSE_30_0	stat_30_0	pvalue_30_0	padj_30_0	log2FoldChange_180_0	lfcSE_180_0	stat_180_0	pvalue_180_0	padj_180_0	log2FoldChange_180_30	lfcSE_180_30	stat_180_30	pvalue_180_30	padj_180_30
asRNA026	mmazei	sRNA	not_classified	212	200	119	128	3	4	172.908	-0.675075	0.2136	-3.16046	0.00157519	0.0321576	-4.44419	0.394751	-11.2582	2.10961e-29	6.90569e-28	-3.76912	0.397463	-9.48294	2.4721e-21	5.0521e-20
ATB56171.1	metsv	CDS	not_classified	0	0	3	4	66	154	613.293	4.13437	0.650036	6.36021	2.01484e-10	2.2948e-08	10.1987	0.631762	16.1432	1.26786e-58	1.23416e-56	6.06431	0.320893	18.8982	1.18004e-79	1.98408e-77
ATB56172.1	metsv	CDS	not_classified	0	0	1	4	31	84	232.377	2.67254	0.892638	2.99397	0.00275369	0.048447	7.81509	0.879745	8.88336	6.48704e-19	1.11607e-17	5.14256	0.825643	6.22855	4.70773e-10	3.55386e-09
ATB56173.1	metsv	CDS	not_classified	0	0	8	9	211	410	1475.03	5.27235	0.654125	8.06015	7.62038e-16	1.83228e-13	11.6277	0.645003	18.0274	1.18771e-72	1.51495e-70	6.35537	0.272178	23.35	1.37721e-120	1.27358e-117
ATB56174.1	metsv	CDS	not_classified	0	0	2	4	59	124	368.942	3.45086	0.673632	5.12277	3.01079e-07	1.86153e-05	9.59997	0.643503	14.9183	2.50606e-50	1.81763e-48	6.14911	0.342169	17.9709	3.29049e-72	4.34698e-70
ATB56175.1	metsv	CDS	not_classified	0	0	2	3	34	77	507.99	4.4447	0.692959	6.41409	1.41665e-10	1.70313e-08	10.2842	0.676531	15.2013	3.46631e-52	2.72806e-50	5.83945	0.311956	18.7188	3.4762e-78	5.14338e-76
ATB56176.1	metsv	CDS	not_classified	0	0	2	2	38	86	1489.19	5.3899	0.657278	8.20035	2.39696e-16	6.48377e-14	11.5836	0.649201	17.8428	3.28776e-71	3.92304e-69	6.19366	0.299143	20.7046	3.14554e-95	8.31097e-93
ATB56177.1	metsv	CDS	Function_Unknown	0	0	1	2	27	71	1715.98	5.14594	0.598046	8.6046	7.65867e-18	2.36762e-15	11.1414	0.590689	18.8616	2.35778e-79	3.48857e-77	5.99543	0.342374	17.5114	1.17366e-68	1.40044e-66
ATB56178.1	metsv	CDS	not_classified	0	0	2	2	60	140	779.336	4.26161	0.692318	6.15557	7.48071e-10	6.4753e-08	10.838	0.674033	16.0793	3.56496e-58	3.38122e-56	6.57635	0.331977	19.8097	2.45749e-87	5.05014e-85
ATB56179.1	metsv	CDS	not_classified	0	0	2	3	56	155	637.479	4.08715	0.707161	5.77966	7.48521e-09	5.06187e-07	10.5352	0.687351	15.3273	5.02586e-53	4.13126e-51	6.44807	0.371403	17.3614	1.61823e-67	1.87058e-65
ATB56180.1	metsv	CDS	not_classified	0	0	1	2	423	777	6968.38	3.85019	0.635678	6.05681	1.38845e-09	1.11281e-07	13.3306	0.616313	21.6297	9.44912e-104	3.49523e-101	9.48046	0.374061	25.3447	1.02904e-141	3.80643e-138
ATB56181.1	metsv	CDS	not_classified	0	0	0	0	73	153	527.548	1.22488	0.850934	1.43945	0.150024	0.565296	10.681	0.724239	14.7479	3.17357e-49	2.05948e-47	9.45613	0.608393	15.5428	1.78006e-54	1.64611e-52
ATB56182.1	metsv	CDS	not_classified	0	0	0	1	263	580	1714.16	2.39371	0.749009	3.19584	0.00139426	0.0287351	12.0067	0.687619	17.4612	2.82707e-68	3.16889e-66	9.61297	0.457894	20.9939	7.46139e-98	2.29997e-95
ATB56183.1	metsv	CDS	Signal_Transduction	0	0	0	0	137	339	4626.45	2.54366	0.675298	3.76672	0.000165408	0.00596572	12.3741	0.63939	19.353	1.92432e-83	3.23548e-81	9.83045	0.498109	19.7355	1.06811e-86	2.07945e-84
ATB56184.1	metsv	CDS	not_classified	0	0	0	1	825	1743	4239.76	0.0392976	1.01557	0.038695	0.969134	0.99486	5.75472	1.01533	5.66785	1.44603e-08	9.43365e-08	5.71542	1.01538	5.62882	1.81446e-08	1.13182e-07
ATB56185.1	metsv	CDS	not_classified	0	0	0	2	1125	2282	17104.3	2.49051	0.7367	3.38064	0.000723183	0.0184114	13.7179	0.711824	19.2715	9.32158e-83	1.49915e-80	11.2274	0.624603	17.9752	3.04573e-72	4.17265e-70
ATB56186.1	metsv	CDS	not_classified	0	0	0	3	2364	4471	49281.7	0.355084	0.962135	0.369059	0.712084	0.926622	8.55229	0.961722	8.89269	5.96489e-19	1.04688e-17	8.19721	0.961738	8.52333	1.55029e-17	2.30302e-16
ATB56187.1	metsv	CDS	not_classified	0	0	0	1	1441	3275	12741.2	2.23753	0.745986	2.99943	0.00270486	0.047978	14.1755	0.697466	20.3243	7.83533e-92	1.81143e-89	11.938	0.554192	21.5413	6.39242e-103	2.36456e-100
ATB56188.1	metsv	CDS	not_classified	0	0	0	1	397	960	6972.05	0.0396949	1.01921	0.0389466	0.968933	0.99486	5.4337	1.01912	5.33175	9.72685e-08	5.77522e-07	5.39401	1.01914	5.29269	1.20529e-07	6.85904e-07
ATB56189.1	metsv	CDS	not_classified	0	0	0	1	1546	3415	21837.4	2.06983	0.732825	2.82446	0.00473605	0.07167	14.2657	0.694711	20.5347	1.05468e-93	2.60084e-91	12.1958	0.603969	20.1928	1.13164e-90	2.46231e-88
ATB56190.1	metsv	CDS	not_classified	0	0	0	1	769	1812	30800.4	2.3895	0.69742	3.4262	0.000612081	0.0159584	14.0775	0.675964	20.8258	2.52837e-96	6.68032e-94	11.688	0.608348	19.2126	2.90143e-82	5.11067e-80
ATB56191.1	metsv	CDS	not_classified	0	0	0	0	263	625	11879.2	2.05328	0.71407	2.87546	0.0040344	0.062809	13.8375	0.663134	20.8669	1.07153e-96	3.04892e-94	11.7842	0.53856	21.881	3.94113e-106	1.82228e-103
ATB56192.1	metsv	CDS	not_classified	0	0	0	0	204	521	11608	2.45674	0.710916	3.45574	0.000548785	0.0148319	13.6369	0.675672	20.1827	1.39003e-90	3.02455e-88	11.1801	0.550483	20.3097	1.0562e-91	2.60458e-89
MM_3372_17483_17795_1	mmazei	sRNA	not_classified	23	21	12	20	0	1	163.713	-0.414449	0.180074	-2.30155	0.0213607	0.211817	-3.95913	0.352099	-11.2444	2.46885e-29	7.94112e-28	-3.54468	0.35454	-9.99795	1.5559e-23	3.71307e-22
MM_3373_18204_18410_1	mmazei	sRNA	not_classified	14	14	9	11	1	0	71.8457	-0.470276	0.229193	-2.05188	0.0401814	0.291787	-2.91197	0.385605	-7.55169	4.29649e-14	4.92034e-13	-2.44169	0.391124	-6.24276	4.2992e-10	3.27217e-09
MM_RS00075	mmazei	CDS	not_classified	16	17	8	13	0	0	69.3967	-0.590093	0.208214	-2.83407	0.00459596	0.0705366	-3.82041	0.464195	-8.23019	1.8692e-16	2.55135e-15	-3.23032	0.469201	-6.88472	5.79012e-12	5.31455e-11
MM_RS00080	mmazei	CDS	not_classified	10	12	7	7	0	0	45.9992	-0.615098	0.262738	-2.34111	0.0192265	0.196256	-3.98041	0.574112	-6.93316	4.11545e-12	3.86371e-11	-3.36531	0.579767	-5.8046	6.45198e-09	4.28472e-08
MM_RS00115	mmazei	CDS	not_classified	2	2	1	2	0	0	9.37304	-0.592565	0.455621	-1.30057	0.193407	NA	-2.51703	0.736382	-3.41811	0.000630587	0.00202477	-1.92447	0.752746	-2.55659	0.0105702	0.0248092
MM_RS00205	mmazei	CDS	Nucleotide_metabolism_and_transport	4	4	2	5	0	0	323.385	-0.0583535	0.17634	-0.330914	0.740709	0.932326	-2.67191	0.231506	-11.5414	8.15584e-31	2.81948e-29	-2.61356	0.232656	-11.2335	2.79047e-29	9.21603e-28
MM_RS00210	mmazei	CDS	Amino_Acid_metabolis_and_transport	4	4	3	6	0	0	126.232	0.0731894	0.208184	0.35156	0.725168	0.92827	-2.53643	0.310538	-8.16784	3.13951e-16	4.20763e-15	-2.60962	0.31206	-8.36255	6.13779e-17	8.83412e-16
MM_RS00230	mmazei	CDS	Function_Unknown	0	0	0	0	1	1	81.2709	-0.321436	0.302271	-1.0634	0.287599	0.733056	2.91095	0.246386	11.8146	3.28243e-32	1.20215e-30	3.23238	0.276135	11.7058	1.19039e-31	4.49312e-30
MM_RS00275	mmazei	CDS	Function_Unknown	0	0	0	0	1	2	18.7816	-0.301576	0.687438	-0.438695	0.660883	0.910924	3.93301	0.525043	7.49083	6.84371e-14	7.69449e-13	4.23459	0.600821	7.04801	1.81499e-12	1.73032e-11
MM_RS00385	mmazei	CDS	Energy_production_and_conversion	1	1	1	1	4	6	81.6973	-0.16152	0.382745	-0.422003	0.673022	0.915112	4.07786	0.292705	13.9317	4.06754e-44	2.50764e-42	4.23938	0.328262	12.9146	3.72152e-38	1.99506e-36
MM_RS00390	mmazei	CDS	not_classified	1	1	0	1	7	8	69.046	-0.292685	0.491746	-0.595196	0.551712	0.867334	4.65909	0.360506	12.9238	3.30593e-38	1.56777e-36	4.95178	0.419203	11.8124	3.3693e-32	1.32586e-30
MM_RS00530	mmazei	CDS	Cell_wall_membrane_envelop_biogenesis	1	1	1	1	0	0	14.8028	0.00470513	0.36758	0.0128003	0.989787	NA	-2.83548	0.704519	-4.0247	5.70481e-05	0.000226175	-2.84018	0.709003	-4.00588	6.17861e-05	0.000236836
MM_RS00575	mmazei	CDS	Defense_mechanism	0	0	0	1	1	2	95.0867	0.402989	0.303135	1.3294	0.183715	0.62641	3.51175	0.262935	13.356	1.09307e-40	5.77612e-39	3.10876	0.262929	11.8236	2.94826e-32	1.17265e-30
MM_RS00580	mmazei	CDS	Transcription	1	1	1	2	4	6	86.2053	0.0609628	0.314313	0.193956	0.84621	0.962776	3.40656	0.261018	13.0511	6.26685e-39	3.05014e-37	3.3456	0.276146	12.1153	8.76195e-34	3.72534e-32
MM_RS00970	mmazei	CDS	Function_Unknown	2	2	1	2	4	6	162.507	0.187687	0.218777	0.857892	0.390952	0.797066	2.88247	0.194906	14.789	1.72471e-49	1.13923e-47	2.69478	0.200039	13.4712	2.30934e-41	1.37778e-39
MM_RS01025	mmazei	CDS	Tranlsation	24	25	19	28	1	2	423.622	-0.074159	0.138091	-0.537028	0.591248	0.880364	-2.59318	0.188294	-13.772	3.75836e-43	2.17222e-41	-2.51902	0.189431	-13.2978	2.38337e-40	1.35632e-38
MM_RS01080	mmazei	CDS	Defense_mechanism	0	0	0	0	0	1	45.7333	0.212732	0.353903	0.601101	0.547773	0.867334	2.63259	0.315905	8.33348	7.85004e-17	1.10408e-15	2.41986	0.323956	7.46971	8.03734e-14	8.56776e-13
MM_RS01135	mmazei	CDS	Function_Unknown	0	0	0	0	1	1	16.174	-0.222384	0.573796	-0.387567	0.698337	NA	2.77953	0.47341	5.87129	4.32423e-09	2.94032e-08	3.00191	0.523433	5.73504	9.74872e-09	6.28232e-08
MM_RS01165	mmazei	CDS	Post-translational_modification_protein_turnover_chaperone_functions	0	0	0	0	3	4	283.058	-0.0245751	0.385687	-0.0637177	0.949195	0.988478	6.15181	0.283819	21.6751	3.52238e-104	1.4477e-101	6.17639	0.313817	19.6815	3.10741e-86	5.74716e-84
MM_RS01210	mmazei	CDS	not_classified	0	0	0	0	0	0	16.1819	0.601823	0.522683	1.15141	0.249563	NA	2.7661	0.47547	5.81762	5.96925e-09	4.00731e-08	2.16428	0.461509	4.68957	2.73775e-06	1.29678e-05
MM_RS01270	mmazei	CDS	Inorganic_ion_transport_and_metabolism	2	2	1	2	0	0	47.3712	-0.278032	0.266082	-1.04491	0.296063	0.739538	-2.86418	0.460579	-6.21864	5.0147e-10	3.84842e-09	-2.58614	0.465637	-5.554	2.79213e-08	1.70431e-07
MM_RS01360	mmazei	CDS	Cell_cycle_control_and_mitosis	0	0	0	0	0	0	24.8597	0.0556913	0.449178	0.123985	0.901327	0.975724	2.57481	0.390889	6.58705	4.48665e-11	3.78907e-10	2.51912	0.411356	6.12394	9.12912e-10	6.76726e-09
MM_RS01595	mmazei	CDS	not_classified	1	2	1	2	5	9	61.1051	-0.171917	0.37308	-0.460805	0.644939	0.90277	3.37993	0.299724	11.2768	1.70864e-29	5.6431e-28	3.55185	0.330957	10.732	7.19861e-27	2.04828e-25
MM_RS01600	mmazei	CDS	Function_Unknown	2	2	2	4	153	231	3698.7	0.251318	0.310732	0.808795	0.418633	0.815412	7.56759	0.290207	26.0765	6.73867e-150	1.24632e-146	7.31627	0.292405	25.021	3.6104e-138	6.67743e-135
MM_RS01605	mmazei	CDS	Replication_and_repair	3	3	3	6	162	272	9208.51	0.418642	0.343976	1.21707	0.223578	0.677624	7.25866	0.338768	21.4267	7.53638e-102	2.53428e-99	6.84002	0.338734	20.1929	1.12984e-90	2.46231e-88
MM_RS01670	mmazei	CDS	not_classified	4	4	3	5	0	0	31.2084	0.119555	0.2741	0.436172	0.662712	0.912282	-2.89946	0.556664	-5.20864	1.9023e-07	1.08422e-06	-3.01902	0.559065	-5.40012	6.65977e-08	3.88556e-07
MM_RS01735	mmazei	CDS	Cell_motility	0	0	0	0	1	1	52.179	0.0668688	0.337599	0.198072	0.842989	0.961132	2.60586	0.296884	8.77736	1.6736e-18	2.71519e-17	2.53899	0.310661	8.17285	3.01182e-16	4.03649e-15
MM_RS01740	mmazei	CDS	Cell_motility	0	0	0	0	0	0	13.64	0.352399	0.572009	0.616072	0.537847	NA	2.73221	0.509076	5.36701	8.00527e-08	4.83058e-07	2.37982	0.512803	4.6408	3.4707e-06	1.62302e-05
MM_RS01855	mmazei	CDS	Nucleotide_metabolism_and_transport	14	14	8	16	0	1	534.281	-0.232586	0.193189	-1.20393	0.228617	0.682775	-3.01798	0.231648	-13.0283	8.44436e-39	4.05658e-37	-2.78539	0.232599	-11.9751	4.79918e-33	1.99463e-31
MM_RS01885	mmazei	CDS	not_classified	0	0	0	0	0	0	7.31549	0.578866	0.83025	0.697218	0.485666	NA	3.69757	0.728612	5.07481	3.87875e-07	2.12241e-06	3.11871	0.709567	4.39523	1.10657e-05	4.83832e-05
MM_RS01895	mmazei	CDS	not_classified	0	0	0	0	0	0	2.34	0.698422	0.984113	0.709697	0.477892	NA	2.83847	0.944305	3.00588	0.0026481	0.00746594	2.14005	0.926541	2.30972	0.0209036	0.0445405
MM_RS02060	mmazei	CDS	Post-translational_modification_protein_turnover_chaperone_functions	4	4	3	6	0	0	61.3013	0.146166	0.221034	0.661285	0.50843	0.85222	-2.90471	0.429584	-6.76168	1.36399e-11	1.22462e-10	-3.05088	0.431199	-7.07534	1.49086e-12	1.43239e-11
MM_RS02120	mmazei	CDS	Post-translational_modification_protein_turnover_chaperone_functions	0	0	0	0	0	1	50.5945	0.112675	0.373401	0.301752	0.762841	0.940145	3.02269	0.322569	9.37067	7.20735e-21	1.46483e-19	2.91001	0.336111	8.6579	4.80539e-18	7.53183e-17
MM_RS02125	mmazei	CDS	Energy_production_and_conversion	0	0	0	0	1	1	7.81788	0.0191659	0.70708	0.0271057	0.978375	NA	2.58314	0.616441	4.19041	2.78446e-05	0.000116119	2.56398	0.650433	3.94196	8.08197e-05	0.000304742
MM_RS02160	mmazei	CDS	Energy_production_and_conversion	0	0	0	0	0	1	5.007	0.0949576	0.810863	0.117107	0.906775	NA	2.51059	0.729734	3.44042	0.000580812	0.00188293	2.41563	0.756123	3.19476	0.00139946	0.00412807
MM_RS02200	mmazei	CDS	Energy_production_and_conversion	1	1	0	1	2	2	25.0011	-0.00638746	0.450235	-0.0141869	0.988681	0.997263	2.58394	0.387541	6.66752	2.60159e-11	2.23797e-10	2.59033	0.412288	6.28282	3.32497e-10	2.58383e-09
MM_RS02325	mmazei	CDS	Transcription	0	0	0	0	0	1	13.7068	-0.0682858	0.65367	-0.104465	0.9168	NA	3.24004	0.536156	6.0431	1.5118e-09	1.09865e-08	3.30833	0.580197	5.70208	1.18356e-08	7.52232e-08
MM_RS02400	mmazei	CDS	Post-translational_modification_protein_turnover_chaperone_functions	2	2	2	3	22	33	2309.37	0.659254	0.198765	3.31676	0.000910686	0.0216563	5.35844	0.190587	28.1154	6.34471e-174	2.34691e-170	4.69918	0.188853	24.8827	1.14519e-136	1.41201e-133
MM_RS02405	mmazei	CDS	Function_Unknown	6	7	7	10	24	33	292.297	0.429307	0.201945	2.12586	0.0335147	0.270619	3.48113	0.182837	19.0396	8.01497e-81	1.23531e-78	3.05183	0.182376	16.7337	7.44872e-63	7.87224e-61
MM_RS02420	mmazei	CDS	not_classified	0	0	0	0	2	3	26.5103	0.169803	0.683854	0.248302	0.8039	0.952706	4.74541	0.538133	8.81829	1.16224e-18	1.92116e-17	4.57561	0.564283	8.10871	5.11592e-16	6.75849e-15
MM_RS02440	mmazei	CDS	Amino_Acid_metabolis_and_transport	0	0	0	0	0	1	21.1505	0.214979	0.512394	0.419558	0.674808	0.915112	2.9177	0.446353	6.53676	6.28672e-11	5.22574e-10	2.70272	0.458868	5.88997	3.86256e-09	2.64096e-08
MM_RS02445	mmazei	CDS	Carbohydrate_metabolism_and_transport	1	1	1	1	5	10	188.985	-0.0824962	0.278218	-0.296517	0.766835	0.940748	3.97332	0.230911	17.2071	2.34775e-66	2.48123e-64	4.05581	0.247369	16.3958	2.04819e-60	2.04764e-58
MM_RS02450	mmazei	CDS	Replication_and_repair	5	6	5	8	24	36	1126.16	0.222731	0.164937	1.3504	0.176888	0.616401	3.74326	0.1562	23.9645	6.52134e-127	6.03061e-124	3.52053	0.157515	22.3505	1.19419e-110	7.36218e-108
MM_RS02470	mmazei	CDS	Amino_Acid_metabolis_and_transport	0	0	0	0	1	1	34.1328	-0.0398914	0.45293	-0.0880742	0.929818	0.98225	3.27087	0.367864	8.89151	6.02836e-19	1.05183e-17	3.31076	0.398265	8.31296	9.33438e-17	1.32291e-15
MM_RS02590	mmazei	CDS	Replication_and_repair	0	0	0	0	1	1	22.0979	0.171649	0.558698	0.30723	0.758668	0.937953	3.49163	0.463397	7.53485	4.88885e-14	5.56426e-13	3.31998	0.482545	6.88014	5.97934e-12	5.46113e-11
MM_RS02895	mmazei	CDS	Defense_mechanism	0	0	0	0	0	0	2.25649	0.697481	0.988819	0.705368	0.480581	NA	2.67286	0.95664	2.79401	0.00520587	0.0136765	1.97538	0.940693	2.09992	0.0357356	0.0708392
MM_RS03035	mmazei	CDS	Replication_and_repair	0	0	0	0	0	0	14.2619	-1.06768	0.654022	-1.63248	0.102578	NA	2.57388	0.493466	5.21591	1.82917e-07	1.04738e-06	3.64155	0.620309	5.87055	4.3436e-09	2.94807e-08
MM_RS03090	mmazei	CDS	Energy_production_and_conversion	1	1	1	1	2	2	106.419	-0.0574602	0.27327	-0.210269	0.833458	0.960335	2.53879	0.246558	10.2969	7.27452e-25	1.93586e-23	2.59625	0.258074	10.0601	8.2919e-24	2.01788e-22
MM_RS03335	mmazei	CDS	Energy_production_and_conversion	0	0	0	0	2	2	18.9914	0.0240343	0.601564	0.039953	0.968131	0.99486	3.48543	0.488902	7.12911	1.01023e-12	1.01148e-11	3.4614	0.523321	6.6143	3.73306e-11	3.13832e-10
MM_RS03340	mmazei	CDS	Secondary_Structure	0	0	0	0	1	1	34.1896	-0.142741	0.512521	-0.278507	0.780623	0.948515	3.61735	0.412107	8.7777	1.66851e-18	2.71519e-17	3.76009	0.452026	8.31831	8.92292e-17	1.26946e-15
MM_RS03475	mmazei	CDS	Transcription	2	4	2	3	7	11	169.056	-0.289343	0.269541	-1.07347	0.283061	0.73096	2.74992	0.244546	11.245	2.45158e-29	7.94112e-28	3.03926	0.257661	11.7956	4.1143e-32	1.60198e-30
MM_RS03520	mmazei	CDS	Function_Unknown	4	4	3	6	0	0	126.661	0.236715	0.208637	1.13458	0.256551	0.704538	-2.53785	0.316222	-8.02552	1.01096e-15	1.31212e-14	-2.77457	0.316983	-8.75304	2.07681e-18	3.36935e-17
MM_RS03525	mmazei	CDS	Coenzyme_metabolis	3	3	4	4	6	10	469.881	0.564505	0.257545	2.19187	0.0283889	0.24973	2.68644	0.253896	10.5809	3.65614e-26	1.04031e-24	2.12194	0.25309	8.38412	5.11077e-17	7.38466e-16
MM_RS03740	mmazei	CDS	Amino_Acid_metabolis_and_transport	3	4	4	6	15	22	682.336	0.39997	0.170822	2.34145	0.019209	0.196256	3.73441	0.15875	23.5238	2.32792e-122	1.72219e-119	3.33444	0.158821	20.995	7.28907e-98	2.29997e-95
MM_RS03745	mmazei	CDS	Carbohydrate_metabolism_and_transport	4	4	3	5	15	22	1028.09	0.217836	0.163189	1.33487	0.181919	0.621917	3.6114	0.154397	23.3903	5.35998e-121	3.30443e-118	3.39356	0.155781	21.7842	3.27434e-105	1.34576e-102
MM_RS03755	mmazei	CDS	Transcription; Replication_and_repair; Signal_Transduction	0	1	0	0	1	2	14.4177	-0.350968	0.60781	-0.57743	0.563649	NA	2.59693	0.512677	5.06542	4.0749e-07	2.22317e-06	2.9479	0.567654	5.19312	2.068e-07	1.14514e-06
MM_RS03780	mmazei	CDS	Energy_production_and_conversion	0	0	0	0	0	0	17.4339	0.457903	0.520717	0.879371	0.3792	0.796265	2.814	0.465326	6.04738	1.47224e-09	1.07413e-08	2.3561	0.461388	5.10654	3.28107e-07	1.76662e-06
MM_RS03790	mmazei	CDS	Energy_production_and_conversion	0	0	0	0	0	1	35.2576	0.573056	0.422002	1.35794	0.174481	0.611682	3.22529	0.372914	8.64889	5.20011e-18	8.11612e-17	2.65223	0.362938	7.30769	2.71779e-13	2.74675e-12
MM_RS03800	mmazei	CDS	Inorganic_ion_transport_and_metabolism	0	0	0	0	0	0	10.2277	0.229513	0.628441	0.36521	0.714955	NA	2.52813	0.56355	4.48609	7.25436e-06	3.34587e-05	2.29862	0.576789	3.9852	6.74225e-05	0.000256844
MM_RS03805	mmazei	CDS	Inorganic_ion_transport_and_metabolism	0	0	0	0	0	0	10.1426	0.779208	0.662836	1.17557	0.239768	NA	3.12326	0.602606	5.18293	2.18424e-07	1.23163e-06	2.34406	0.569626	4.11508	3.87049e-05	0.000154111
MM_RS03830	mmazei	CDS	Inorganic_ion_transport_and_metabolism	0	0	0	0	0	0	9.09479	1.53275	0.619824	2.47288	0.0134028	NA	2.64286	0.617478	4.28009	1.86818e-05	7.98888e-05	1.11011	0.536921	2.06755	0.0386826	0.0755875
MM_RS03950	mmazei	CDS	Coenzyme_metabolis	0	0	0	0	0	0	7.19566	1.27555	0.673619	1.89357	0.0582818	NA	2.52267	0.664473	3.79649	0.000146758	0.000536952	1.24712	0.599661	2.07971	0.0375523	0.0736512
MM_RS04045	mmazei	CDS	Function_Unknown	24	25	23	38	1	1	317.569	0.298732	0.150273	1.98792	0.04682	0.323701	-2.86667	0.229607	-12.4851	9.00119e-36	3.78357e-34	-3.1654	0.229881	-13.7697	3.87739e-43	2.60772e-41
MM_RS04195	mmazei	CDS	Function_Unknown	4	4	2	3	0	0	30.5433	-0.69338	0.283007	-2.45005	0.0142837	0.167081	-2.85013	0.510549	-5.58247	2.37122e-08	1.52277e-07	-2.15675	0.521892	-4.13256	3.58753e-05	0.000143929
MM_RS04200	mmazei	CDS	not_classified	5	5	5	7	0	0	201.79	0.267544	0.157243	1.70147	0.088854	0.430982	-2.52657	0.2478	-10.196	2.06531e-24	5.26868e-23	-2.79412	0.248314	-11.2524	2.25467e-29	7.51352e-28
MM_RS04435	mmazei	CDS	not_classified	0	0	0	0	0	1	20.1131	-0.112865	0.543472	-0.207674	0.835483	0.961061	2.89613	0.458539	6.316	2.68426e-10	2.12159e-09	3.00899	0.494701	6.08244	1.18364e-09	8.65274e-09
MM_RS04455	mmazei	CDS	Replication_and_repair	0	0	0	0	0	0	24.8608	-0.251331	0.468424	-0.536546	0.591581	0.880364	2.52245	0.395568	6.37678	1.80853e-10	1.45429e-09	2.77378	0.435257	6.37274	1.8568e-10	1.46446e-09
MM_RS04485	mmazei	CDS	Tranlsation	18	19	14	24	1	1	167.397	0.0428904	0.169796	0.252599	0.800578	0.950851	-2.61169	0.267398	-9.76707	1.55889e-22	3.47369e-21	-2.65459	0.268879	-9.87278	5.46279e-23	1.24734e-21
MM_RS04495	mmazei	CDS	not_classified	3	3	3	6	0	0	216.415	0.611493	0.17711	3.45262	0.000555167	0.0148319	-2.62166	0.270523	-9.69109	3.2901e-22	7.03473e-21	-3.23315	0.269888	-11.9796	4.54407e-33	1.91006e-31
MM_RS04525	mmazei	CDS	Post-translational_modification_protein_turnover_chaperone_functions	2	2	2	2	8	12	469.944	0.0808641	0.180742	0.4474	0.654586	0.910042	3.56279	0.161662	22.0385	1.2323e-107	5.69784e-105	3.48193	0.16659	20.9012	5.22074e-97	1.4855e-94
MM_RS04550	mmazei	CDS	Lipid_metabolism	2	2	1	3	0	0	55.2709	-0.0604898	0.253361	-0.23875	0.811299	0.95372	-2.64232	0.423828	-6.23442	4.5346e-10	3.50177e-09	-2.58183	0.427131	-6.04458	1.49797e-09	1.08012e-08
MM_RS04835	mmazei	CDS	Inorganic_ion_transport_and_metabolism	0	0	0	0	0	0	30.2127	-0.438563	0.432753	-1.01342	0.310857	0.757778	2.50031	0.354778	7.04754	1.82114e-12	1.76808e-11	2.93887	0.403856	7.27702	3.41266e-13	3.41174e-12
MM_RS04910	mmazei	CDS	Tranlsation	14	14	15	23	0	0	68.9681	0.409233	0.206642	1.9804	0.0476585	0.325852	-3.32332	0.466176	-7.1289	1.01176e-12	1.01148e-11	-3.73256	0.466162	-8.007	1.17544e-15	1.50971e-14
MM_RS04915	mmazei	CDS	Coenzyme_metabolis	14	15	14	23	1	1	346.792	0.350367	0.152075	2.3039	0.0212282	0.211817	-2.80775	0.224149	-12.5263	5.36255e-36	2.30652e-34	-3.15812	0.224287	-14.0807	4.98955e-45	3.5493e-43
MM_RS04935	mmazei	CDS	Inorganic_ion_transport_and_metabolism	0	0	0	0	1	1	37.0847	0.243178	0.408545	0.595231	0.551689	0.867334	3.01448	0.35306	8.53817	1.36369e-17	2.03398e-16	2.7713	0.361936	7.65689	1.90491e-14	2.14172e-13
MM_RS04955	mmazei	CDS	Inorganic_ion_transport_and_metabolism	0	0	0	0	1	1	67.6163	-0.0405337	0.361267	-0.112199	0.910666	0.978491	3.37995	0.299521	11.2845	1.56514e-29	5.21573e-28	3.42048	0.321106	10.6522	1.70284e-26	4.77182e-25
MM_RS04970	mmazei	CDS	not_classified	1	1	0	1	5	9	97.0069	-0.0901836	0.420246	-0.214597	0.830081	0.960335	4.7358	0.317907	14.8968	3.45607e-50	2.45846e-48	4.82598	0.352978	13.6722	1.48811e-42	9.49055e-41
MM_RS05170	mmazei	CDS	not_classified	0	0	0	0	1	1	15.1637	-0.181489	0.593429	-0.305831	0.759733	NA	2.88354	0.487	5.92102	3.19945e-09	2.23297e-08	3.06503	0.536684	5.71106	1.12277e-08	7.14825e-08
MM_RS05285	mmazei	CDS	not_classified	0	0	0	0	1	1	16.199	-0.641921	0.640822	-1.00172	0.316481	NA	3.025	0.493345	6.1316	8.7e-10	6.56761e-09	3.66692	0.588532	6.23062	4.64607e-10	3.51448e-09
MM_RS05325	mmazei	CDS	Cell_wall_membrane_envelop_biogenesis	0	0	0	0	0	0	18.5011	0.384715	0.539282	0.713384	0.475608	0.84779	3.02923	0.472513	6.41089	1.44677e-10	1.1736e-09	2.64451	0.473771	5.58184	2.37984e-08	1.46473e-07
MM_RS05330	mmazei	CDS	Coenzyme_metabolis	16	27	20	42	1	1	908.576	0.492122	0.2896	1.69931	0.0892604	0.43116	-3.05884	0.310706	-9.84478	7.21955e-23	1.66449e-21	-3.55096	0.310655	-11.4305	2.94281e-30	1.05684e-28
MM_RS05455	mmazei	CDS	Function_Unknown	7	8	5	9	0	0	221.789	-0.0920154	0.162952	-0.564676	0.572294	0.873699	-2.88565	0.252629	-11.4225	3.22866e-30	1.09567e-28	-2.79363	0.254246	-10.9879	4.37037e-28	1.33603e-26
MM_RS05495	mmazei	CDS	Signal_Transduction	0	0	0	0	1	2	98.6442	0.318547	0.357166	0.891873	0.372461	0.791754	4.35019	0.290487	14.9755	1.06186e-50	7.85563e-49	4.03164	0.295216	13.6566	1.84453e-42	1.15643e-40
MM_RS05500	mmazei	CDS	Function_Unknown	0	0	0	0	1	1	69.1513	-0.161678	0.398089	-0.406136	0.684643	0.915112	3.93968	0.306868	12.8384	9.99626e-38	4.50929e-36	4.10136	0.343244	11.9488	6.58456e-33	2.70625e-31
MM_RS05505	mmazei	CDS	Function_Unknown	0	0	0	0	3	4	68.9035	0.909051	0.521926	1.74172	0.081557	0.417233	5.56131	0.431732	12.8814	5.73057e-38	2.64967e-36	4.65226	0.383099	12.1437	6.19309e-34	2.66375e-32
MM_RS05510	mmazei	CDS	Energy_production_and_conversion	0	0	0	0	1	2	72.6196	-0.0697955	0.313564	-0.222588	0.823856	0.959197	2.99394	0.262549	11.4034	4.02312e-30	1.35286e-28	3.06374	0.282597	10.8414	2.19146e-27	6.38283e-26
MM_RS05520	mmazei	CDS	Energy_production_and_conversion	0	0	0	0	1	1	22.6769	1.05416	0.507993	2.07515	0.0379727	0.289341	3.51742	0.460233	7.64268	2.1274e-14	2.5222e-13	2.46326	0.411487	5.98623	2.14755e-09	1.50025e-08
MM_RS05620	mmazei	CDS	Amino_Acid_metabolis_and_transport; Secondary_Structure	1	1	1	1	2	4	248.216	0.130578	0.18679	0.699065	0.484511	0.85055	2.68975	0.170525	15.7734	4.7432e-56	4.27929e-54	2.55917	0.175035	14.621	2.06484e-48	1.6973e-46
MM_RS05685	mmazei	CDS	Signal_Transduction	0	0	0	0	0	1	6.69795	0.678818	0.714341	0.950272	0.341974	NA	2.6054	0.667389	3.90387	9.46683e-05	0.000361381	1.92658	0.644252	2.99041	0.002786	0.00758867
MM_RS05760	mmazei	CDS	Function_Unknown	20	19	15	21	1	1	461.351	-0.0833207	0.149733	-0.55646	0.577896	0.874637	-2.84338	0.200582	-14.1756	1.29711e-45	8.27245e-44	-2.76006	0.201567	-13.693	1.11803e-42	7.25541e-41
MM_RS05765	mmazei	CDS	Amino_Acid_metabolis_and_transport	23	21	14	22	1	1	398.445	-0.239956	0.151101	-1.58804	0.112277	0.483613	-3.28352	0.221755	-14.807	1.32079e-49	8.88292e-48	-3.04356	0.223094	-13.6425	2.23644e-42	1.37876e-40
MM_RS05840	mmazei	CDS	Function_Unknown	1	1	1	1	2	4	121.982	-0.0917896	0.249683	-0.367624	0.713154	0.926622	2.85509	0.214348	13.3199	1.7738e-40	9.07205e-39	2.94688	0.229072	12.8645	7.13368e-38	3.71655e-36
MM_RS05950	mmazei	CDS	Function_Unknown	0	0	0	0	2	3	267.661	-0.206943	0.2827	-0.732024	0.464154	0.843043	4.52284	0.228823	19.7657	5.8814e-87	1.14502e-84	4.72978	0.250341	18.8934	1.29279e-79	2.07914e-77
MM_RS06040	mmazei	CDS	Cell_wall_membrane_envelop_biogenesis	1	1	0	1	5	6	62.3694	0.305563	0.466206	0.655425	0.512194	0.85222	4.6103	0.372679	12.3707	3.76529e-35	1.56492e-33	4.30474	0.380145	11.3239	9.98847e-30	3.38967e-28
MM_RS06045	mmazei	CDS	Function_Unknown	0	0	0	0	3	4	39.6631	0.257677	0.580054	0.444229	0.656877	0.910042	4.76336	0.455402	10.4597	1.32319e-25	3.68005e-24	4.50568	0.469881	9.58898	8.89574e-22	1.90204e-20
MM_RS06085	mmazei	CDS	Cell_wall_membrane_envelop_biogenesis	0	0	0	0	0	1	32.9408	0.921077	0.430592	2.13909	0.0324281	0.266827	3.35914	0.39065	8.59885	8.05197e-18	1.22569e-16	2.43807	0.359922	6.77387	1.25384e-11	1.09904e-10
MM_RS06275	mmazei	CDS	Nucleotide_metabolism_and_transport	5	5	4	6	0	0	65.1043	0.0693558	0.214152	0.323862	0.746042	0.93374	-3.28236	0.452518	-7.25355	4.05994e-13	4.16003e-12	-3.35172	0.454337	-7.37716	1.61702e-13	1.66612e-12
MM_RS06280	mmazei	CDS	Nucleotide_metabolism_and_transport	2	2	2	3	0	0	56.853	0.0298873	0.224538	0.133106	0.89411	0.974419	-2.97526	0.442824	-6.71884	1.83171e-11	1.60557e-10	-3.00515	0.445241	-6.74949	1.48368e-11	1.29437e-10
MM_RS06300	mmazei	CDS	Replication_and_repair	1	1	0	1	3	4	333.311	-0.18056	0.207091	-0.871891	0.383268	0.796265	3.27317	0.183861	17.8024	6.76476e-71	7.81964e-69	3.45373	0.193775	17.8234	4.65031e-71	5.93155e-69
MM_RS06325	mmazei	CDS	Coenzyme_metabolis	7	7	6	10	0	0	209.244	0.235658	0.155547	1.51503	0.129766	0.522216	-2.75989	0.255245	-10.8127	2.99696e-27	9.07031e-26	-2.99554	0.255828	-11.7092	1.14335e-31	4.36005e-30
MM_RS06580	mmazei	CDS	Amino_Acid_metabolis_and_transport	4	4	10	11	8	13	625.289	1.4133	0.211578	6.6798	2.39276e-11	3.23621e-09	2.68171	0.211041	12.7071	5.40033e-37	2.40673e-35	1.26842	0.206896	6.13069	8.75008e-10	6.51239e-09
MM_RS06585	mmazei	CDS	Amino_Acid_metabolis_and_transport	2	2	4	6	4	7	205.481	1.32709	0.203914	6.50809	7.6111e-11	9.68848e-09	2.78956	0.200467	13.9153	5.1154e-44	3.10195e-42	1.46247	0.187228	7.81114	5.66725e-15	6.65497e-14
MM_RS06590	mmazei	CDS	Amino_Acid_metabolis_and_transport	2	2	5	6	6	10	319.646	1.14972	0.182927	6.28513	3.27587e-10	3.37571e-08	3.06112	0.177144	17.2804	6.60795e-67	7.18906e-65	1.91141	0.168004	11.3772	5.43452e-30	1.87872e-28
MM_RS06595	mmazei	CDS	Energy_production_and_conversion	1	2	2	3	3	4	242.838	1.03029	0.175456	5.87209	4.30339e-09	3.21122e-07	2.55068	0.171406	14.8809	4.3845e-50	3.06005e-48	1.52039	0.163061	9.32404	1.11988e-20	2.19177e-19
MM_RS06730	mmazei	CDS	not_classified	5	6	2	5	0	0	28.8689	-0.653688	0.311472	-2.09871	0.0358428	0.281947	-2.56314	0.504807	-5.07747	3.82504e-07	2.09612e-06	-1.90945	0.516683	-3.69559	0.000219375	0.000764096
MM_RS07030	mmazei	CDS	Function_Unknown	79	86	62	101	2	4	472.313	-0.00219943	0.145524	-0.0151138	0.987941	0.997218	-3.23084	0.211133	-15.3023	7.37614e-53	5.93138e-51	-3.22864	0.211881	-15.238	1.97915e-52	1.78558e-50
MM_RS07035	mmazei	CDS	Function_Unknown	80	85	61	90	3	4	460.255	-0.119519	0.138682	-0.861818	0.388788	0.796723	-3.12306	0.201612	-15.4905	4.02166e-54	3.45956e-52	-3.00354	0.202655	-14.8209	1.07267e-49	9.01775e-48
MM_RS07040	mmazei	CDS	Function_Unknown	60	65	45	70	2	4	351.275	-0.102148	0.142668	-0.715982	0.474003	0.847294	-2.94914	0.212696	-13.8655	1.02511e-43	6.11596e-42	-2.84699	0.213951	-13.3067	2.11497e-40	1.22239e-38
MM_RS07045	mmazei	CDS	Function_Unknown	66	67	57	74	3	4	392.381	0.0101807	0.157339	0.0647056	0.948408	0.988135	-2.72235	0.211264	-12.886	5.39563e-38	2.52638e-36	-2.73253	0.212154	-12.88	5.83612e-38	3.08397e-36
MM_RS07085	mmazei	CDS	Post-translational_modification_protein_turnover_chaperone_functions	2	2	2	2	19	35	755.26	0.0475337	0.237228	0.200371	0.84119	0.961132	4.89046	0.213372	22.9199	2.94107e-116	1.55414e-113	4.84293	0.219263	22.0873	4.18978e-108	2.214e-105
MM_RS07090	mmazei	CDS	Nucleotide_metabolism_and_transport	2	3	3	4	28	51	3296.98	0.579767	0.253061	2.29102	0.0219623	0.212172	5.2534	0.248737	21.1203	5.1765e-99	1.59566e-96	4.67363	0.248141	18.8346	3.93128e-79	6.05908e-77
MM_RS07095	mmazei	CDS	Post-translational_modification_protein_turnover_chaperone_functions	4	4	5	5	34	60	424.374	0.420919	0.268021	1.57047	0.116306	0.49295	4.79232	0.241688	19.8286	1.68706e-87	3.46691e-85	4.3714	0.241357	18.1118	2.57152e-73	3.65849e-71
MM_RS07260	mmazei	CDS	Lipid_metabolism	6	6	4	6	0	0	98.7861	-0.172348	0.207952	-0.828787	0.407225	0.808727	-2.62216	0.329484	-7.95837	1.7432e-15	2.22348e-14	-2.44981	0.332658	-7.36435	1.78017e-13	1.82406e-12
MM_RS07335	mmazei	CDS	Amino_Acid_metabolis_and_transport	4	4	3	5	0	0	164.846	0.0639606	0.168282	0.380081	0.703886	0.923778	-2.70256	0.273232	-9.89108	4.55087e-23	1.07221e-21	-2.76652	0.274606	-10.0745	7.16215e-24	1.75449e-22
MM_RS07355	mmazei	CDS	Coenzyme_metabolis	1	1	0	1	3	4	95.9569	0.077029	0.324766	0.237183	0.812515	0.95372	3.57434	0.273343	13.0764	4.49117e-39	2.21504e-37	3.49732	0.286953	12.1878	3.61254e-34	1.57209e-32
MM_RS07390	mmazei	CDS	Function_Unknown	1	1	1	1	4	4	90.5757	-0.376905	0.338337	-1.11399	0.265282	0.716599	3.28488	0.277308	11.8456	2.26795e-32	8.47389e-31	3.66179	0.309333	11.8377	2.49202e-32	1.00196e-30
MM_RS07430	mmazei	CDS	Function_Unknown	1	1	0	1	2	3	59.6086	-0.334939	0.367625	-0.911089	0.362248	0.785421	3.10497	0.296478	10.4728	1.15132e-25	3.2263e-24	3.43991	0.333615	10.311	6.28345e-25	1.61406e-23
MM_RS07540	mmazei	CDS	Function_Unknown	1	1	0	1	10	15	103.76	0.0267752	0.464571	0.0576342	0.95404	0.991345	5.34145	0.345061	15.4797	4.75374e-54	3.99638e-52	5.31467	0.377316	14.0855	4.66512e-45	3.45125e-43
MM_RS07590	mmazei	CDS	Secondary_Structure	0	0	0	0	1	1	35.2566	0.431776	0.436588	0.988977	0.322674	0.767327	3.31097	0.378317	8.75183	2.09928e-18	3.34708e-17	2.87919	0.376488	7.6475	2.04924e-14	2.29007e-13
MM_RS07665	mmazei	CDS	Tranlsation	3	2	2	3	6	8	85.3159	0.156717	0.279273	0.561162	0.574687	0.873945	2.74203	0.247438	11.0817	1.53955e-28	4.82609e-27	2.58531	0.255467	10.1199	4.50647e-24	1.11875e-22
MM_RS07710	mmazei	CDS	Transcription	2	2	2	3	6	8	288.301	0.313566	0.202264	1.55028	0.121074	0.502886	3.30836	0.183704	18.0091	1.65207e-72	2.037e-70	2.99479	0.185321	16.16	9.64921e-59	9.39275e-57
MM_RS07765	mmazei	CDS	Amino_Acid_metabolis_and_transport	3	3	2	4	0	0	77.089	0.0923664	0.198949	0.464273	0.642453	0.90277	-2.61438	0.360177	-7.2586	3.91122e-13	4.01878e-12	-2.70675	0.362133	-7.47447	7.7517e-14	8.28715e-13
MM_RS07900	mmazei	CDS	not_classified	1	1	1	2	17	21	487.372	0.52719	0.28175	1.87112	0.0613278	0.368648	5.79476	0.239625	24.1826	3.39181e-129	4.1821e-126	5.26757	0.235248	22.3915	4.76188e-111	3.52284e-108
MM_RS07920	mmazei	CDS	not_classified	0	0	0	0	0	1	26.0445	0.156808	0.455498	0.344256	0.730654	0.931724	2.78414	0.395986	7.03091	2.05191e-12	1.98173e-11	2.62733	0.410804	6.39558	1.59939e-10	1.27503e-09
MM_RS08105	mmazei	CDS	Function_Unknown	1	1	1	2	10	13	174.342	0.180984	0.296762	0.609861	0.541954	0.863596	4.4953	0.23881	18.8238	4.82325e-79	6.862e-77	4.31432	0.248904	17.3333	2.63824e-67	2.95723e-65
MM_RS08170	mmazei	CDS	Function_Unknown	0	0	0	0	0	1	13.8966	0.785561	0.544304	1.44324	0.148953	NA	2.50876	0.516576	4.85651	1.19472e-06	6.23312e-06	1.7232	0.492598	3.49818	0.000468453	0.0015389
MM_RS08460	mmazei	CDS	Energy_production_and_conversion	1	1	1	1	2	3	49.4081	-0.338531	0.354991	-0.953632	0.34027	0.773946	2.65308	0.292185	9.08013	1.08449e-19	2.02603e-18	2.99161	0.327857	9.12474	7.1907e-20	1.31675e-18
MM_RS08465	mmazei	CDS	not_classified	0	0	0	0	1	1	8.56655	0.347711	0.700573	0.496324	0.619666	NA	2.86748	0.620745	4.61942	3.84816e-06	1.86558e-05	2.51977	0.625584	4.02787	5.62847e-05	0.000216421
MM_RS08525	mmazei	CDS	not_classified	0	0	0	0	1	1	7.02646	-0.0270588	0.749965	-0.0360801	0.971218	NA	2.60057	0.65686	3.9591	7.52342e-05	0.000292938	2.62763	0.694418	3.78393	0.000154372	0.000553853
MM_RS08545	mmazei	CDS	Transcription	5	5	6	9	0	0	135.31	0.678171	0.173957	3.89849	9.67942e-05	0.0037404	-2.83663	0.328786	-8.6276	6.26515e-18	9.6161e-17	-3.5148	0.327701	-10.7256	7.71528e-27	2.17854e-25
MM_RS08650	mmazei	CDS	Signal_Transduction	0	0	0	0	1	1	66.6551	-0.274375	0.322132	-0.851747	0.394354	0.798354	2.7032	0.270934	9.97732	1.91566e-23	4.72403e-22	2.97758	0.298121	9.98781	1.7235e-23	4.03494e-22
MM_RS08685	mmazei	CDS	Function_Unknown	0	0	0	0	1	2	189.162	-0.144649	0.246684	-0.586374	0.557625	0.868754	3.65472	0.201372	18.149	1.30663e-73	1.72615e-71	3.79937	0.219295	17.3254	3.02631e-67	3.29244e-65
MM_RS08715	mmazei	CDS	Replication_and_repair	0	0	0	0	2	3	176.412	0.177458	0.279151	0.635706	0.524968	0.860585	3.72446	0.245601	15.1647	6.06129e-52	4.67099e-50	3.547	0.251871	14.0826	4.85836e-45	3.52374e-43
MM_RS09195	mmazei	CDS	Amino_Acid_metabolis_and_transport	0	1	0	0	1	2	40.05	-0.29109	0.397798	-0.731754	0.464319	0.843043	2.80703	0.324139	8.65998	4.71844e-18	7.39555e-17	3.09812	0.363142	8.53144	1.44535e-17	2.17331e-16
MM_RS09235	mmazei	CDS	Nucleotide_metabolism_and_transport	0	0	0	0	1	1	24.2267	-0.074419	0.45275	-0.164371	0.869439	0.970204	2.54532	0.386709	6.58202	4.64109e-11	3.91056e-10	2.61974	0.416076	6.29631	3.04821e-10	2.37876e-09
MM_RS09250	mmazei	CDS	Amino_Acid_metabolis_and_transport	1	1	1	1	4	5	232.697	0.420023	0.257077	1.63384	0.102293	0.46407	4.31954	0.2207	19.572	2.67767e-85	4.95235e-83	3.89952	0.220167	17.7116	3.41004e-70	4.20458e-68
MM_RS09460	mmazei	CDS	Energy_production_and_conversion	17	17	14	22	1	1	131.266	0.0413433	0.170589	0.242357	0.808504	0.95372	-2.67011	0.291552	-9.15827	5.27378e-20	1.02135e-18	-2.71145	0.293261	-9.24587	2.33345e-20	4.4492e-19
MM_RS09545	mmazei	CDS	Energy_production_and_conversion	0	0	0	0	1	1	24.8225	0.266113	0.450105	0.591225	0.55437	0.867431	2.70856	0.396528	6.8307	8.45027e-12	7.7949e-11	2.44245	0.404776	6.03406	1.59887e-09	1.14839e-08
MM_RS09570	mmazei	CDS	Energy_production_and_conversion	1	1	0	1	2	3	100.63	-0.0239709	0.31044	-0.077216	0.938452	0.98618	3.50358	0.257238	13.62	3.04633e-42	1.70733e-40	3.52755	0.27497	12.8288	1.13045e-37	5.80766e-36
MM_RS09575	mmazei	CDS	not_classified	0	0	0	0	1	1	13.0348	-0.753051	0.66673	-1.12947	0.2587	NA	2.82898	0.508878	5.55924	2.70951e-08	1.72802e-07	3.58203	0.618578	5.79074	7.00768e-09	4.62057e-08
MM_RS09640	mmazei	CDS	not_classified	5	4	4	7	0	0	65.4358	0.302238	0.247141	1.22294	0.221354	0.674661	-2.60804	0.414249	-6.29583	3.05766e-10	2.40644e-09	-2.91028	0.414894	-7.01451	2.30753e-12	2.17743e-11
MM_RS09805	mmazei	CDS	Inorganic_ion_transport_and_metabolism	0	0	0	0	0	1	30.7521	0.713601	0.477902	1.49319	0.135386	0.534628	3.69111	0.415404	8.88561	6.35732e-19	1.10402e-17	2.97751	0.39272	7.58178	3.40857e-14	3.77494e-13
MM_RS09875	mmazei	CDS	Transcription	0	0	0	0	1	1	19.9602	-0.116142	0.52626	-0.220694	0.825331	0.959197	2.8658	0.435994	6.57304	4.92988e-11	4.14446e-10	2.98195	0.475024	6.27746	3.44139e-10	2.66312e-09
MM_RS09905	mmazei	CDS	Inorganic_ion_transport_and_metabolism	0	0	0	0	1	1	83.6709	-0.303631	0.352036	-0.862499	0.388413	0.796723	3.64042	0.273321	13.3192	1.79037e-40	9.07205e-39	3.94405	0.311002	12.6817	7.46535e-37	3.68191e-35
MM_RS09990	mmazei	CDS	not_classified	0	0	0	0	1	1	12.3766	0.0638947	0.813921	0.0785024	0.937428	NA	4.28044	0.656255	6.52252	6.91377e-11	5.70849e-10	4.21654	0.696394	6.05482	1.40575e-09	1.0156e-08
MM_RS09995	mmazei	CDS	not_classified	0	0	0	0	2	3	24.5568	-0.369121	0.550338	-0.670718	0.5024	0.851863	3.34811	0.424849	7.88071	3.25528e-15	4.0327e-14	3.71723	0.490554	7.57762	3.51957e-14	3.88624e-13
MM_RS10000	mmazei	CDS	Post-translational_modification_protein_turnover_chaperone_functions	0	0	0	0	1	1	128.308	0.270422	0.310052	0.872183	0.383109	0.796265	3.67958	0.273115	13.4726	2.26592e-41	1.25099e-39	3.40916	0.277424	12.2886	1.04285e-34	4.59225e-33
MM_RS10010	mmazei	CDS	not_classified	31	32	6	7	0	1	555.425	-2.25034	0.161592	-13.9261	4.39949e-44	9.52049e-41	-4.42507	0.227238	-19.4732	1.85184e-84	3.26188e-82	-2.17472	0.232844	-9.33984	9.64817e-21	1.89833e-19
MM_RS10040	mmazei	CDS	Transcription	0	0	0	0	1	2	40.3372	-0.227454	0.402671	-0.564863	0.572167	0.873699	2.61911	0.34602	7.56926	3.75349e-14	4.31185e-13	2.84657	0.37534	7.58398	3.3512e-14	3.72255e-13
MM_RS10045	mmazei	CDS	Inorganic_ion_transport_and_metabolism	1	1	1	1	2	3	104.226	0.349246	0.263617	1.32482	0.185231	0.627504	2.6663	0.242878	10.9779	4.88114e-28	1.51726e-26	2.31705	0.244271	9.48556	2.41089e-21	4.95437e-20
MM_RS10115	mmazei	CDS	Inorganic_ion_transport_and_metabolism	0	0	0	0	0	0	31.6316	0.374873	0.477134	0.785678	0.432056	0.82159	3.60469	0.399798	9.01627	1.94594e-19	3.56338e-18	3.22982	0.401771	8.03895	9.0611e-16	1.17604e-14
MM_RS10495	mmazei	CDS	not_classified	0	0	0	0	1	1	24.1124	-0.404387	0.516871	-0.782375	0.433994	0.821898	2.97782	0.406834	7.31948	2.48928e-13	2.63081e-12	3.3822	0.468897	7.21311	5.46899e-13	5.35179e-12
MM_RS10720	mmazei	CDS	Inorganic_ion_transport_and_metabolism	3	4	3	4	0	0	110.912	-0.131383	0.203352	-0.646088	0.518222	0.855403	-2.81131	0.329391	-8.53485	1.40333e-17	2.08471e-16	-2.67992	0.331979	-8.07256	6.8837e-16	8.99746e-15
MM_RS10825	mmazei	CDS	Energy_production_and_conversion	0	0	0	0	0	1	12.3173	0.339826	0.695726	0.488447	0.625233	NA	3.53337	0.594969	5.93875	2.87206e-09	2.01589e-08	3.19355	0.600837	5.31516	1.06564e-07	6.12084e-07
MM_RS10830	mmazei	CDS	Energy_production_and_conversion	0	0	0	1	1	1	130.903	0.0982715	0.239725	0.409934	0.681855	0.915112	2.89748	0.20991	13.8034	2.42953e-43	1.42648e-41	2.79921	0.21843	12.8151	1.34881e-37	6.8346e-36
MM_RS11260	mmazei	CDS	Function_Unknown	0	0	0	0	1	2	24.0289	0.479553	0.589002	0.814179	0.415543	0.815349	4.09998	0.488038	8.40095	4.42893e-17	6.39946e-16	3.62043	0.480452	7.53546	4.86618e-14	5.26316e-13
MM_RS11895	mmazei	CDS	Post-translational_modification_protein_turnover_chaperone_functions	0	0	0	0	1	2	115.492	-0.501373	0.286658	-1.74902	0.0802867	0.414947	3.08765	0.231462	13.3398	1.35885e-40	7.07943e-39	3.58902	0.26398	13.5958	4.24114e-42	2.5718e-40
MM_RS12095	mmazei	CDS	Secondary_Structure	0	0	0	0	1	1	28.0646	-0.0793062	0.472057	-0.168001	0.866582	0.970142	3.06782	0.386039	7.94692	1.91202e-15	2.42211e-14	3.14713	0.419967	7.49374	6.69384e-14	7.19782e-13
MM_RS12100	mmazei	CDS	Inorganic_ion_transport_and_metabolism	0	1	0	0	4	5	57.9009	-0.516712	0.482641	-1.07059	0.284352	0.73175	4.15	0.349943	11.8591	1.93101e-32	7.36372e-31	4.66672	0.423207	11.027	2.83101e-28	8.79991e-27
MM_RS12125	mmazei	CDS	not_classified	62	66	41	43	1	2	297.331	-0.538862	0.215008	-2.50624	0.0122024	0.149186	-4.03964	0.314225	-12.8559	7.97059e-38	3.6399e-36	-3.50078	0.316019	-11.0777	1.60911e-28	5.08726e-27
MM_RS12200	mmazei	CDS	Post-translational_modification_protein_turnover_chaperone_functions	0	0	0	1	1	2	67.7548	0.389217	0.354694	1.09733	0.272496	0.72443	3.55837	0.305084	11.6636	1.95676e-31	7.02724e-30	3.16915	0.305724	10.366	3.53866e-25	9.28334e-24
MM_RS12205	mmazei	CDS	Post-translational_modification_protein_turnover_chaperone_functions	0	0	1	1	1	2	16.8182	0.452197	0.532533	0.849145	0.395801	NA	2.86065	0.474075	6.03417	1.59779e-09	1.15887e-08	2.40846	0.470428	5.11972	3.05997e-07	1.6548e-06
MM_RS12215	mmazei	CDS	Function_Unknown	1	1	1	1	0	0	5.16305	-0.0732314	0.576619	-0.127001	0.898939	NA	-2.72647	0.898621	-3.03406	0.00241283	0.00687073	-2.65324	0.904805	-2.93239	0.00336366	0.00900954
MM_RS12240	mmazei	CDS	Nucleotide_metabolism_and_transport	3	2	2	3	5	8	116.386	0.17124	0.244681	0.69985	0.484021	0.85055	2.74615	0.218159	12.5878	2.46399e-36	1.07227e-34	2.57491	0.224507	11.4692	1.88483e-30	6.90297e-29
MM_RS12245	mmazei	CDS	Amino_Acid_metabolis_and_transport	2	2	2	2	5	6	70.3911	0.0572355	0.293408	0.195071	0.845337	0.962776	2.61968	0.257249	10.1834	2.35095e-24	5.95628e-23	2.56245	0.269692	9.50139	2.07107e-21	4.27983e-20
MM_RS12300	mmazei	CDS	Amino_Acid_metabolis_and_transport	5	4	3	6	0	0	39.0255	0.0830216	0.262614	0.316135	0.7519	0.935122	-3.04386	0.527719	-5.76796	8.02375e-09	5.30945e-08	-3.12688	0.530051	-5.89921	3.65245e-09	2.50657e-08
MM_RS12315	mmazei	CDS	Function_Unknown	5	4	3	5	0	0	57.506	-0.0783976	0.230785	-0.339699	0.734083	0.932326	-3.65237	0.512437	-7.12744	1.02252e-12	1.01877e-11	-3.57397	0.514905	-6.94103	3.89264e-12	3.61781e-11
MM_RS12340	mmazei	CDS	Replication_and_repair	1	1	0	1	1	2	173.518	-0.183453	0.215543	-0.851121	0.394702	0.798354	2.60243	0.190207	13.6821	1.29871e-42	7.39068e-41	2.78588	0.202758	13.7399	5.85512e-43	3.86751e-41
MM_RS12380	mmazei	CDS	Inorganic_ion_transport_and_metabolism	4	6	5	7	0	0	76.729	0.404624	0.248837	1.62606	0.103937	0.466852	-5.39352	0.732345	-7.36472	1.77514e-13	1.91996e-12	-5.79814	0.732351	-7.91716	2.42998e-15	2.99617e-14
MM_RS12385	mmazei	CDS	Inorganic_ion_transport_and_metabolism	5	6	8	10	0	0	292.766	0.672575	0.186454	3.60719	0.000309527	0.00917557	-4.70083	0.400343	-11.742	7.76346e-32	2.8154e-30	-5.3734	0.39997	-13.4345	3.79613e-41	2.22887e-39
MM_RS12390	mmazei	CDS	Inorganic_ion_transport_and_metabolism	5	5	9	9	0	0	153.661	0.868456	0.224327	3.87138	0.00010822	0.00396931	-3.66289	0.419362	-8.73443	2.4488e-18	3.8876e-17	-4.53135	0.418155	-10.8365	2.31121e-27	6.67903e-26
MM_RS12445	mmazei	CDS	Post-translational_modification_protein_turnover_chaperone_functions	0	0	0	0	1	1	20.7333	-0.05163	0.576182	-0.0896071	0.928599	0.98225	3.39637	0.465389	7.29793	2.92231e-13	3.04497e-12	3.448	0.504975	6.82807	8.6067e-12	7.63457e-11
MM_RS12450	mmazei	CDS	Function_Unknown	0	0	0	1	2	2	46.4627	0.33331	0.402276	0.828561	0.407353	0.808727	3.51916	0.338477	10.397	2.55784e-25	7.00849e-24	3.18585	0.342642	9.29789	1.43266e-20	2.78916e-19
MM_RS12460	mmazei	CDS	Function_Unknown	1	1	1	1	4	5	145.905	0.0369565	0.294646	0.125427	0.900186	0.975724	4.05406	0.238091	17.0274	5.14734e-65	5.2889e-63	4.0171	0.253813	15.827	2.02643e-56	1.92199e-54
MM_RS12780	mmazei	CDS	Tranlsation	39	37	32	53	2	2	215.547	0.146675	0.163131	0.899122	0.368588	0.788166	-2.7809	0.25607	-10.8599	1.78906e-27	5.46919e-26	-2.92757	0.256926	-11.3946	4.44774e-30	1.5521e-28
MM_RS12785	mmazei	CDS	Tranlsation	28	28	22	45	1	2	190.421	0.212742	0.197283	1.07836	0.280873	0.727915	-2.91606	0.296214	-9.84443	7.24472e-23	1.66449e-21	-3.1288	0.296827	-10.5408	5.60022e-26	1.53446e-24
MM_RS12790	mmazei	CDS	Tranlsation	38	38	32	55	2	3	420.32	0.192964	0.14987	1.28754	0.197906	0.645954	-2.71	0.205451	-13.1905	9.9519e-40	4.97461e-38	-2.90296	0.205912	-14.098	3.90419e-45	2.94726e-43
MM_RS12820	mmazei	CDS	Function_Unknown	1	1	1	1	2	3	49.8999	0.298264	0.357299	0.834775	0.403845	0.806514	2.83308	0.31859	8.89256	5.97166e-19	1.04688e-17	2.53481	0.323054	7.84642	4.28079e-15	5.0752e-14
MM_RS12825	mmazei	CDS	not_classified	1	1	0	0	3	4	60.1243	-0.540785	0.411714	-1.3135	0.189015	0.635138	3.56657	0.307119	11.613	3.53972e-31	1.23523e-29	4.10736	0.367882	11.1649	6.05864e-29	1.96587e-27
MM_RS13425	mmazei	CDS	Carbohydrate_metabolism_and_transport	4	3	1	2	0	0	76.7085	-1.39492	0.228797	-6.09676	1.08241e-09	9.00896e-08	-2.53577	0.321776	-7.88054	3.25974e-15	4.0327e-14	-1.14085	0.337319	-3.38211	0.000719304	0.00226636
MM_RS13555	mmazei	CDS	Tranlsation	4	5	3	5	0	0	84.1574	-0.100313	0.194495	-0.515763	0.60602	0.887139	-3.60095	0.430059	-8.37315	5.60982e-17	8.07422e-16	-3.50064	0.432321	-8.09732	5.61836e-16	7.36962e-15
MM_RS13560	mmazei	CDS	Tranlsation	4	4	2	4	0	0	35.3406	-0.21109	0.275602	-0.765921	0.443724	0.82992	-2.55177	0.478228	-5.33587	9.50858e-08	5.66381e-07	-2.34068	0.484062	-4.83549	1.32817e-06	6.63012e-06
MM_RS13655	mmazei	CDS	Cell_wall_membrane_envelop_biogenesis	0	0	0	0	0	1	57.6384	-0.0572634	0.356968	-0.160416	0.872553	0.971629	3.09325	0.297961	10.3814	3.01359e-25	8.19651e-24	3.15051	0.320247	9.83774	7.74273e-23	1.75708e-21
MM_RS13765	mmazei	CDS	Transcription	0	0	0	0	1	1	12.7587	0.0490059	0.667102	0.0734609	0.941439	NA	3.26733	0.5556	5.88072	4.08475e-09	2.79288e-08	3.21833	0.588833	5.4656	4.61349e-08	2.75247e-07
MM_RS13835	mmazei	CDS	Function_Unknown	0	0	0	0	1	2	126.758	0.0324045	0.324585	0.0998337	0.920476	0.979789	4.02074	0.26827	14.9877	8.84222e-51	6.67497e-49	3.98834	0.284026	14.0421	8.60829e-45	6.00793e-43
MM_RS14025	mmazei	CDS	not_classified	0	0	0	0	1	1	8.91519	0.744408	0.763831	0.974572	0.329773	NA	3.64105	0.676791	5.37988	7.45374e-08	4.52732e-07	2.89664	0.641294	4.51687	6.27607e-06	2.85199e-05
MM_RS14030	mmazei	CDS	not_classified	0	0	0	0	1	2	55.1278	0.139893	0.41675	0.335675	0.737116	0.932326	3.81768	0.340172	11.2228	3.1515e-29	9.96359e-28	3.67779	0.356664	10.3116	6.24309e-25	1.61406e-23
MM_RS14330	mmazei	CDS	not_classified	0	0	0	0	2	4	47.589	0.0251627	0.828855	0.0303584	0.975781	0.99537	6.52353	0.626516	10.4124	2.17675e-25	6.00881e-24	6.49837	0.679295	9.56634	1.10759e-21	2.34113e-20
MM_RS14335	mmazei	CDS	not_classified	0	0	0	0	2	3	28.9027	1.21906	0.851223	1.43213	0.152107	0.570467	6.46479	0.733121	8.81818	1.1634e-18	1.92116e-17	5.24573	0.621394	8.44187	3.12311e-17	4.56616e-16
MM_RS14340	mmazei	CDS	not_classified	0	0	0	0	5	8	104.347	0.380693	0.501699	0.758808	0.447968	0.832105	5.79505	0.38949	14.8786	4.54188e-50	3.11119e-48	5.41436	0.391331	13.8358	1.55092e-43	1.06238e-41
MM_RS14345	mmazei	CDS	not_classified	0	0	0	0	1	2	46.2279	-0.364799	0.48883	-0.746271	0.455504	0.836766	3.86292	0.373584	10.3402	4.63746e-25	1.24304e-23	4.22772	0.430864	9.81218	9.97899e-23	2.23711e-21
MM_RS14350	mmazei	CDS	not_classified	0	0	0	0	0	1	5.11375	-0.314033	0.885853	-0.354498	0.722966	NA	2.9035	0.763099	3.80488	0.000141871	0.000522169	3.21753	0.827203	3.88965	0.000100387	0.00037245
MM_RS14415	mmazei	CDS	Carbohydrate_metabolism_and_transport	0	0	0	0	0	0	12.7674	0.142165	0.602463	0.235973	0.813454	NA	2.77025	0.521233	5.31479	1.06779e-07	6.31963e-07	2.62808	0.542509	4.84431	1.27055e-06	6.40295e-06
MM_RS14610	mmazei	CDS	not_classified	1	1	1	1	2	3	81.8244	0.0202329	0.274933	0.0735922	0.941335	0.98618	2.58224	0.241356	10.6989	1.02993e-26	3.02358e-25	2.56201	0.253966	10.088	6.2429e-24	1.5395e-22
MM_RS14620	mmazei	CDS	Amino_Acid_metabolis_and_transport	2	2	7	9	0	0	253.824	2.33365	0.197779	11.7993	3.93667e-32	2.83965e-29	-3.11636	0.391107	-7.96805	1.61201e-15	2.07043e-14	-5.45	0.386505	-14.1007	3.75875e-45	2.89659e-43
MM_RS14625	mmazei	CDS	Amino_Acid_metabolis_and_transport	4	5	18	19	0	0	225.969	2.07467	0.239702	8.65523	4.91928e-18	1.77422e-15	-3.54015	0.447454	-7.91176	2.53773e-15	3.19288e-14	-5.61482	0.443971	-12.6468	1.16481e-36	5.59564e-35
MM_RS14630	mmazei	CDS	Amino_Acid_metabolis_and_transport	3	4	10	10	0	0	211.083	1.46059	0.244367	5.97704	2.27224e-09	1.75612e-07	-4.45301	0.506658	-8.78898	1.50924e-18	2.47022e-17	-5.9136	0.50496	-11.711	1.1192e-31	4.3124e-30
MM_RS14635	mmazei	CDS	Amino_Acid_metabolis_and_transport	5	8	14	13	0	0	229.437	1.13814	0.283637	4.01264	6.00424e-05	0.00240614	-5.31185	0.583966	-9.09616	9.35799e-20	1.76608e-18	-6.44999	0.583146	-11.0607	1.94613e-28	6.10061e-27
MM_RS14640	mmazei	CDS	Amino_Acid_metabolis_and_transport	7	8	13	11	0	0	329.219	0.787417	0.2842	2.77064	0.00559456	0.0807108	-4.63733	0.436717	-10.6186	2.44172e-26	7.05619e-25	-5.42474	0.436286	-12.4339	1.71071e-35	7.71698e-34
MM_RS14645	mmazei	CDS	Amino_Acid_metabolis_and_transport	9	11	12	11	0	0	232.244	0.251997	0.259609	0.970679	0.331708	0.768853	-6.12679	0.606667	-10.0991	5.57547e-24	1.39349e-22	-6.37879	0.606818	-10.5119	7.6175e-26	2.07185e-24
MM_RS14760	mmazei	CDS	Function_Unknown	2	2	1	2	0	0	22.8851	-0.339197	0.31277	-1.08449	0.278146	0.726754	-2.93548	0.59967	-4.89516	9.82268e-07	5.16109e-06	-2.59628	0.607272	-4.27532	1.90865e-05	7.9327e-05
MM_RS14840	mmazei	CDS	Function_Unknown	3	5	18	33	5	7	139.355	2.63198	0.233941	11.2506	2.2998e-29	1.24419e-26	1.83627	0.252701	7.26659	3.68681e-13	3.79875e-12	-0.79571	0.225877	-3.52275	0.000427088	0.00141559
MM_RS14930	mmazei	CDS	Replication_and_repair	0	0	0	0	2	2	86.9815	0.0101033	0.364888	0.0276888	0.97791	0.99537	4.04603	0.289042	13.998	1.60207e-44	1.00441e-42	4.03592	0.311526	12.9553	2.19152e-38	1.19212e-36
MM_RS14960	mmazei	CDS	Signal_Transduction	0	0	0	0	0	0	37.2748	-0.552322	0.568274	-0.971929	0.331086	0.768853	4.11039	0.406585	10.1096	5.01109e-24	1.26095e-22	4.66271	0.498334	9.3566	8.23472e-21	1.62889e-19
MM_RS15030	mmazei	CDS	Function_Unknown	0	0	0	0	2	3	64.8712	-0.110104	0.585597	-0.188019	0.850861	0.963987	5.41053	0.426272	12.6927	6.4926e-37	2.85906e-35	5.52063	0.481683	11.4611	2.0682e-30	7.50027e-29
MM_RS15105	mmazei	CDS	Coenzyme_metabolis	2	2	1	3	0	0	60.9717	0.0954245	0.229077	0.41656	0.677	0.915112	-3.47827	0.49199	-7.06981	1.55146e-12	1.51822e-11	-3.5737	0.493574	-7.24045	4.4719e-13	4.43474e-12
MM_RS15140	mmazei	CDS	Energy_production_and_conversion	1	1	1	1	3	4	171.161	0.239674	0.236286	1.01434	0.310422	0.757778	3.41019	0.205075	16.629	4.29942e-62	4.29826e-60	3.17051	0.209712	15.1184	1.22452e-51	1.07845e-49
MM_RS15250	mmazei	CDS	Function_Unknown	0	0	0	0	1	2	29.8686	0.126595	0.596828	0.212114	0.832018	0.960335	4.34342	0.468903	9.26295	1.98863e-20	3.93367e-19	4.21683	0.496418	8.49452	1.98759e-17	2.92912e-16
MM_RS15330	mmazei	CDS	Function_Unknown	8	8	4	8	0	1	65.9927	-0.385381	0.243072	-1.58546	0.112862	0.483629	-2.7785	0.39437	-7.0454	1.84931e-12	1.79073e-11	-2.39312	0.399583	-5.98903	2.11093e-09	1.47885e-08
MM_RS15450	mmazei	CDS	not_classified	0	0	0	0	1	1	5.08815	0.625069	0.896137	0.697516	0.48548	NA	3.48483	0.81017	4.30136	1.69751e-05	7.32336e-05	2.85976	0.788543	3.62664	0.000287129	0.00098421
MM_RS15710	mmazei	CDS	Inorganic_ion_transport_and_metabolism	1	1	0	1	0	0	15.3847	-0.0787519	0.375113	-0.209942	0.833713	NA	-2.54015	0.661423	-3.84044	0.000122815	0.000456576	-2.4614	0.667548	-3.68722	0.000226713	0.000787429
MM_RS15890	mmazei	CDS	not_classified	0	0	0	0	0	1	4.46672	0.580667	0.853972	0.67996	0.49653	NA	2.83315	0.790131	3.58566	0.000336221	0.00114837	2.25248	0.774364	2.90881	0.00362807	0.00963405
MM_RS15895	mmazei	CDS	Inorganic_ion_transport_and_metabolism	1	1	0	1	3	4	196.964	0.306269	0.24734	1.23825	0.215622	0.670412	3.87367	0.212321	18.2444	2.29163e-74	3.13953e-72	3.5674	0.215291	16.5701	1.14627e-61	1.1778e-59
MM_RS15900	mmazei	CDS	Function_Unknown	1	1	0	1	2	3	24.9475	-0.24628	0.511617	-0.481376	0.630249	0.901947	3.10093	0.408388	7.59311	3.12329e-14	3.64449e-13	3.34721	0.458219	7.30483	2.77611e-13	2.79044e-12
MM_RS15920	mmazei	CDS	not_classified	0	0	0	0	0	0	21.3437	0.133984	0.48377	0.276958	0.781812	0.948515	2.58758	0.425891	6.07568	1.2346e-09	9.11535e-09	2.45359	0.442488	5.54499	2.93966e-08	1.78845e-07
MM_RS16025	mmazei	CDS	Function_Unknown	0	0	0	0	0	0	15.5614	0.788999	0.534074	1.47732	0.139589	NA	2.89076	0.490238	5.89666	3.7094e-09	2.56469e-08	2.10177	0.462055	4.54873	5.39706e-06	2.47076e-05
MM_RS16105	mmazei	CDS	Signal_Transduction	0	0	0	0	1	2	80.521	0.150212	0.332974	0.451122	0.651902	0.909662	3.46837	0.281168	12.3356	5.8276e-35	2.39514e-33	3.31816	0.292423	11.3471	7.66448e-30	2.62508e-28
MM_RS16175	mmazei	CDS	Signal_Transduction	3	3	2	3	0	0	80.7005	-0.140233	0.210662	-0.665681	0.505615	0.851863	-3.14266	0.395275	-7.95057	1.85649e-15	2.35985e-14	-3.00243	0.398139	-7.54116	4.65821e-14	5.06786e-13
MM_RS16270	mmazei	CDS	not_classified	1	1	0	1	0	0	7.89598	-0.595582	0.510263	-1.16721	0.243127	NA	-2.78755	0.809617	-3.44305	0.000575197	0.00187129	-2.19197	0.823939	-2.66035	0.0078059	0.0188966
MM_RS16325	mmazei	CDS	Coenzyme_metabolis	0	0	0	0	0	0	6.45508	-0.536837	0.792757	-0.677177	0.498293	NA	2.53051	0.657031	3.85143	0.00011743	0.000438317	3.06735	0.746193	4.11066	3.94524e-05	0.000156383
MM_RS16370	mmazei	CDS	Function_Unknown	0	0	0	0	0	0	21.4056	0.0676389	0.47038	0.143796	0.885661	0.974419	2.5633	0.408136	6.2805	3.37496e-10	2.64491e-09	2.49566	0.429532	5.81019	6.24027e-09	4.15906e-08
MM_RS16495	mmazei	CDS	Secondary_Structure	0	0	0	0	1	1	33.6321	-0.094245	0.654929	-0.143901	0.885579	0.974419	4.80933	0.493448	9.74637	1.91189e-22	4.20958e-21	4.90357	0.548945	8.93271	4.15687e-19	7.15175e-18
MM_RS16500	mmazei	CDS	Transcription	1	1	1	2	11	13	132.706	-0.182783	0.342812	-0.533187	0.593904	0.880519	4.27662	0.269436	15.8725	9.83025e-57	9.09053e-55	4.4594	0.298555	14.9366	1.90396e-50	1.63785e-48
MM_RS16505	mmazei	CDS	not_classified	1	1	0	1	4	5	34.6766	-0.363725	0.540675	-0.672725	0.501123	0.851863	3.89553	0.402034	9.68955	3.33981e-22	7.09997e-21	4.25926	0.471118	9.04073	1.55628e-19	2.781e-18
MM_RS16570	mmazei	CDS	Energy_production_and_conversion	1	1	1	1	2	2	102.314	0.0686513	0.274333	0.250248	0.802396	0.951443	3.12969	0.232928	13.4363	3.70487e-41	1.98613e-39	3.06104	0.245035	12.4923	8.22763e-36	3.75729e-34
MM_RS16605	mmazei	CDS	Defense_mechanism	6	6	4	7	0	0	232.234	-0.172847	0.163503	-1.05715	0.290445	0.73516	-2.87462	0.247202	-11.6286	2.94796e-31	1.03852e-29	-2.70177	0.249049	-10.8484	2.03025e-27	5.96024e-26
MM_RS16610	mmazei	CDS	Transcription	11	11	7	11	0	1	129.04	-0.201994	0.174628	-1.15671	0.247389	0.694358	-3.19079	0.322978	-9.87929	5.11936e-23	1.19098e-21	-2.9888	0.325527	-9.18141	4.25469e-20	7.90859e-19
MM_RS16615	mmazei	CDS	Function_Unknown	0	0	0	0	1	2	16.2107	-0.393805	0.89191	-0.44153	0.658829	NA	5.02571	0.676762	7.42611	1.11835e-13	1.23486e-12	5.41951	0.779814	6.94975	3.65921e-12	3.40943e-11
MM_RS16620	mmazei	CDS	not_classified	0	0	0	0	1	1	6.61801	0.793457	1.00122	0.792491	0.428075	NA	5.13346	0.904067	5.67818	1.36132e-08	8.89669e-08	4.34	0.867551	5.00259	5.6565e-07	2.96365e-06
MM_RS16695	mmazei	CDS	Carbohydrate_metabolism_and_transport	0	0	1	3	0	0	51.552	2.95135	0.298091	9.90083	4.12823e-23	1.7867e-20	0.0586386	0.423425	0.138486	0.889856	0.926683	-2.89271	0.385762	-7.49869	6.44577e-14	6.95128e-13
MM_RS16790	mmazei	CDS	Inorganic_ion_transport_and_metabolism	4	3	2	3	0	0	93.6409	-0.483082	0.205356	-2.35241	0.018652	0.19499	-3.09169	0.356132	-8.6813	3.91286e-18	6.15901e-17	-2.6086	0.360822	-7.22961	4.84381e-13	4.77794e-12
MM_RS16795	mmazei	CDS	Inorganic_ion_transport_and_metabolism	7	7	4	5	0	0	114.691	-0.509696	0.211179	-2.41357	0.0157972	0.173528	-3.32932	0.354841	-9.38255	6.43978e-21	1.31606e-19	-2.81962	0.358793	-7.85863	3.8837e-15	4.64912e-14
MM_RS16885	mmazei	CDS	Defense_mechanism	0	0	0	0	0	0	14.0822	-0.269989	0.599199	-0.450584	0.65229	NA	2.67978	0.49919	5.36825	7.95035e-08	4.80529e-07	2.94977	0.552417	5.33975	9.30771e-08	5.37956e-07
MM_RS16895	mmazei	CDS	not_classified	0	0	0	0	0	0	8.34891	0.302782	0.849602	0.35638	0.721556	NA	3.94726	0.720343	5.4797	4.26049e-08	2.66659e-07	3.64448	0.731323	4.98341	6.24749e-07	3.23662e-06
MM_RS16950	mmazei	CDS	Inorganic_ion_transport_and_metabolism	2	2	2	3	0	0	47.3854	-0.00786681	0.258796	-0.0303977	0.97575	0.99537	-2.73756	0.458329	-5.97291	2.33062e-09	1.65788e-08	-2.72969	0.461389	-5.91625	3.2936e-09	2.2645e-08
MM_RS16990	mmazei	CDS	Energy_production_and_conversion	1	2	1	2	5	8	142.552	0.144836	0.250645	0.577853	0.563363	0.870845	3.3396	0.214435	15.574	1.09432e-54	9.63779e-53	3.19476	0.222612	14.3513	1.04594e-46	8.2318e-45
MM_RS16995	mmazei	CDS	Post-translational_modification_protein_turnover_chaperone_functions	1	1	1	1	3	5	47.9371	0.124362	0.391926	0.31731	0.751008	0.935087	3.34596	0.32529	10.2861	8.14319e-25	2.13629e-23	3.2216	0.341436	9.43542	3.89414e-21	7.78618e-20
MM_RS17000	mmazei	CDS	Carbohydrate_metabolism_and_transport	0	0	0	0	1	1	64.6849	0.1758	0.324465	0.541815	0.587946	0.879511	3.01017	0.280298	10.7392	6.66453e-27	1.97217e-25	2.83437	0.289928	9.77612	1.42566e-22	3.14722e-21
MM_RS17045	mmazei	CDS	Tranlsation	0	0	0	0	0	0	15.1219	0.523935	0.518946	1.00961	0.312681	NA	2.54009	0.476128	5.33489	9.56025e-08	5.68543e-07	2.01616	0.467925	4.30871	1.64206e-05	6.90291e-05
MM_RS17175	mmazei	CDS	Function_Unknown	0	0	0	0	1	2	52.6093	0.139229	0.384075	0.362504	0.716976	0.927041	3.46147	0.316547	10.9351	7.83113e-28	2.41395e-26	3.32225	0.331876	10.0105	1.37049e-23	3.29185e-22
MM_RS17285	mmazei	CDS	Nucleotide_metabolism_and_transport	0	0	0	0	0	0	13.1973	0.959013	0.548552	1.74826	0.0804182	NA	2.63942	0.521918	5.05716	4.25541e-07	2.31482e-06	1.68041	0.483868	3.47287	0.000514922	0.00167815
MM_RS17315	mmazei	CDS	Function_Unknown	0	1	0	0	1	2	42.5784	-0.361452	0.413822	-0.873448	0.382419	0.796265	3.05497	0.328547	9.29843	1.42533e-20	2.84989e-19	3.41642	0.37451	9.12238	7.34917e-20	1.33914e-18
MM_RS17320	mmazei	CDS	Coenzyme_metabolis	0	1	0	0	1	2	40.1056	-0.312913	0.429889	-0.727894	0.466679	0.843828	3.08118	0.346102	8.90252	5.45935e-19	9.66226e-18	3.39409	0.389198	8.72073	2.76414e-18	4.44545e-17
MM_RS17325	mmazei	CDS	Coenzyme_metabolis	0	0	0	0	1	1	32.4288	-0.407133	0.462883	-0.879559	0.379098	0.796265	3.03869	0.363044	8.37003	5.76036e-17	8.22686e-16	3.44582	0.418981	8.2243	1.96332e-16	2.66997e-15
MM_RS17580	mmazei	CDS	not_classified	0	0	0	0	1	1	15.5034	-0.352466	0.586202	-0.601271	0.54766	NA	2.75492	0.476563	5.7808	7.43474e-09	4.94624e-08	3.10738	0.538185	5.77382	7.74937e-09	5.08244e-08
MM_RS17585	mmazei	CDS	Function_Unknown	0	0	0	0	1	1	30.412	0.202214	0.64802	0.312048	0.755004	0.936475	4.78061	0.505654	9.4543	3.25188e-21	6.68262e-20	4.57839	0.527988	8.6714	4.26841e-18	6.74738e-17
MM_RS17630	mmazei	CDS	Tranlsation	2	3	1	2	0	0	18.97	-0.755387	0.343927	-2.19636	0.0280663	0.2479	-2.85317	0.609467	-4.68142	2.84899e-06	1.41076e-05	-2.09778	0.623912	-3.3623	0.00077295	0.00241686
MM_RS17635	mmazei	CDS	not_classified	0	0	0	0	1	1	8.26814	-0.186205	0.721837	-0.25796	0.796438	NA	2.71513	0.607815	4.46704	7.93078e-06	3.63069e-05	2.90134	0.663103	4.3754	1.21212e-05	5.26591e-05
MM_RS17645	mmazei	CDS	not_classified	0	0	0	0	0	0	8.12567	0.140381	0.750527	0.187043	0.851627	NA	3.08767	0.645024	4.78691	1.69369e-06	8.61753e-06	2.94729	0.670365	4.39655	1.09987e-05	4.81468e-05
MM_RS17670	mmazei	CDS	Function_Unknown	1	0	0	0	2	3	14.7205	-0.911865	0.735084	-1.24049	0.214794	NA	3.4259	0.530258	6.46082	1.0414e-10	8.52244e-10	4.33776	0.673623	6.43945	1.19906e-10	9.72656e-10
MM_RS17780	mmazei	CDS	Function_Unknown	2	3	1	2	5	7	44.6537	-0.865042	0.390904	-2.21292	0.0269029	0.242574	2.55227	0.298297	8.55613	1.16716e-17	1.75501e-16	3.41731	0.367865	9.28957	1.54909e-20	3.00004e-19
MM_RS17790	mmazei	CDS	not_classified	1	1	0	1	2	3	132.27	-0.499886	0.284544	-1.7568	0.0789527	0.411696	2.99696	0.239985	12.4881	8.6699e-36	3.6862e-34	3.49684	0.266349	13.1288	2.2523e-39	1.26231e-37
MM_RS17805	mmazei	CDS	not_classified	0	0	0	0	0	0	14.0748	-0.245893	0.735016	-0.334541	0.737971	NA	3.80458	0.570992	6.6631	2.68103e-11	2.29563e-10	4.05047	0.643818	6.29134	3.14747e-10	2.45105e-09
MM_RS17830	mmazei	CDS	not_classified	0	0	0	0	1	1	6.31018	-0.878256	0.826566	-1.06254	0.287992	NA	2.53232	0.660316	3.83501	0.00012556	0.000464911	3.41057	0.785316	4.34293	1.40593e-05	5.99139e-05
MM_RS17915	mmazei	CDS	Tranlsation	5	6	3	3	0	0	45.372	-0.877144	0.269871	-3.25023	0.0011531	0.0248312	-3.16226	0.47177	-6.70296	2.04244e-11	1.77765e-10	-2.28511	0.48197	-4.74119	2.12466e-06	1.02466e-05
MM_RS18000	mmazei	CDS	not_classified	2	2	1	2	0	0	12.1395	-0.171711	0.400337	-0.428915	0.667985	NA	-2.67253	0.717694	-3.72377	0.000196271	0.000703493	-2.50082	0.72526	-3.44816	0.00056441	0.00181702
spRNA39	mmazei	sRNA	not_classified	1	0	1	1	2	2	17.8635	0.624775	0.543243	1.15008	0.25011	0.697455	3.01034	0.490851	6.1329	8.62937e-10	6.52761e-09	2.38557	0.475293	5.01914	5.19026e-07	2.73988e-06
sRNA019	mmazei	sRNA	not_classified	0	0	0	0	2	3	7.2451	-0.510627	0.846482	-0.603235	0.546353	NA	3.21186	0.679725	4.72524	2.29843e-06	1.15515e-05	3.72249	0.776859	4.79172	1.6536e-06	8.12305e-06
sRNA020	mmazei	sRNA	not_classified	1	1	1	1	0	0	4.55868	-0.363497	0.601548	-0.604268	0.545665	NA	-2.74101	0.906026	-3.02531	0.00248381	0.00704916	-2.37751	0.916689	-2.59359	0.00949809	0.022606
sRNA066	mmazei	sRNA	not_classified	15	12	5	14	1	0	33.6655	-0.56959	0.362435	-1.57156	0.116052	0.49295	-2.89255	0.547718	-5.28109	1.28418e-07	7.51612e-07	-2.32296	0.555772	-4.17969	2.91902e-05	0.000118914
sRNA067	mmazei	sRNA	not_classified	5	3	2	4	0	0	14.7743	-0.539676	0.424909	-1.2701	0.20405	NA	-2.71207	0.678827	-3.99523	6.46327e-05	0.000254879	-2.17239	0.690659	-3.14539	0.00165865	0.00480826
sRNA068	mmazei	sRNA	not_classified	4	4	1	4	0	0	9.13108	-0.633739	0.494475	-1.28164	0.199969	NA	-2.94601	0.800049	-3.68229	0.000231147	0.000815852	-2.31228	0.81363	-2.84192	0.00448422	0.0115509
