# Supplementary material for: Dual-RNAseq Analysis Unravels Virus-Host Interactions of MetSV and Methanosarcina mazei
Source: Viruses. 2022 Nov 21;14(11):2585. doi: 10.3390/v14112585 (PMC9694453; doi:10.3390/v14112585)
Supplement: Supplementary file 1 [file viruses-14-02585-s001.zip › Table_S4.xlsx]

## Sheet: Tabelle1
Table_S4: PADLOC results table of the analysis of M. mazei genome. Data was supplemented with common locus_tags.
system.number	seqid	locus_tag	system	target.name	hmm.accession	hmm.name	protein.name	full.seq.E.value	domain.iE.value	target.coverage	hmm.coverage	start	end	strand	target.description	relative.position	contig.end	all.domains	best.hits
6	NC_003901.1	MM_RS00580	DMS_other	NC_003901.1_168	PDLC02463	BrxB_00005	BrxB	1.5e-67	1.7e-67	0.969	0.969	193892	194464	+	NC_003901.1_168	168	3477	PDLC02459,BrxB_00001, 1, 3.7e-10, 0.801, 0.842 | PDLC02461,BrxB_00003, 1, 4.1e-14, 0.796, 0.76 | PDLC02462,BrxB_00004, 1, 6.9e-07, 0.817, 0.847 | PDLC02463,BrxB_00005, 1, 1.7e-67, 0.969, 0.969 | PDLC02464,BrxB_00006, 1, 0.00011, 0.304, 0.734 | PDLC02466,BrxB_00008, 1, 2.6e-34, 0.958, 0.978 | PDLC02467,BrxB_00009, 1, 7.5e-08, 0.634, 0.565 | PDLC02468,BrxB_00010, 1, 1.4e-19, 0.639, 0.956 | PDLC0246…	PDLC02463, BrxB_00005, 1.7e-67, 0.969, 0.969 | PDLC02466, BrxB_00008, 2.6e-34, 0.958, 0.978 | PDLC02468, BrxB_00010, 1.4e-19, 0.639, 0.956 | PDLC02461, BrxB_00003, 4.1e-14, 0.796, 0.76 | PDLC02459, BrxB_00001, 3.7e-10, 0.801, 0.842
6	NC_003901.1	MM_RS00835	DMS_other	NC_003901.1_169	PDLC02471	BrxC_00001	BrxC	0	0	0.992	0.995	194588	198226	+	NC_003901.1_169	169	3477	PDLC02471,BrxC_00001, 1, 0, 0.992, 0.995 | PDLC02474,BrxC_00004, 1, 3.1e-08, 0.072, 0.07 | PDLC02474,BrxC_00004, 2, 1.9e-21, 0.265, 0.279 | PDLC02476,BrxC_00006, 1, 8.5e-72, 0.491, 0.507 | PDLC02476,BrxC_00006, 2, 24, 0.044, 0.044 | PDLC02479,BrxC_00009, 1, 1e-239, 0.99, 0.994 | PDLC02481,BrxC_00011, 1, 8.5e-05, 0.06, 0.06 | PDLC02481,BrxC_00011, 2, 0.0096, 0.167, 0.164 | PDLC02483,BrxC_00013, 1,…	PDLC02471, BrxC_00001, 0, 0.992, 0.995 | PDLC02479, BrxC_00009, 1e-239, 0.99, 0.994 | PDLC02491, BrxC_00021, 1.1e-170, 0.613, 0.958 | PDLC02476, BrxC_00006, 8.5e-72, 0.491, 0.507 | PDLC02484, BrxC_00014, 9.5e-70, 0.692, 0.724
6	NC_003901.1	MM_RS00845	DMS_other	NC_003901.1_171	PDLC02521	PglX_00007	PglX	0	0	0.992	0.996	200873	204391	+	NC_003901.1_171	171	3477	PDLC02515,PglX_00001, 1, 4.6e-20, 0.108, 0.924 | PDLC02515,PglX_00001, 1, 4.6e-20, 0.108, 0.924 | PDLC02516,PglX_00002, 1, 1.1e-197, 0.492, 0.975 | PDLC02516,PglX_00002, 1, 1.1e-197, 0.492, 0.975 | PDLC02517,PglX_00003, 1, 1.9e-155, 0.598, 0.966 | PDLC02517,PglX_00003, 1, 1.9e-155, 0.598, 0.966 | PDLC02518,PglX_00004, 1, 1.9e-18, 0.17, 0.125 | PDLC02518,PglX_00004, 1, 1.9e-18, 0.17, 0.125 | PDLC0…	PDLC02521, PglX_00007, 0, 0.992, 0.996 | PDLC02521, PglX_00007, 0, 0.992, 0.996 | PDLC03600, REase_MTase_IIG_00005, 0, 0.992, 0.99 | PDLC02641, DrmMI_00004, 3.7e-264, 0.992, 0.998 | PDLC02525, PglX_00011, 2e-259, 0.522, 0.987 | PDLC02525, PglX_00011, 2e-259, 0.522, 0.987
22	NC_003901.1	MM_RS00845	RM_type_IIG	NC_003901.1_171	PDLC03600	REase_MTase_IIG_00005	REase_MTase_IIG	0	0	0.992	0.99	200873	204391	+	NC_003901.1_171	171	3477	PDLC03596,REase_MTase_IIG_00001, 1, 4.8e-09, 0.228, 0.234 | PDLC03596,REase_MTase_IIG_00001, 2, 130, 0.034, 0.034 | PDLC03598,REase_MTase_IIG_00003, 1, 0.0024, 0.057, 0.084 | PDLC03598,REase_MTase_IIG_00003, 2, 100, 0.015, 0.02 | PDLC03600,REase_MTase_IIG_00005, 1, 0, 0.992, 0.99 | PDLC03601,REase_MTase_IIG_00006, 1, 21, 0.024, 0.025 | PDLC03601,REase_MTase_IIG_00006, 2, 2.7e-08, 0.08, 0.086 | PD…	PDLC03600, REase_MTase_IIG_00005, 0, 0.992, 0.99 | PDLC03612, REase_MTase_IIG_00017, 5.8e-11, 0.189, 0.17 | PDLC03596, REase_MTase_IIG_00001, 4.8e-09, 0.228, 0.234 | PDLC03604, REase_MTase_IIG_00009, 1.1e-08, 0.076, 0.095 | PDLC03601, REase_MTase_IIG_00006, 2.7e-08, 0.08, 0.086
7	NC_003901.1	MM_RS00885	DMS_other	NC_003901.1_182	PDLC02564	PglZ_00023	PglZ	5e-261	5.7e-261	0.993	0.996	210040	212742	+	NC_003901.1_182	182	3477	PDLC02547,PglZ_00006, 1, 1.9e-191, 0.97, 0.981 | PDLC02548,PglZ_00007, 1, 2e-21, 0.421, 0.383 | PDLC02551,PglZ_00010, 1, 7.4e-54, 0.866, 0.88 | PDLC02553,PglZ_00012, 1, 34, 0.074, 0.077 | PDLC02553,PglZ_00012, 2, 4.5e-55, 0.519, 0.536 | PDLC02557,PglZ_00016, 1, 5.6e-81, 0.951, 0.966 | PDLC02559,PglZ_00018, 1, 1.4e-19, 0.343, 0.344 | PDLC02561,PglZ_00020, 1, 2.4e-25, 0.491, 0.494 | PDLC02563,PglZ_…	PDLC02564, PglZ_00023, 5.7e-261, 0.993, 0.996 | PDLC02547, PglZ_00006, 1.9e-191, 0.97, 0.981 | PDLC02563, PglZ_00022, 1.6e-114, 0.963, 0.974 | PDLC02557, PglZ_00016, 5.6e-81, 0.951, 0.966 | PDLC02553, PglZ_00012, 4.5e-55, 0.519, 0.536
7	NC_003901.1	MM_RS00890	DMS_other	NC_003901.1_183	PDLC02506	BrxL_00002	BrxL	0	0	0.98	0.988	212816	214864	+	NC_003901.1_183	183	3477	PDLC02505,BrxL_00001, 1, 3.4e-72, 0.665, 0.965 | PDLC02506,BrxL_00002, 1, 0, 0.98, 0.988 | PDLC02507,BrxL_00003, 1, 5.4e-56, 0.592, 0.832 | PDLC02508,BrxL_00004, 1, 4.6e-197, 0.698, 0.683 | PDLC02509,BrxL_00005, 1, 3.3e-35, 0.201, 0.256 | PDLC02509,BrxL_00005, 2, 1.6e-108, 0.483, 0.624	PDLC02506, BrxL_00002, 0, 0.98, 0.988 | PDLC02508, BrxL_00004, 4.6e-197, 0.698, 0.683 | PDLC02509, BrxL_00005, 1.6e-108, 0.483, 0.624 | PDLC02505, BrxL_00001, 3.4e-72, 0.665, 0.965 | PDLC02507, BrxL_00003, 5.4e-56, 0.592, 0.832
5	NC_003901.1	MM_RS01510	disarm_type_II	NC_003901.1_301	PDLC02614	DrmC_00030	DrmC	3e-66	3.3e-66	0.981	0.987	365840	366307	-	NC_003901.1_301	301	3477	PDLC02585,DrmC_00001, 1, 2.8e-20, 0.91, 0.593 | PDLC02586,DrmC_00002, 1, 0.00015, 0.769, 0.496 | PDLC02587,DrmC_00003, 1, 0.11, 0.34, 0.199 | PDLC02587,DrmC_00003, 2, 9.4e-10, 0.353, 0.206 | PDLC02588,DrmC_00004, 1, 5.2e-16, 0.942, 0.605 | PDLC02589,DrmC_00005, 1, 2e-06, 0.821, 0.53 | PDLC02591,DrmC_00007, 1, 4.8e-12, 0.647, 0.396 | PDLC02592,DrmC_00008, 1, 1.3e-14, 0.929, 0.62 | PDLC02594,DrmC_0…	PDLC02614, DrmC_00030, 3.3e-66, 0.981, 0.987 | PDLC02585, DrmC_00001, 2.8e-20, 0.91, 0.593 | PDLC02616, DrmC_00032, 2.8e-20, 0.891, 0.634 | PDLC02595, DrmC_00011, 5.5e-19, 0.827, 0.524 | PDLC02597, DrmC_00013, 2.5e-18, 0.821, 0.558
8	NC_003901.1	MM_RS01510	DMS_other	NC_003901.1_301	PDLC02614	DrmC_00030	DrmC	3e-66	3.3e-66	0.981	0.987	365840	366307	-	NC_003901.1_301	301	3477	PDLC02585,DrmC_00001, 1, 2.8e-20, 0.91, 0.593 | PDLC02586,DrmC_00002, 1, 0.00015, 0.769, 0.496 | PDLC02587,DrmC_00003, 1, 0.11, 0.34, 0.199 | PDLC02587,DrmC_00003, 2, 9.4e-10, 0.353, 0.206 | PDLC02588,DrmC_00004, 1, 5.2e-16, 0.942, 0.605 | PDLC02589,DrmC_00005, 1, 2e-06, 0.821, 0.53 | PDLC02591,DrmC_00007, 1, 4.8e-12, 0.647, 0.396 | PDLC02592,DrmC_00008, 1, 1.3e-14, 0.929, 0.62 | PDLC02594,DrmC_0…	PDLC02614, DrmC_00030, 3.3e-66, 0.981, 0.987 | PDLC02585, DrmC_00001, 2.8e-20, 0.91, 0.593 | PDLC02616, DrmC_00032, 2.8e-20, 0.891, 0.634 | PDLC02595, DrmC_00011, 5.5e-19, 0.827, 0.524 | PDLC02597, DrmC_00013, 2.5e-18, 0.821, 0.558
5	NC_003901.1	MM_RS01515	disarm_type_II	NC_003901.1_302	PDLC02583	DrmB_00006	DrmB	2e-258	2.3e-258	0.993	0.993	366310	368112	-	NC_003901.1_302	302	3477	PDLC02578,DrmB_00001, 1, 9.8e-05, 0.133, 0.167 | PDLC02579,DrmB_00002, 1, 1.5e-29, 0.296, 0.596 | PDLC02580,DrmB_00003, 1, 0.012, 0.17, 0.224 | PDLC02582,DrmB_00005, 1, 6.4e-09, 0.206, 0.173 | PDLC02583,DrmB_00006, 1, 2.3e-258, 0.993, 0.993 | PDLC02584,DrmB_00007, 1, 3, 0.068, 0.099 | PDLC02584,DrmB_00007, 2, 3.1e-37, 0.303, 0.429	PDLC02583, DrmB_00006, 2.3e-258, 0.993, 0.993 | PDLC02584, DrmB_00007, 3.1e-37, 0.303, 0.429 | PDLC02579, DrmB_00002, 1.5e-29, 0.296, 0.596 | PDLC02582, DrmB_00005, 6.4e-09, 0.206, 0.173 | PDLC02578, DrmB_00001, 9.8e-05, 0.133, 0.167
8	NC_003901.1	MM_RS01515	DMS_other	NC_003901.1_302	PDLC02583	DrmB_00006	DrmB	2e-258	2.3e-258	0.993	0.993	366310	368112	-	NC_003901.1_302	302	3477	PDLC02578,DrmB_00001, 1, 9.8e-05, 0.133, 0.167 | PDLC02579,DrmB_00002, 1, 1.5e-29, 0.296, 0.596 | PDLC02580,DrmB_00003, 1, 0.012, 0.17, 0.224 | PDLC02582,DrmB_00005, 1, 6.4e-09, 0.206, 0.173 | PDLC02583,DrmB_00006, 1, 2.3e-258, 0.993, 0.993 | PDLC02584,DrmB_00007, 1, 3, 0.068, 0.099 | PDLC02584,DrmB_00007, 2, 3.1e-37, 0.303, 0.429	PDLC02583, DrmB_00006, 2.3e-258, 0.993, 0.993 | PDLC02584, DrmB_00007, 3.1e-37, 0.303, 0.429 | PDLC02579, DrmB_00002, 1.5e-29, 0.296, 0.596 | PDLC02582, DrmB_00005, 6.4e-09, 0.206, 0.173 | PDLC02578, DrmB_00001, 9.8e-05, 0.133, 0.167
5	NC_003901.1	MM_RS01520	disarm_type_II	NC_003901.1_303	PDLC02571	DrmA_00005	DrmA	0	0	0.995	0.998	368115	371942	-	NC_003901.1_303	303	3477	PDLC02567,DrmA_00001, 1, 130, 0.027, 0.019 | PDLC02567,DrmA_00001, 2, 1.6e-37, 0.215, 0.153 | PDLC02567,DrmA_00001, 3, 2.2e-67, 0.308, 0.237 | PDLC02568,DrmA_00002, 1, 140, 0.02, 0.041 | PDLC02568,DrmA_00002, 2, 6.3e-58, 0.306, 0.645 | PDLC02569,DrmA_00003, 1, 2.6, 0.047, 0.057 | PDLC02569,DrmA_00003, 2, 1.4e-05, 0.049, 0.058 | PDLC02570,DrmA_00004, 1, 0.0043, 0.048, 0.072 | PDLC02571,DrmA_00005,…	PDLC02571, DrmA_00005, 0, 0.995, 0.998 | PDLC02575, DrmA_00009, 1.3e-111, 0.397, 0.616 | PDLC02577, DrmA_00011, 1.3e-73, 0.312, 0.601 | PDLC02567, DrmA_00001, 2.2e-67, 0.308, 0.237 | PDLC02568, DrmA_00002, 6.3e-58, 0.306, 0.645
8	NC_003901.1	MM_RS01520	DMS_other	NC_003901.1_303	PDLC02571	DrmA_00005	DrmA	0	0	0.995	0.998	368115	371942	-	NC_003901.1_303	303	3477	PDLC02501,BrxHI_00002, 1, 0.00032, 0.053, 0.072 | PDLC02501,BrxHI_00002, 1, 0.00032, 0.053, 0.072 | PDLC02503,BrxHI_00004, 1, 230, 0.009, 0.017 | PDLC02503,BrxHI_00004, 1, 230, 0.009, 0.017 | PDLC02503,BrxHI_00004, 2, 0.017, 0.039, 0.073 | PDLC02503,BrxHI_00004, 2, 0.017, 0.039, 0.073 | PDLC02567,DrmA_00001, 1, 130, 0.027, 0.019 | PDLC02567,DrmA_00001, 2, 1.6e-37, 0.215, 0.153 | PDLC02567,DrmA_00…	PDLC02571, DrmA_00005, 0, 0.995, 0.998 | PDLC02575, DrmA_00009, 1.3e-111, 0.397, 0.616 | PDLC02577, DrmA_00011, 1.3e-73, 0.312, 0.601 | PDLC02567, DrmA_00001, 2.2e-67, 0.308, 0.237 | PDLC02568, DrmA_00002, 6.3e-58, 0.306, 0.645
8	NC_003901.1	MM_RS01525	DMS_other	NC_003901.1_304	PDLC03398	NEase_II_00007	REase_II	5.7e-47	6.9e-47	0.933	0.95	372163	372837	-	NC_003901.1_304	304	3477	PDLC03398,NEase_II_00007, 1, 6.9e-47, 0.933, 0.95	PDLC03398, NEase_II_00007, 6.9e-47, 0.933, 0.95
21	NC_003901.1	MM_RS01525	RM_type_II	NC_003901.1_304	PDLC03398	NEase_II_00007	REase_II	5.7e-47	6.9e-47	0.933	0.95	372163	372837	-	NC_003901.1_304	304	3477	PDLC03398,NEase_II_00007, 1, 6.9e-47, 0.933, 0.95	PDLC03398, NEase_II_00007, 6.9e-47, 0.933, 0.95
5	NC_003901.1	MM_RS01530	disarm_type_II	NC_003901.1_305	PDLC02649	DrmMII_00003	DrmMII	6.7e-216	7.4e-216	0.993	0.995	372834	374105	-	NC_003901.1_305	305	3477	PDLC02647,DrmMII_00001, 1, 480, 0.047, 0.045 | PDLC02647,DrmMII_00001, 2, 1.9e-08, 0.245, 0.215 | PDLC02647,DrmMII_00001, 3, 5.8e-05, 0.245, 0.221 | PDLC02648,DrmMII_00002, 1, 0.002, 0.085, 0.077 | PDLC02648,DrmMII_00002, 2, 8e-27, 0.274, 0.299 | PDLC02648,DrmMII_00002, 3, 6.2e-27, 0.37, 0.331 | PDLC02649,DrmMII_00003, 1, 7.4e-216, 0.993, 0.995 | PDLC02650,DrmMII_00004, 1, 0.014, 0.059, 0.069 | P…	PDLC02649, DrmMII_00003, 7.4e-216, 0.993, 0.995 | PDLC02656, DrmMII_00010, 2.8e-31, 0.349, 0.308 | PDLC02648, DrmMII_00002, 6.2e-27, 0.37, 0.331 | PDLC02653, DrmMII_00007, 3.3e-15, 0.309, 0.405 | PDLC02652, DrmMII_00006, 3.7e-15, 0.156, 0.34
8	NC_003901.1	MM_RS01530	DMS_other	NC_003901.1_305	PDLC02649	DrmMII_00003	DrmMII	6.7e-216	7.4e-216	0.993	0.995	372834	374105	-	NC_003901.1_305	305	3477	PDLC02647,DrmMII_00001, 1, 480, 0.047, 0.045 | PDLC02647,DrmMII_00001, 2, 1.9e-08, 0.245, 0.215 | PDLC02647,DrmMII_00001, 3, 5.8e-05, 0.245, 0.221 | PDLC02648,DrmMII_00002, 1, 0.002, 0.085, 0.077 | PDLC02648,DrmMII_00002, 2, 8e-27, 0.274, 0.299 | PDLC02648,DrmMII_00002, 3, 6.2e-27, 0.37, 0.331 | PDLC02649,DrmMII_00003, 1, 7.4e-216, 0.993, 0.995 | PDLC02650,DrmMII_00004, 1, 0.014, 0.059, 0.069 | P…	PDLC02649, DrmMII_00003, 7.4e-216, 0.993, 0.995 | PDLC03232, MTase_II_00018, 8.3e-106, 0.986, 0.989 | PDLC03234, MTase_II_00020, 9.6e-83, 0.991, 0.979 | PDLC03378, MTase_II_00164, 1.4e-70, 0.983, 0.959 | PDLC03326, MTase_II_00112, 4.6e-66, 0.759, 0.774
21	NC_003901.1	MM_RS01530	RM_type_II	NC_003901.1_305	PDLC03232	MTase_II_00018	MTase_II	2.4e-106	8.3e-106	0.986	0.989	372834	374105	-	NC_003901.1_305	305	3477	PDLC03217,MTase_II_00003, 1, 90, 0.05, 0.03 | PDLC03217,MTase_II_00003, 2, 4.3e-14, 0.25, 0.145 | PDLC03217,MTase_II_00003, 3, 96, 0.061, 0.037 | PDLC03217,MTase_II_00003, 4, 0.0083, 0.101, 0.063 | PDLC03220,MTase_II_00006, 1, 110, 0.042, 0.034 | PDLC03220,MTase_II_00006, 2, 0.035, 0.184, 0.141 | PDLC03220,MTase_II_00006, 3, 0.068, 0.083, 0.069 | PDLC03223,MTase_II_00009, 1, 0.083, 0.057, 0.053 |…	PDLC03232, MTase_II_00018, 8.3e-106, 0.986, 0.989 | PDLC03234, MTase_II_00020, 9.6e-83, 0.991, 0.979 | PDLC03378, MTase_II_00164, 1.4e-70, 0.983, 0.959 | PDLC03326, MTase_II_00112, 4.6e-66, 0.759, 0.774 | PDLC03272, MTase_II_00058, 2.2e-55, 0.988, 0.786
9	NC_003901.1	MM_RS02310	DMS_other	NC_003901.1_460	PDLC03240	MTase_II_00026	MTase_II	5.3e-101	1.3e-100	0.971	0.982	546056	547786	+	NC_003901.1_460	460	3477	PDLC03018,MTase_I_00001, 1, 65, 0.109, 0.084 | PDLC03018,MTase_I_00001, 2, 9.1e-10, 0.133, 0.103 | PDLC03018,MTase_I_00001, 3, 0.0016, 0.123, 0.095 | PDLC03019,MTase_I_00002, 1, 3.5e-14, 0.099, 0.069 | PDLC03019,MTase_I_00002, 2, 1.7e-150, 0.846, 0.48 | PDLC03020,MTase_I_00003, 1, 1.6e-06, 0.097, 0.129 | PDLC03020,MTase_I_00003, 2, 1.7e-30, 0.4, 0.563 | PDLC03021,MTase_I_00004, 1, 1.5e-48, 0.7, 0…	PDLC03019, MTase_I_00002, 1.7e-150, 0.846, 0.48 | PDLC03240, MTase_II_00026, 1.3e-100, 0.971, 0.982 | PDLC03035, MTase_I_00018, 1.4e-82, 0.835, 0.646 | PDLC03022, MTase_I_00005, 7.1e-79, 0.91, 0.557 | PDLC03031, MTase_I_00014, 2.3e-76, 0.903, 0.577
18	NC_003901.1	MM_RS02310	RM_type_I	NC_003901.1_460	PDLC03035	MTase_I_00018	MTase_I	2.6e-96	1.4e-82	0.835	0.646	546056	547786	+	NC_003901.1_460	460	3477	PDLC03018,MTase_I_00001, 1, 65, 0.109, 0.084 | PDLC03018,MTase_I_00001, 2, 9.1e-10, 0.133, 0.103 | PDLC03018,MTase_I_00001, 3, 0.0016, 0.123, 0.095 | PDLC03019,MTase_I_00002, 1, 3.5e-14, 0.099, 0.069 | PDLC03019,MTase_I_00002, 2, 1.7e-150, 0.846, 0.48 | PDLC03020,MTase_I_00003, 1, 1.6e-06, 0.097, 0.129 | PDLC03020,MTase_I_00003, 2, 1.7e-30, 0.4, 0.563 | PDLC03021,MTase_I_00004, 1, 1.5e-48, 0.7, 0…	PDLC03019, MTase_I_00002, 1.7e-150, 0.846, 0.48 | PDLC03035, MTase_I_00018, 1.4e-82, 0.835, 0.646 | PDLC03022, MTase_I_00005, 7.1e-79, 0.91, 0.557 | PDLC03031, MTase_I_00014, 2.3e-76, 0.903, 0.577 | PDLC03027, MTase_I_00010, 7.6e-52, 0.617, 0.409
9	NC_003901.1	MM_RS02315	DMS_other	NC_003901.1_461	PDLC03099	Specificity_I_00048	Specificity_I	4.1e-89	4.9e-89	0.973	0.956	547779	549098	+	NC_003901.1_461	461	3477	PDLC03019,MTase_I_00002, 1, 0.00052, 0.134, 0.063 | PDLC03019,MTase_I_00002, 2, 1.3e-14, 0.464, 0.22 | PDLC03032,MTase_I_00015, 1, 0.013, 0.261, 0.119 | PDLC03052,Specificity_I_00001, 1, 3.5e-51, 0.743, 0.713 | PDLC03054,Specificity_I_00003, 1, 1.4e-36, 0.348, 0.382 | PDLC03054,Specificity_I_00003, 2, 6.7, 0.05, 0.055 | PDLC03054,Specificity_I_00003, 3, 190, 0.091, 0.097 | PDLC03055,Specificity_I…	PDLC03099, Specificity_I_00048, 4.9e-89, 0.973, 0.956 | PDLC03168, Specificity_I_00117, 1.3e-82, 0.98, 0.967 | PDLC03086, Specificity_I_00035, 2.2e-81, 0.889, 0.832 | PDLC03089, Specificity_I_00038, 2.3e-77, 0.891, 0.841 | PDLC03063, Specificity_I_00012, 2.4e-69, 0.377, 0.45
18	NC_003901.1	MM_RS02315	RM_type_I	NC_003901.1_461	PDLC03099	Specificity_I_00048	Specificity_I	4.1e-89	4.9e-89	0.973	0.956	547779	549098	+	NC_003901.1_461	461	3477	PDLC03019,MTase_I_00002, 1, 0.00052, 0.134, 0.063 | PDLC03019,MTase_I_00002, 2, 1.3e-14, 0.464, 0.22 | PDLC03032,MTase_I_00015, 1, 0.013, 0.261, 0.119 | PDLC03052,Specificity_I_00001, 1, 3.5e-51, 0.743, 0.713 | PDLC03054,Specificity_I_00003, 1, 1.4e-36, 0.348, 0.382 | PDLC03054,Specificity_I_00003, 2, 6.7, 0.05, 0.055 | PDLC03054,Specificity_I_00003, 3, 190, 0.091, 0.097 | PDLC03055,Specificity_I…	PDLC03099, Specificity_I_00048, 4.9e-89, 0.973, 0.956 | PDLC03168, Specificity_I_00117, 1.3e-82, 0.98, 0.967 | PDLC03086, Specificity_I_00035, 2.2e-81, 0.889, 0.832 | PDLC03089, Specificity_I_00038, 2.3e-77, 0.891, 0.841 | PDLC03063, Specificity_I_00012, 2.4e-69, 0.377, 0.45
9	NC_003901.1	MM_RS02320	DMS_other	NC_003901.1_462	PDLC03040	REase_I_00001	REase_I	0	0	0.995	0.99	549109	552267	+	NC_003901.1_462	462	3477	PDLC02704,PbeA_00002, 1, 1.9e-06, 0.389, 0.556 | PDLC02704,PbeA_00002, 2, 19, 0.067, 0.103 | PDLC03040,REase_I_00001, 1, 0, 0.995, 0.99 | PDLC03041,REase_I_00002, 1, 3.2e-10, 0.169, 0.176 | PDLC03041,REase_I_00002, 2, 8.2e-32, 0.331, 0.278 | PDLC03041,REase_I_00002, 3, 8.6e-21, 0.089, 0.085 | PDLC03043,REase_I_00004, 1, 5.9e-12, 0.145, 0.486 | PDLC03044,REase_I_00005, 1, 1.9e-42, 0.511, 0.476 | P…	PDLC03040, REase_I_00001, 0, 0.995, 0.99 | PDLC03044, REase_I_00005, 1.9e-42, 0.511, 0.476 | PDLC03048, REase_I_00009, 7.6e-41, 0.387, 0.377 | PDLC03041, REase_I_00002, 8.2e-32, 0.331, 0.278 | PDLC03046, REase_I_00007, 1.2e-13, 0.071, 0.076
18	NC_003901.1	MM_RS02320	RM_type_I	NC_003901.1_462	PDLC03040	REase_I_00001	REase_I	0	0	0.995	0.99	549109	552267	+	NC_003901.1_462	462	3477	PDLC03040,REase_I_00001, 1, 0, 0.995, 0.99 | PDLC03041,REase_I_00002, 1, 3.2e-10, 0.169, 0.176 | PDLC03041,REase_I_00002, 2, 8.2e-32, 0.331, 0.278 | PDLC03041,REase_I_00002, 3, 8.6e-21, 0.089, 0.085 | PDLC03043,REase_I_00004, 1, 5.9e-12, 0.145, 0.486 | PDLC03044,REase_I_00005, 1, 1.9e-42, 0.511, 0.476 | PDLC03044,REase_I_00005, 2, 1.9e-16, 0.079, 0.081 | PDLC03044,REase_I_00005, 3, 67, 0.138, 0.1…	PDLC03040, REase_I_00001, 0, 0.995, 0.99 | PDLC03044, REase_I_00005, 1.9e-42, 0.511, 0.476 | PDLC03048, REase_I_00009, 7.6e-41, 0.387, 0.377 | PDLC03041, REase_I_00002, 8.2e-32, 0.331, 0.278 | PDLC03046, REase_I_00007, 1.2e-13, 0.071, 0.076
2	NC_003901.1	MM_RS02925	cas_type_I-B1	NC_003901.1_588	PDLC02087	Cas4b_WP_154810420.1	Cas4b	1.1e-86	1.3e-86	0.84	0.989	682642	683316	-	NC_003901.1_588	588	3477	PDLC01771,Cas4b_WP_019267510.1, 1, 1.1, 0.191, 0.253 | PDLC01771,Cas4b_WP_019267510.1, 2, 2.1e-05, 0.387, 0.512 | PDLC02067,Cas1b_WP_188882336.1, 1, 3.6e-07, 0.791, 0.313 | PDLC02087,Cas4b_WP_154810420.1, 1, 1.3e-86, 0.84, 0.989	PDLC02087, Cas4b_WP_154810420.1, 1.3e-86, 0.84, 0.989 | PDLC02067, Cas1b_WP_188882336.1, 3.6e-07, 0.791, 0.313 | PDLC01771, Cas4b_WP_019267510.1, 2.1e-05, 0.387, 0.512
2	NC_003901.1	MM_RS02930	cas_type_I-B1	NC_003901.1_589	PDLC02077	Cas2b_WP_028460064.1	Cas2b	4.2e-46	4.7e-46	0.979	0.99	683334	683624	-	NC_003901.1_589	589	3477	PDLC01749,Cas2b_WP_014295803.1, 1, 3.2e-16, 0.845, 0.92 | PDLC01750,Cas2b_WP_096389957.1, 1, 4.3e-07, 0.825, 0.895 | PDLC02076,Cas2b_WP_066217071.1, 1, 4e-14, 0.835, 0.908 | PDLC02077,Cas2b_WP_028460064.1, 1, 4.7e-46, 0.979, 0.99 | PDLC02078,Cas2b_WP_038071942.1, 1, 1.8e-06, 0.732, 0.734	PDLC02077, Cas2b_WP_028460064.1, 4.7e-46, 0.979, 0.99 | PDLC01749, Cas2b_WP_014295803.1, 3.2e-16, 0.845, 0.92 | PDLC02076, Cas2b_WP_066217071.1, 4e-14, 0.835, 0.908 | PDLC01750, Cas2b_WP_096389957.1, 4.3e-07, 0.825, 0.895 | PDLC02078, Cas2b_WP_038071942.1, 1.8e-06, 0.732, 0.734
2	NC_003901.1	MM_RS02935	cas_type_I-B1	NC_003901.1_590	PDLC02066	Cas1b_WP_035727688.1	Cas1b	1.2e-152	1.4e-152	0.994	0.997	683642	684613	-	NC_003901.1_590	590	3477	PDLC01742,Cas1b_WP_142933338.1, 1, 2.2e-37, 0.978, 0.945 | PDLC02065,Cas1b_WP_013704840.1, 1, 4.9e-34, 0.975, 0.942 | PDLC02066,Cas1b_WP_035727688.1, 1, 1.4e-152, 0.994, 0.997 | PDLC02067,Cas1b_WP_188882336.1, 1, 2.4e-40, 0.88, 0.533	PDLC02066, Cas1b_WP_035727688.1, 1.4e-152, 0.994, 0.997 | PDLC02067, Cas1b_WP_188882336.1, 2.4e-40, 0.88, 0.533 | PDLC01742, Cas1b_WP_142933338.1, 2.2e-37, 0.978, 0.945 | PDLC02065, Cas1b_WP_013704840.1, 4.9e-34, 0.975, 0.942
2	NC_003901.1	MM_RS02940	cas_type_I-B1	NC_003901.1_591	PDLC02104	Cas6b_WP_091711071.1	Cas6b	1.1e-80	1.3e-80	0.986	0.991	684626	685276	-	NC_003901.1_591	591	3477	PDLC02104,Cas6b_WP_091711071.1, 1, 1.3e-80, 0.986, 0.991	PDLC02104, Cas6b_WP_091711071.1, 1.3e-80, 0.986, 0.991
2	NC_003901.1	MM_RS02945	cas_type_I-B1	NC_003901.1_592	PDLC02082	Cas3b_WP_162272993.1	Cas3b	9e-211	1e-210	0.965	0.985	685292	687724	-	NC_003901.1_592	592	3477	PDLC01757,Cas3b_WP_098917028.1, 1, 7e-42, 0.92, 0.942 | PDLC01758,Cas3b_WP_152020024.1, 1, 1.7e-56, 0.9, 0.89 | PDLC01759,Cas3b_WP_184405015.1, 1, 5.1e-167, 0.97, 0.992 | PDLC01760,Cas3b_WP_073127132.1, 1, 3.8e-21, 0.92, 0.944 | PDLC01761,Cas3b_WP_008086256.1, 1, 1.5e-48, 0.813, 0.843 | PDLC01762,Cas3b_WP_100907665.1, 1, 1.9e-49, 0.905, 0.948 | PDLC01763,Cas3b_WP_065294164.1, 1, 3.9e-72, 0.838, 0…	PDLC02082, Cas3b_WP_162272993.1, 1e-210, 0.965, 0.985 | PDLC01759, Cas3b_WP_184405015.1, 5.1e-167, 0.97, 0.992 | PDLC01763, Cas3b_WP_065294164.1, 3.9e-72, 0.838, 0.836 | PDLC01764, Cas3b_WP_048085590.1, 1.3e-59, 0.861, 0.803 | PDLC01758, Cas3b_WP_152020024.1, 1.7e-56, 0.9, 0.89
2	NC_003901.1	MM_RS02950	cas_type_I-B1	NC_003901.1_593	PDLC00951	cas_Cas5h	Cas5b	4.8e-100	5.3e-100	0.983	0.996	687681	688379	-	NC_003901.1_593	593	3477	PDLC00947,cas_Cas5t, 1, 4e-07, 0.627, 0.65 | PDLC00951,cas_Cas5h, 1, 5.3e-100, 0.983, 0.996 | PDLC02096,Cas5b_WP_048038568.1, 1, 3.1e-67, 0.876, 0.915 | PDLC02097,Cas5b_WP_147923379.1, 1, 9e-10, 0.618, 0.637	PDLC00951, cas_Cas5h, 5.3e-100, 0.983, 0.996 | PDLC02096, Cas5b_WP_048038568.1, 3.1e-67, 0.876, 0.915 | PDLC02097, Cas5b_WP_147923379.1, 9e-10, 0.618, 0.637 | PDLC00947, cas_Cas5t, 4e-07, 0.627, 0.65
2	NC_003901.1	MM_RS02955	cas_type_I-B1	NC_003901.1_594	PDLC00963	cas_Csh2	Cas7b	5.1e-137	5.8e-137	0.949	0.997	688397	689272	-	NC_003901.1_594	594	3477	PDLC00963,cas_Csh2, 1, 5.8e-137, 0.949, 0.997 | PDLC00964,cas_CT1132, 1, 2.3e-117, 0.955, 0.996 | PDLC01303,cd09690, 1, 1.6e-126, 0.949, 0.996 | PDLC01614,pfam05107, 1, 6.5e-52, 0.777, 0.887	PDLC00963, cas_Csh2, 5.8e-137, 0.949, 0.997 | PDLC01303, cd09690, 1.6e-126, 0.949, 0.996 | PDLC00964, cas_CT1132, 2.3e-117, 0.955, 0.996 | PDLC01614, pfam05107, 6.5e-52, 0.777, 0.887
2	NC_003901.1	MM_RS02960	cas_type_I-B1	NC_003901.1_595	PDLC01285	cd09672	Cas8b	3.8e-195	4.3e-195	0.967	0.996	689273	690925	-	NC_003901.1_595	595	3477	PDLC00969,cas_Csh1, 1, 9.8e-118, 0.668, 0.995 | PDLC01285,cd09672, 1, 4.3e-195, 0.967, 0.996 | PDLC01304,cd09691, 1, 18, 0.152, 0.215 | PDLC01304,cd09691, 2, 5e-106, 0.666, 0.991 | PDLC01343,cd09730, 1, 2.9e-122, 0.966, 0.998 | PDLC01623,pfam09484, 1, 0.36, 0.118, 0.123 | PDLC01623,pfam09484, 2, 1.2e-35, 0.764, 0.744	PDLC01285, cd09672, 4.3e-195, 0.967, 0.996 | PDLC01343, cd09730, 2.9e-122, 0.966, 0.998 | PDLC00969, cas_Csh1, 9.8e-118, 0.668, 0.995 | PDLC01304, cd09691, 5e-106, 0.666, 0.991 | PDLC01623, pfam09484, 1.2e-35, 0.764, 0.744
4	NC_003901.1	MM_RS02965	cas_type_other	NC_003901.1_596	PDLC01849	CARF3--CARF_MK_CARF_01001485	CARF3--CARF	1.3e-97	1.5e-97	0.98	0.99	691202	691804	+	NC_003901.1_596	596	3477	PDLC01031,shah_acc_0001, 1, 4e-07, 0.642, 0.317 | PDLC01033,shah_acc_0003, 1, 2e-04, 0.338, 0.214 | PDLC01037,shah_acc_0009, 1, 6.3e-08, 0.667, 0.375 | PDLC01044,shah_acc_0033, 1, 5.5e-14, 0.706, 0.691 | PDLC01053,shah_acc_0050, 1, 0.00013, 0.493, 0.453 | PDLC01268,cd09655, 1, 4.9e-35, 0.93, 0.961 | PDLC01307,cd09694, 1, 0.018, 0.348, 0.385 | PDLC01354,cd09741, 1, 8e-04, 0.184, 0.196 | PDLC01355,…	PDLC01849, CARF3--CARF_MK_CARF_01001485, 1.5e-97, 0.98, 0.99 | PDLC01434, cls001593, 6.7e-40, 0.96, 0.974 | PDLC01268, cd09655, 4.9e-35, 0.93, 0.961 | PDLC01848, CARF3--CARF_MK_CARF_01001287, 3e-16, 0.851, 0.838 | PDLC01863, CARF3--CARF_MK_CARF_00011578, 3.7e-15, 0.697, 0.742
23	NC_003901.1	MM_RS06385	RM_type_IV	NC_003901.1_1277	PDLC03657	mREase_IV_00003	mREase_IV	8.2e-94	9.6e-94	0.98	0.991	1461900	1462820	+	NC_003901.1_1277	1277	3477	PDLC03657,mREase_IV_00003, 1, 9.6e-94, 0.98, 0.991 | PDLC03663,mREase_IV_00009, 1, 1.2e-09, 0.391, 0.211	PDLC03657, mREase_IV_00003, 9.6e-94, 0.98, 0.991 | PDLC03663, mREase_IV_00009, 1.2e-09, 0.391, 0.211
10	NC_003901.1	MM_RS08630	DMS_other	NC_003901.1_1722	PDLC03109	Specificity_I_00058	Specificity_I	5.1e-85	2.9e-84	0.971	0.717	1995523	1996761	+	NC_003901.1_1722	1722	3477	PDLC03019,MTase_I_00002, 1, 6.3e-07, 0.283, 0.121 | PDLC03019,MTase_I_00002, 2, 3.6, 0.358, 0.158 | PDLC03038,MTase_I_00021, 1, 6.9, 0.092, 0.042 | PDLC03038,MTase_I_00021, 2, 3.4e-07, 0.344, 0.157 | PDLC03052,Specificity_I_00001, 1, 200, 0.075, 0.065 | PDLC03052,Specificity_I_00001, 2, 22, 0.196, 0.181 | PDLC03052,Specificity_I_00001, 3, 0.0013, 0.334, 0.293 | PDLC03054,Specificity_I_00003, 1, 8…	PDLC03109, Specificity_I_00058, 2.9e-84, 0.971, 0.717 | PDLC03189, Specificity_I_00138, 8.2e-76, 0.978, 0.813 | PDLC03127, Specificity_I_00076, 1e-71, 0.915, 0.639 | PDLC03162, Specificity_I_00111, 3.4e-64, 0.915, 0.784 | PDLC03169, Specificity_I_00118, 1.5e-62, 0.954, 0.774
10	NC_003901.1	MM_RS08640	DMS_other	NC_003901.1_1724	PDLC03026	MTase_I_00009	MTase_I	2.4e-197	2.7e-197	0.986	0.986	1998423	1999919	+	NC_003901.1_1724	1724	3477	PDLC02518,PglX_00004, 1, 0.36, 0.066, 0.023 | PDLC02518,PglX_00004, 1, 0.36, 0.066, 0.023 | PDLC02518,PglX_00004, 2, 1.6, 0.146, 0.045 | PDLC02518,PglX_00004, 2, 1.6, 0.146, 0.045 | PDLC02521,PglX_00007, 1, 1, 0.062, 0.026 | PDLC02521,PglX_00007, 1, 1, 0.062, 0.026 | PDLC02521,PglX_00007, 2, 0.002, 0.21, 0.081 | PDLC02521,PglX_00007, 2, 0.002, 0.21, 0.081 | PDLC02523,PglX_00009, 1, 2, 0.092, 0.03…	PDLC03026, MTase_I_00009, 2.7e-197, 0.986, 0.986 | PDLC03021, MTase_I_00004, 1.7e-86, 0.96, 0.967 | PDLC03025, MTase_I_00008, 6.2e-48, 0.77, 0.68 | PDLC03027, MTase_I_00010, 8.7e-39, 0.828, 0.505 | PDLC03031, MTase_I_00014, 6.3e-37, 0.483, 0.287
11	NC_003901.1	MM_RS11390	DMS_other	NC_003901.1_2264	PDLC03019	MTase_I_00002	MTase_I	7e-198	9e-198	0.972	0.524	2611111	2612628	+	NC_003901.1_2264	2264	3477	PDLC03018,MTase_I_00001, 1, 2.6e-13, 0.136, 0.089 | PDLC03018,MTase_I_00001, 2, 0.21, 0.111, 0.073 | PDLC03018,MTase_I_00001, 3, 240, 0.109, 0.071 | PDLC03019,MTase_I_00002, 1, 9e-198, 0.972, 0.524 | PDLC03020,MTase_I_00003, 1, 1.5e-42, 0.708, 0.939 | PDLC03021,MTase_I_00004, 1, 2.6e-42, 0.678, 0.69 | PDLC03022,MTase_I_00005, 1, 1.3e-81, 0.925, 0.561 | PDLC03025,MTase_I_00008, 1, 7.9e-25, 0.5, 0.…	PDLC03019, MTase_I_00002, 9e-198, 0.972, 0.524 | PDLC03240, MTase_II_00026, 1.5e-117, 0.982, 0.98 | PDLC03035, MTase_I_00018, 7.5e-115, 0.824, 0.64 | PDLC03022, MTase_I_00005, 1.3e-81, 0.925, 0.561 | PDLC03031, MTase_I_00014, 2.2e-81, 0.905, 0.574
11	NC_003901.1	MM_RS11395	DMS_other	NC_003901.1_2266	PDLC03154	Specificity_I_00103	Specificity_I	1.7e-105	6.2e-97	0.79	0.788	2612756	2613910	+	NC_003901.1_2266	2266	3477	PDLC03019,MTase_I_00002, 1, 2.1e-18, 0.486, 0.202 | PDLC03019,MTase_I_00002, 2, 3.2e-11, 0.319, 0.13 | PDLC03032,MTase_I_00015, 1, 0.00044, 0.455, 0.18 | PDLC03052,Specificity_I_00001, 1, 2.1e-06, 0.169, 0.14 | PDLC03052,Specificity_I_00001, 2, 2.8e-06, 0.231, 0.194 | PDLC03054,Specificity_I_00003, 1, 4.7e-07, 0.234, 0.217 | PDLC03055,Specificity_I_00004, 1, 2.7e-09, 0.439, 0.424 | PDLC03055,Spec…	PDLC03154, Specificity_I_00103, 6.2e-97, 0.79, 0.788 | PDLC03068, Specificity_I_00017, 1.6e-72, 0.984, 0.98 | PDLC03089, Specificity_I_00038, 2.2e-49, 0.494, 0.435 | PDLC03138, Specificity_I_00087, 3.3e-46, 0.475, 0.369 | PDLC03119, Specificity_I_00068, 4.6e-40, 0.416, 0.407
17	NC_003901.1	MM_RS11400	kiwa	NC_003901.1_2267	PDLC00219	KwaA_00013	KwaA	2.1e-69	2.4e-69	0.932	0.979	2613907	2614527	+	NC_003901.1_2267	2267	3477	PDLC00207,KwaA_00001, 1, 1.7e-17, 0.72, 0.7 | PDLC00208,KwaA_00002, 1, 6.9e-21, 0.928, 0.963 | PDLC00210,KwaA_00004, 1, 0.00015, 0.464, 0.556 | PDLC00211,KwaA_00005, 1, 280, 0.077, 0.074 | PDLC00211,KwaA_00005, 2, 5.8e-13, 0.667, 0.66 | PDLC00212,KwaA_00006, 1, 2.5e-17, 0.961, 0.98 | PDLC00213,KwaA_00007, 1, 6.4e-17, 0.894, 0.959 | PDLC00214,KwaA_00008, 1, 1.8e-13, 0.797, 0.829 | PDLC00215,KwaA_0…	PDLC00219, KwaA_00013, 2.4e-69, 0.932, 0.979 | PDLC00220, KwaA_00014, 1.3e-50, 0.913, 0.96 | PDLC00208, KwaA_00002, 6.9e-21, 0.928, 0.963 | PDLC00217, KwaA_00011, 1.6e-18, 0.845, 0.891 | PDLC00207, KwaA_00001, 1.7e-17, 0.72, 0.7
17	NC_003901.1	MM_RS11405	kiwa	NC_003901.1_2268	PDLC00233	KwaB_00012	KwaB	7.6e-103	8.5e-103	0.99	0.969	2614511	2615443	+	NC_003901.1_2268	2268	3477	PDLC00223,KwaB_00002, 1, 7.6e-07, 0.868, 0.808 | PDLC00226,KwaB_00005, 1, 3.9e-09, 0.643, 0.55 | PDLC00230,KwaB_00009, 1, 2.5e-30, 0.804, 0.758 | PDLC00231,KwaB_00010, 1, 0.00013, 0.949, 0.944 | PDLC00232,KwaB_00011, 1, 2.3e-27, 0.897, 0.897 | PDLC00233,KwaB_00012, 1, 8.5e-103, 0.99, 0.969 | PDLC00235,KwaB_00014, 1, 9.9e-06, 0.849, 0.824 | PDLC00236,KwaB_00015, 1, 0.0046, 0.846, 0.834	PDLC00233, KwaB_00012, 8.5e-103, 0.99, 0.969 | PDLC00230, KwaB_00009, 2.5e-30, 0.804, 0.758 | PDLC00232, KwaB_00011, 2.3e-27, 0.897, 0.897 | PDLC00226, KwaB_00005, 3.9e-09, 0.643, 0.55 | PDLC00223, KwaB_00002, 7.6e-07, 0.868, 0.808
12	NC_003901.1	MM_RS11880	DMS_other	NC_003901.1_2364	PDLC03044	REase_I_00005	REase_I	0	0	0.994	0.993	2732159	2735287	-	NC_003901.1_2364	2364	3477	PDLC02704,PbeA_00002, 1, 8.2e-07, 0.237, 0.365 | PDLC02707,PbeA_00005, 1, 5.7e-08, 0.238, 0.365 | PDLC03040,REase_I_00001, 1, 1.2e-86, 0.963, 0.95 | PDLC03041,REase_I_00002, 1, 3.5e-15, 0.138, 0.14 | PDLC03041,REase_I_00002, 2, 1.7e-76, 0.68, 0.636 | PDLC03043,REase_I_00004, 1, 0.021, 0.132, 0.457 | PDLC03044,REase_I_00005, 1, 0, 0.994, 0.993 | PDLC03045,REase_I_00006, 1, 3.3e-22, 0.504, 0.536 | …	PDLC03044, REase_I_00005, 0, 0.994, 0.993 | PDLC03040, REase_I_00001, 1.2e-86, 0.963, 0.95 | PDLC03041, REase_I_00002, 1.7e-76, 0.68, 0.636 | PDLC03048, REase_I_00009, 3.8e-67, 0.579, 0.622 | PDLC03046, REase_I_00007, 1.2e-27, 0.538, 0.601
19	NC_003901.1	MM_RS11880	RM_type_I	NC_003901.1_2364	PDLC03044	REase_I_00005	REase_I	0	0	0.994	0.993	2732159	2735287	-	NC_003901.1_2364	2364	3477	PDLC03040,REase_I_00001, 1, 1.2e-86, 0.963, 0.95 | PDLC03041,REase_I_00002, 1, 3.5e-15, 0.138, 0.14 | PDLC03041,REase_I_00002, 2, 1.7e-76, 0.68, 0.636 | PDLC03043,REase_I_00004, 1, 0.021, 0.132, 0.457 | PDLC03044,REase_I_00005, 1, 0, 0.994, 0.993 | PDLC03045,REase_I_00006, 1, 3.3e-22, 0.504, 0.536 | PDLC03046,REase_I_00007, 1, 1.2e-27, 0.538, 0.601 | PDLC03046,REase_I_00007, 2, 54, 0.077, 0.083 |…	PDLC03044, REase_I_00005, 0, 0.994, 0.993 | PDLC03040, REase_I_00001, 1.2e-86, 0.963, 0.95 | PDLC03041, REase_I_00002, 1.7e-76, 0.68, 0.636 | PDLC03048, REase_I_00009, 3.8e-67, 0.579, 0.622 | PDLC03046, REase_I_00007, 1.2e-27, 0.538, 0.601
12	NC_003901.1	MM_RS17545	DMS_other	NC_003901.1_2365	PDLC03098	Specificity_I_00047	Specificity_I	5.5e-109	6.3e-109	0.98	0.968	2735284	2736504	-	NC_003901.1_2365	2365	3477	PDLC03019,MTase_I_00002, 1, 0.00034, 0.499, 0.217 | PDLC03019,MTase_I_00002, 2, 3.5e-05, 0.283, 0.127 | PDLC03032,MTase_I_00015, 1, 2.2e-13, 0.501, 0.206 | PDLC03032,MTase_I_00015, 2, 1e-16, 0.45, 0.199 | PDLC03054,Specificity_I_00003, 1, 6.8e-12, 0.501, 0.526 | PDLC03054,Specificity_I_00003, 2, 7.3e-06, 0.16, 0.16 | PDLC03054,Specificity_I_00003, 3, 2.2e-05, 0.174, 0.175 | PDLC03057,Specificity_…	PDLC03098, Specificity_I_00047, 6.3e-109, 0.98, 0.968 | PDLC03101, Specificity_I_00050, 8.9e-63, 0.939, 0.981 | PDLC03118, Specificity_I_00067, 6.4e-59, 0.939, 0.974 | PDLC03113, Specificity_I_00062, 2.2e-56, 0.975, 0.993 | PDLC03156, Specificity_I_00105, 3.4e-51, 0.941, 0.976
19	NC_003901.1	MM_RS17545	RM_type_I	NC_003901.1_2365	PDLC03098	Specificity_I_00047	Specificity_I	5.5e-109	6.3e-109	0.98	0.968	2735284	2736504	-	NC_003901.1_2365	2365	3477	PDLC03019,MTase_I_00002, 1, 0.00034, 0.499, 0.217 | PDLC03019,MTase_I_00002, 2, 3.5e-05, 0.283, 0.127 | PDLC03032,MTase_I_00015, 1, 2.2e-13, 0.501, 0.206 | PDLC03032,MTase_I_00015, 2, 1e-16, 0.45, 0.199 | PDLC03054,Specificity_I_00003, 1, 6.8e-12, 0.501, 0.526 | PDLC03054,Specificity_I_00003, 2, 7.3e-06, 0.16, 0.16 | PDLC03054,Specificity_I_00003, 3, 2.2e-05, 0.174, 0.175 | PDLC03057,Specificity_…	PDLC03098, Specificity_I_00047, 6.3e-109, 0.98, 0.968 | PDLC03101, Specificity_I_00050, 8.9e-63, 0.939, 0.981 | PDLC03118, Specificity_I_00067, 6.4e-59, 0.939, 0.974 | PDLC03113, Specificity_I_00062, 2.2e-56, 0.975, 0.993 | PDLC03156, Specificity_I_00105, 3.4e-51, 0.941, 0.976
12	NC_003901.1	MM_RS11890	DMS_other	NC_003901.1_2366	PDLC03027	MTase_I_00010	MTase_I	0	0	0.996	0.998	2736501	2738927	-	NC_003901.1_2366	2366	3477	PDLC03018,MTase_I_00001, 1, 6.7e-05, 0.103, 0.1 | PDLC03018,MTase_I_00001, 2, 4.3, 0.072, 0.073 | PDLC03018,MTase_I_00001, 3, 3.3, 0.068, 0.072 | PDLC03018,MTase_I_00001, 4, 520, 0.026, 0.028 | PDLC03019,MTase_I_00002, 1, 8.2e-47, 0.538, 0.488 | PDLC03020,MTase_I_00003, 1, 7e-06, 0.051, 0.1 | PDLC03020,MTase_I_00003, 2, 5.9e-41, 0.277, 0.571 | PDLC03021,MTase_I_00004, 1, 1e-43, 0.396, 0.66 | PDLC…	PDLC03027, MTase_I_00010, 0, 0.996, 0.998 | PDLC03032, MTase_I_00015, 5.5e-298, 0.993, 0.782 | PDLC03022, MTase_I_00005, 4.9e-175, 0.862, 0.819 | PDLC03031, MTase_I_00014, 2e-106, 0.928, 0.898 | PDLC03038, MTase_I_00021, 3.3e-59, 0.541, 0.502
19	NC_003901.1	MM_RS11890	RM_type_I	NC_003901.1_2366	PDLC03027	MTase_I_00010	MTase_I	0	0	0.996	0.998	2736501	2738927	-	NC_003901.1_2366	2366	3477	PDLC03018,MTase_I_00001, 1, 6.7e-05, 0.103, 0.1 | PDLC03018,MTase_I_00001, 2, 4.3, 0.072, 0.073 | PDLC03018,MTase_I_00001, 3, 3.3, 0.068, 0.072 | PDLC03018,MTase_I_00001, 4, 520, 0.026, 0.028 | PDLC03019,MTase_I_00002, 1, 8.2e-47, 0.538, 0.488 | PDLC03020,MTase_I_00003, 1, 7e-06, 0.051, 0.1 | PDLC03020,MTase_I_00003, 2, 5.9e-41, 0.277, 0.571 | PDLC03021,MTase_I_00004, 1, 1e-43, 0.396, 0.66 | PDLC…	PDLC03027, MTase_I_00010, 0, 0.996, 0.998 | PDLC03032, MTase_I_00015, 5.5e-298, 0.993, 0.782 | PDLC03022, MTase_I_00005, 4.9e-175, 0.862, 0.819 | PDLC03031, MTase_I_00014, 2e-106, 0.928, 0.898 | PDLC03038, MTase_I_00021, 3.3e-59, 0.541, 0.502
13	NC_003901.1	MM_RS13990	DMS_other	NC_003901.1_2781	PDLC02630	DrmD_00013	DrmD	1.5e-48	1.9e-48	0.853	0.881	3224535	3225332	+	NC_003901.1_2781	2781	3477	PDLC02630,DrmD_00013, 1, 1.9e-48, 0.853, 0.881	PDLC02630, DrmD_00013, 1.9e-48, 0.853, 0.881
13	NC_003901.1	MM_RS14005	DMS_other	NC_003901.1_2784	PDLC03169	Specificity_I_00118	Specificity_I	5.9e-91	3.6e-88	0.986	0.965	3230195	3231517	-	NC_003901.1_2784	2784	3477	PDLC03032,MTase_I_00015, 1, 1.8, 0.231, 0.109 | PDLC03032,MTase_I_00015, 2, 1.1e-08, 0.447, 0.196 | PDLC03038,MTase_I_00021, 1, 0.19, 0.102, 0.05 | PDLC03038,MTase_I_00021, 2, 0.0043, 0.263, 0.133 | PDLC03052,Specificity_I_00001, 1, 260, 0.066, 0.062 | PDLC03052,Specificity_I_00001, 2, 2.6e-05, 0.234, 0.22 | PDLC03054,Specificity_I_00003, 1, 1.1e-40, 0.834, 0.885 | PDLC03056,Specificity_I_00005, …	PDLC03169, Specificity_I_00118, 3.6e-88, 0.986, 0.965 | PDLC03189, Specificity_I_00138, 6.9e-75, 0.984, 0.965 | PDLC03162, Specificity_I_00111, 7.8e-62, 0.825, 0.814 | PDLC03099, Specificity_I_00048, 6.3e-58, 0.914, 0.963 | PDLC03115, Specificity_I_00064, 2.6e-54, 0.413, 0.394
13	NC_003901.1	MM_RS14010	DMS_other	NC_003901.1_2785	PDLC03026	MTase_I_00009	MTase_I	2.2e-167	2.5e-167	0.981	0.975	3231501	3232925	-	NC_003901.1_2785	2785	3477	PDLC02518,PglX_00004, 1, 3.1e-05, 0.183, 0.063 | PDLC02518,PglX_00004, 1, 3.1e-05, 0.183, 0.063 | PDLC02518,PglX_00004, 2, 0.0097, 0.135, 0.047 | PDLC02518,PglX_00004, 2, 0.0097, 0.135, 0.047 | PDLC02521,PglX_00007, 1, 7.6e-05, 0.141, 0.058 | PDLC02521,PglX_00007, 1, 7.6e-05, 0.141, 0.058 | PDLC02521,PglX_00007, 2, 0.00098, 0.196, 0.083 | PDLC02521,PglX_00007, 2, 0.00098, 0.196, 0.083 | PDLC02522…	PDLC03026, MTase_I_00009, 2.5e-167, 0.981, 0.975 | PDLC03021, MTase_I_00004, 1.3e-94, 0.933, 0.949 | PDLC03025, MTase_I_00008, 1.4e-60, 0.804, 0.707 | PDLC03036, MTase_I_00019, 2.4e-46, 0.549, 0.413 | PDLC03317, MTase_II_00103, 9.1e-28, 0.659, 0.404
13	NC_003901.1	MM_RS14015	DMS_other	NC_003901.1_2786	PDLC02706	PbeA_00004	PbeA	4.2e-13	1.8e-12	0.481	0.562	3232922	3235603	-	NC_003901.1_2786	2786	3477	PDLC02703,PbeA_00001, 1, 2e-06, 0.11, 0.16 | PDLC02703,PbeA_00001, 2, 0.7, 0.091, 0.141 | PDLC02703,PbeA_00001, 3, 0.061, 0.059, 0.085 | PDLC02704,PbeA_00002, 1, 1e-07, 0.103, 0.135 | PDLC02704,PbeA_00002, 2, 1.7e-09, 0.291, 0.375 | PDLC02704,PbeA_00002, 3, 170, 0.038, 0.05 | PDLC02706,PbeA_00004, 1, 1.8e-12, 0.481, 0.562 | PDLC02707,PbeA_00005, 1, 2.2e-09, 0.12, 0.153 | PDLC02707,PbeA_00005, 2, …	PDLC03042, REase_I_00003, 1.2e-44, 0.301, 0.241 | PDLC03049, REase_I_00010, 6.3e-32, 0.301, 0.321 | PDLC03047, REase_I_00008, 7.6e-28, 0.301, 0.245 | PDLC02707, PbeA_00005, 7.9e-13, 0.292, 0.369 | PDLC02706, PbeA_00004, 1.8e-12, 0.481, 0.562
14	NC_003901.1	MM_RS14185	DMS_other	NC_003901.1_2822	PDLC03089	Specificity_I_00038	Specificity_I	5.7e-68	5.2e-66	0.961	0.969	3276324	3277544	-	NC_003901.1_2822	2822	3477	PDLC03019,MTase_I_00002, 1, 0.35, 0.194, 0.086 | PDLC03019,MTase_I_00002, 2, 6.1e-13, 0.297, 0.137 | PDLC03019,MTase_I_00002, 3, 2.5e-10, 0.14, 0.061 | PDLC03032,MTase_I_00015, 1, 1.2e-36, 0.435, 0.171 | PDLC03038,MTase_I_00021, 1, 2.6e-05, 0.297, 0.132 | PDLC03052,Specificity_I_00001, 1, 20, 0.147, 0.129 | PDLC03052,Specificity_I_00001, 2, 1.7e-06, 0.211, 0.188 | PDLC03052,Specificity_I_00001, 3…	PDLC03089, Specificity_I_00038, 5.2e-66, 0.961, 0.969 | PDLC03068, Specificity_I_00017, 1.5e-65, 0.961, 0.98 | PDLC03086, Specificity_I_00035, 3.8e-56, 0.494, 0.439 | PDLC03132, Specificity_I_00081, 1.5e-47, 0.622, 0.659 | PDLC03163, Specificity_I_00112, 2.8e-45, 0.59, 0.548
14	NC_003901.1	MM_RS14190	DMS_other	NC_003901.1_2823	PDLC03035	MTase_I_00018	MTase_I	1.8e-218	3.5e-193	0.827	0.655	3277544	3279070	-	NC_003901.1_2823	2823	3477	PDLC02521,PglX_00007, 1, 0.5, 0.049, 0.021 | PDLC02521,PglX_00007, 1, 0.5, 0.049, 0.021 | PDLC02521,PglX_00007, 2, 0.079, 0.222, 0.097 | PDLC02521,PglX_00007, 2, 0.079, 0.222, 0.097 | PDLC02527,PglX_00013, 1, 8.5, 0.031, 0.012 | PDLC02527,PglX_00013, 1, 8.5, 0.031, 0.012 | PDLC02527,PglX_00013, 2, 0.16, 0.214, 0.078 | PDLC02527,PglX_00013, 2, 0.16, 0.214, 0.078 | PDLC03018,MTase_I_00001, 1, 2.4e-…	PDLC03035, MTase_I_00018, 3.5e-193, 0.827, 0.655 | PDLC03019, MTase_I_00002, 1.4e-120, 0.976, 0.532 | PDLC03240, MTase_II_00026, 1.8e-91, 0.978, 0.988 | PDLC03031, MTase_I_00014, 4.8e-65, 0.89, 0.573 | PDLC03022, MTase_I_00005, 2.3e-61, 0.914, 0.561
15	NC_003901.1	MM_RS15475	DMS_other	NC_003901.1_3075	PDLC03040	REase_I_00001	REase_I	9e-49	1.3e-48	0.605	0.569	3593860	3596853	-	NC_003901.1_3075	3075	3477	PDLC03040,REase_I_00001, 1, 1.3e-48, 0.605, 0.569 | PDLC03041,REase_I_00002, 1, 0.71, 0.091, 0.088 | PDLC03041,REase_I_00002, 2, 3.8e-09, 0.16, 0.154 | PDLC03041,REase_I_00002, 3, 0.0086, 0.057, 0.045 | PDLC03041,REase_I_00002, 4, 1.8e-07, 0.154, 0.14 | PDLC03044,REase_I_00005, 1, 4.8e-12, 0.472, 0.42 | PDLC03044,REase_I_00005, 2, 2.8e-05, 0.078, 0.076 | PDLC03045,REase_I_00006, 1, 0.00076, 0.289…	PDLC03040, REase_I_00001, 1.3e-48, 0.605, 0.569 | PDLC03048, REase_I_00009, 9.2e-18, 0.327, 0.323 | PDLC03044, REase_I_00005, 4.8e-12, 0.472, 0.42 | PDLC03041, REase_I_00002, 3.8e-09, 0.16, 0.154 | PDLC03046, REase_I_00007, 3.8e-05, 0.064, 0.061
20	NC_003901.1	MM_RS15475	RM_type_I	NC_003901.1_3075	PDLC03040	REase_I_00001	REase_I	9e-49	1.3e-48	0.605	0.569	3593860	3596853	-	NC_003901.1_3075	3075	3477	PDLC03040,REase_I_00001, 1, 1.3e-48, 0.605, 0.569 | PDLC03041,REase_I_00002, 1, 0.71, 0.091, 0.088 | PDLC03041,REase_I_00002, 2, 3.8e-09, 0.16, 0.154 | PDLC03041,REase_I_00002, 3, 0.0086, 0.057, 0.045 | PDLC03041,REase_I_00002, 4, 1.8e-07, 0.154, 0.14 | PDLC03044,REase_I_00005, 1, 4.8e-12, 0.472, 0.42 | PDLC03044,REase_I_00005, 2, 2.8e-05, 0.078, 0.076 | PDLC03045,REase_I_00006, 1, 0.00076, 0.289…	PDLC03040, REase_I_00001, 1.3e-48, 0.605, 0.569 | PDLC03048, REase_I_00009, 9.2e-18, 0.327, 0.323 | PDLC03044, REase_I_00005, 4.8e-12, 0.472, 0.42 | PDLC03041, REase_I_00002, 3.8e-09, 0.16, 0.154 | PDLC03046, REase_I_00007, 3.8e-05, 0.064, 0.061
15	NC_003901.1	MM_RS15485	DMS_other	NC_003901.1_3077	PDLC03105	Specificity_I_00054	Specificity_I	1.1e-94	2.3e-94	0.92	0.98	3598245	3599627	-	NC_003901.1_3077	3077	3477	PDLC03057,Specificity_I_00006, 1, 0.005, 0.278, 0.3 | PDLC03057,Specificity_I_00006, 2, 0.84, 0.184, 0.209 | PDLC03061,Specificity_I_00010, 1, 0.00053, 0.273, 0.331 | PDLC03061,Specificity_I_00010, 2, 90, 0.106, 0.125 | PDLC03062,Specificity_I_00011, 1, 19, 0.167, 0.213 | PDLC03062,Specificity_I_00011, 2, 2.5e-05, 0.512, 0.576 | PDLC03064,Specificity_I_00013, 1, 2e-05, 0.325, 0.369 | PDLC03064,Sp…	PDLC03105, Specificity_I_00054, 2.3e-94, 0.92, 0.98 | PDLC03072, Specificity_I_00021, 1.3e-93, 0.918, 0.984 | PDLC03090, Specificity_I_00039, 2.5e-83, 0.907, 0.995 | PDLC03191, Specificity_I_00140, 2.5e-76, 0.553, 0.585 | PDLC03174, Specificity_I_00123, 3.5e-72, 0.952, 0.972
20	NC_003901.1	MM_RS15485	RM_type_I	NC_003901.1_3077	PDLC03105	Specificity_I_00054	Specificity_I	1.1e-94	2.3e-94	0.92	0.98	3598245	3599627	-	NC_003901.1_3077	3077	3477	PDLC03057,Specificity_I_00006, 1, 0.005, 0.278, 0.3 | PDLC03057,Specificity_I_00006, 2, 0.84, 0.184, 0.209 | PDLC03061,Specificity_I_00010, 1, 0.00053, 0.273, 0.331 | PDLC03061,Specificity_I_00010, 2, 90, 0.106, 0.125 | PDLC03062,Specificity_I_00011, 1, 19, 0.167, 0.213 | PDLC03062,Specificity_I_00011, 2, 2.5e-05, 0.512, 0.576 | PDLC03064,Specificity_I_00013, 1, 2e-05, 0.325, 0.369 | PDLC03064,Sp…	PDLC03105, Specificity_I_00054, 2.3e-94, 0.92, 0.98 | PDLC03072, Specificity_I_00021, 1.3e-93, 0.918, 0.984 | PDLC03090, Specificity_I_00039, 2.5e-83, 0.907, 0.995 | PDLC03191, Specificity_I_00140, 2.5e-76, 0.553, 0.585 | PDLC03174, Specificity_I_00123, 3.5e-72, 0.952, 0.972
15	NC_003901.1	MM_RS15500	DMS_other	NC_003901.1_3080	PDLC03029	MTase_I_00012	MTase_I	1.7e-256	1.9e-256	0.989	0.995	3600933	3603077	-	NC_003901.1_3080	3080	3477	PDLC03019,MTase_I_00002, 1, 1.7e-25, 0.435, 0.295 | PDLC03020,MTase_I_00003, 1, 1.8e-11, 0.352, 0.566 | PDLC03021,MTase_I_00004, 1, 8.3e-24, 0.445, 0.574 | PDLC03022,MTase_I_00005, 1, 2.4e-40, 0.439, 0.334 | PDLC03025,MTase_I_00008, 1, 3.3e-13, 0.207, 0.248 | PDLC03026,MTase_I_00009, 1, 9.3e-26, 0.448, 0.593 | PDLC03027,MTase_I_00010, 1, 2.3e-34, 0.449, 0.351 | PDLC03028,MTase_I_00011, 1, 8.3e-22…	PDLC03029, MTase_I_00012, 1.9e-256, 0.989, 0.995 | PDLC03022, MTase_I_00005, 2.4e-40, 0.439, 0.334 | PDLC03031, MTase_I_00014, 5.1e-39, 0.655, 0.532 | PDLC03027, MTase_I_00010, 2.3e-34, 0.449, 0.351 | PDLC03026, MTase_I_00009, 9.3e-26, 0.448, 0.593
20	NC_003901.1	MM_RS15500	RM_type_I	NC_003901.1_3080	PDLC03029	MTase_I_00012	MTase_I	1.7e-256	1.9e-256	0.989	0.995	3600933	3603077	-	NC_003901.1_3080	3080	3477	PDLC03019,MTase_I_00002, 1, 1.7e-25, 0.435, 0.295 | PDLC03020,MTase_I_00003, 1, 1.8e-11, 0.352, 0.566 | PDLC03021,MTase_I_00004, 1, 8.3e-24, 0.445, 0.574 | PDLC03022,MTase_I_00005, 1, 2.4e-40, 0.439, 0.334 | PDLC03025,MTase_I_00008, 1, 3.3e-13, 0.207, 0.248 | PDLC03026,MTase_I_00009, 1, 9.3e-26, 0.448, 0.593 | PDLC03027,MTase_I_00010, 1, 2.3e-34, 0.449, 0.351 | PDLC03028,MTase_I_00011, 1, 8.3e-22…	PDLC03029, MTase_I_00012, 1.9e-256, 0.989, 0.995 | PDLC03022, MTase_I_00005, 2.4e-40, 0.439, 0.334 | PDLC03031, MTase_I_00014, 5.1e-39, 0.655, 0.532 | PDLC03027, MTase_I_00010, 2.3e-34, 0.449, 0.351 | PDLC03026, MTase_I_00009, 9.3e-26, 0.448, 0.593
1	NC_003901.1	MM_RS15820	AVAST_type_IV	NC_003901.1_3144	PDLC02169	Avs4_00001	Avs4	5.8e-184	7.7e-184	0.838	0.899	3677242	3682398	-	NC_003901.1_3144	3144	3477	PDLC02169,Avs4_00001, 1, 7.7e-184, 0.838, 0.899	PDLC02169, Avs4_00001, 7.7e-184, 0.838, 0.899
16	NC_003901.1	MM_RS16340	DMS_other	NC_003901.1_3250	PDLC03047	REase_I_00008	REase_I	7.8e-131	1.3e-130	0.965	0.797	3815865	3818726	+	NC_003901.1_3250	3250	3477	PDLC02703,PbeA_00001, 1, 1.7e-09, 0.182, 0.289 | PDLC02704,PbeA_00002, 1, 0.0032, 0.039, 0.054 | PDLC02704,PbeA_00002, 2, 0.00033, 0.229, 0.323 | PDLC02705,PbeA_00003, 1, 0.00073, 0.11, 0.148 | PDLC02706,PbeA_00004, 1, 1.3e-06, 0.183, 0.26 | PDLC02706,PbeA_00004, 2, 0.48, 0.083, 0.109 | PDLC02707,PbeA_00005, 1, 8.7e-15, 0.364, 0.519 | PDLC03040,REase_I_00001, 1, 0.0014, 0.224, 0.215 | PDLC03042,R…	PDLC03047, REase_I_00008, 1.3e-130, 0.965, 0.797 | PDLC03049, REase_I_00010, 1.2e-42, 0.566, 0.643 | PDLC03042, REase_I_00003, 1.1e-31, 0.4, 0.336 | PDLC02707, PbeA_00005, 8.7e-15, 0.364, 0.519 | PDLC03659, mREase_IV_00005, 2.1e-12, 0.369, 0.338
16	NC_003901.1	MM_RS17595	DMS_other	NC_003901.1_3251	PDLC03107	Specificity_I_00056	Specificity_I	5.6e-58	5.8e-56	0.97	0.992	3818738	3819934	+	NC_003901.1_3251	3251	3477	PDLC03019,MTase_I_00002, 1, 1.6, 0.153, 0.063 | PDLC03019,MTase_I_00002, 2, 1.7e-11, 0.476, 0.206 | PDLC03052,Specificity_I_00001, 1, 390, 0.06, 0.052 | PDLC03052,Specificity_I_00001, 2, 0.00053, 0.328, 0.284 | PDLC03052,Specificity_I_00001, 3, 3.8, 0.211, 0.196 | PDLC03053,Specificity_I_00002, 1, 2.4e-26, 0.607, 0.62 | PDLC03054,Specificity_I_00003, 1, 0.19, 0.16, 0.157 | PDLC03054,Specificity_I…	PDLC03127, Specificity_I_00076, 2.9e-64, 0.424, 0.294 | PDLC03107, Specificity_I_00056, 5.8e-56, 0.97, 0.992 | PDLC03084, Specificity_I_00033, 4.7e-50, 0.955, 0.972 | PDLC03062, Specificity_I_00011, 9.3e-48, 0.729, 0.744 | PDLC03069, Specificity_I_00018, 2e-41, 0.967, 0.995
3	NC_003901.1	MM_RS17410	cas_type_III-C	NC_003901.1_3468	PDLC00979	cmr3_IIIC_maka	Cmr3	5.1e-84	5.7e-84	0.985	0.986	4080452	4081273	-	NC_003901.1_3468	3468	3477	PDLC00979,cmr3_IIIC_maka, 1, 5.7e-84, 0.985, 0.986 | PDLC01478,mkCas0067, 1, 2e-83, 0.985, 0.992	PDLC00979, cmr3_IIIC_maka, 5.7e-84, 0.985, 0.986 | PDLC01478, mkCas0067, 2e-83, 0.985, 0.992
3	NC_003901.1	MM_RS17415	cas_type_III-C	NC_003901.1_3469	PDLC00984	cmr5_IIIC_maka_1	Cmr5	4.4e-39	4.9e-39	0.985	0.946	4081275	4081673	-	NC_003901.1_3469	3469	3477	PDLC00984,cmr5_IIIC_maka_1, 1, 4.9e-39, 0.985, 0.946 | PDLC00986,cmr5_IIIC_maka_2, 1, 2.8e-06, 0.519, 0.427 | PDLC00986,cmr5_IIIC_maka_2, 2, 0.0014, 0.233, 0.174 | PDLC01471,mkCas0060, 1, 1.1e-36, 0.97, 0.965 | PDLC01517,mkCas0117, 1, 1.6e-15, 0.789, 0.832	PDLC00984, cmr5_IIIC_maka_1, 4.9e-39, 0.985, 0.946 | PDLC01471, mkCas0060, 1.1e-36, 0.97, 0.965 | PDLC01517, mkCas0117, 1.6e-15, 0.789, 0.832 | PDLC00986, cmr5_IIIC_maka_2, 2.8e-06, 0.519, 0.427
3	NC_003901.1	MM_RS17420	cas_type_III-C	NC_003901.1_3470	PDLC01441	COG1336	Cmr4	7.5e-47	9.5e-47	0.943	0.971	4081676	4082623	-	NC_003901.1_3470	3470	3477	PDLC00981,cas_RAMP_Cmr4, 1, 6.6e-38, 0.934, 0.989 | PDLC00982,cmr4_IIIB_maka, 1, 6.5e-36, 0.934, 0.989 | PDLC00987,cmr6_IIIB_maka_1, 1, 0.00071, 0.212, 0.286 | PDLC00987,cmr6_IIIB_maka_1, 2, 160, 0.057, 0.085 | PDLC00988,cmr6_IIIC_maka, 1, 0.062, 0.196, 0.222 | PDLC00988,cmr6_IIIC_maka, 2, 22, 0.108, 0.135 | PDLC00989,cmr6_IIIB_maka_2, 1, 0.0018, 0.12, 0.144 | PDLC00989,cmr6_IIIB_maka_2, 2, 420, …	PDLC01441, COG1336, 9.5e-47, 0.943, 0.971 | PDLC00981, cas_RAMP_Cmr4, 6.6e-38, 0.934, 0.989 | PDLC01295, cd09682, 3.2e-36, 0.934, 0.988 | PDLC00982, cmr4_IIIB_maka, 6.5e-36, 0.934, 0.989 | PDLC01452, COG1604, 0.00019, 0.218, 0.219
3	NC_003901.1	MM_RS17425	cas_type_III-C	NC_003901.1_3471	PDLC01314	cd09701	Cas10c	7e-286	8.2e-286	0.985	0.997	4082624	4085386	-	NC_003901.1_3471	3471	3477	PDLC00918,cas10_IIIC_maka, 1, 1.3e-268, 0.984, 0.996 | PDLC01314,cd09701, 1, 8.2e-286, 0.985, 0.997 | PDLC02054,Cas10b_WP_128893768.1, 1, 0.0015, 0.074, 0.127	PDLC01314, cd09701, 8.2e-286, 0.985, 0.997 | PDLC00918, cas10_IIIC_maka, 1.3e-268, 0.984, 0.996 | PDLC02054, Cas10b_WP_128893768.1, 0.0015, 0.074, 0.127
3	NC_003901.1	MM_RS17430	cas_type_III-C	NC_003901.1_3472	PDLC00988	cmr6_IIIC_maka	Cmr6	1e-79	1e-79	0.445	0.905	4085376	4086668	-	NC_003901.1_3472	3472	3477	PDLC00981,cas_RAMP_Cmr4, 1, 460, 0.014, 0.004 | PDLC00981,cas_RAMP_Cmr4, 2, 1e-05, 0.128, 0.208 | PDLC00981,cas_RAMP_Cmr4, 3, 49, 0.139, 0.191 | PDLC00982,cmr4_IIIB_maka, 1, 270, 0.067, 0.103 | PDLC00982,cmr4_IIIB_maka, 2, 0.00012, 0.116, 0.181 | PDLC00982,cmr4_IIIB_maka, 3, 30, 0.077, 0.121 | PDLC00987,cmr6_IIIB_maka_1, 1, 1900, 0.032, 0.066 | PDLC00987,cmr6_IIIB_maka_1, 2, 1.9e-07, 0.364, 0.756…	PDLC00988, cmr6_IIIC_maka, 1e-79, 0.445, 0.905 | PDLC01535, mkCas0142, 1.4e-73, 0.434, 0.984 | PDLC01452, COG1604, 1e-09, 0.503, 0.851 | PDLC01274, cd09661, 2e-08, 0.369, 0.761 | PDLC00987, cmr6_IIIB_maka_1, 1.9e-07, 0.364, 0.756
3	NC_003901.1	MM_RS17435	cas_type_III-C	NC_003901.1_3473	PDLC01270	cd09657	Cmr1	1.5e-39	4.2e-39	0.485	0.978	4086669	4087769	-	NC_003901.1_3473	3473	3477	PDLC00976,cmr1_IIIB_maka_4, 1, 0.072, 0.095, 0.088 | PDLC00976,cmr1_IIIB_maka_4, 2, 950, 0.082, 0.083 | PDLC00976,cmr1_IIIB_maka_4, 3, 0.14, 0.163, 0.152 | PDLC00977,cmr1_IIIC_maka_1, 1, 6.5e-08, 0.101, 0.106 | PDLC00977,cmr1_IIIC_maka_1, 2, 3.9e-06, 0.692, 0.693 | PDLC01111,icity0009, 1, 0.00054, 0.114, 0.152 | PDLC01111,icity0009, 2, 7, 0.076, 0.101 | PDLC01270,cd09657, 1, 4.2e-39, 0.485, 0.978…	PDLC01270, cd09657, 4.2e-39, 0.485, 0.978 | PDLC01564, mkCas0175, 2.6e-13, 0.817, 0.888 | PDLC01445, COG1367, 3.3e-13, 0.657, 0.721 | PDLC00977, cmr1_IIIC_maka_1, 6.5e-08, 0.101, 0.106 | PDLC01111, icity0009, 0.00054, 0.114, 0.152
3	NC_003901.1	MM_RS17440	cas_type_III-C	NC_003901.1_3474	PDLC01381	cls000004	Cas6	7.4e-76	8.6e-76	0.899	0.986	4087807	4088520	-	NC_003901.1_3474	3474	3477	PDLC01381,cls000004, 1, 8.6e-76, 0.899, 0.986	PDLC01381, cls000004, 8.6e-76, 0.899, 0.986
